# Supplementary material for: Cardiopoietic stem cell therapy restores infarction-altered cardiac proteome
Source: NPJ Regen Med. 2020 Mar 12;5:5. doi: 10.1038/s41536-020-0091-6 (PMC7067830; doi:10.1038/s41536-020-0091-6)
Supplement: Supplementary file 2 — Supplementary Data Set 1 [file 41536_2020_91_MOESM2_ESM.xlsx]

## Sheet: Total Peptides - 46,880
Sequence	N-term cleavage window	C-term cleavage window	Length	Missed cleavages	Mass	Proteins	Leading razor protein	Start position	End position	Unique (Groups)	Unique (Proteins)	Charges	PEP	Score	Reverse	Potential contaminant	id	Protein group IDs	Mod. peptide IDs	Evidence IDs	MS/MS IDs	Best MS/MS	Oxidation (M) site IDs	MS/MS Count
AELPNGDHAQSGLGK	SKPTTPEKAELPNGDH	HAQSGLGKVSLENGEA	15	0	1492.73	sp|A2A5R2|BIG2_MOUSE;tr|F6YCJ0|F6YCJ0_MOUSE	sp|A2A5R2|BIG2_MOUSE	248	262	yes	no	3	0.035684	24.481			911	69	933	37837;37838;37839;37840;37841;37842;37843;37844;37845;37846;37847;37848;37849;37850;37851;37852;37853;37854;37855;37856;37857;37858;37859;37860;37861;37862;37863;37864;37865;37866;37867;37868;37869;37870;37871;37872;37873;37874;37875;37876;37877;37878;37879;37880;37881;37882;37883;37884;37885;37886;37887;37888;37889;37890;37891;37892;37893;37894;37895;37896;37897;37898;37899;37900;37901;37902;379…	18437	18437		1
AFNSNYEQR	QESHSFSKAFNSNYEQ	FNSNYEQRTVLWRAGF	9	0	1127.5	sp|A2A5R2|BIG2_MOUSE	sp|A2A5R2|BIG2_MOUSE	1634	1642	yes	yes	2	0.0086547	72.928			1188	69	1211	48627;48628;48629;48630;48631;48632	23360	23360		1
DAFLVFR	RFSHILQKDAFLVFRS	KDAFLVFRSLCKLSMK	7	0	866.465	sp|G3X9K3|BIG1_MOUSE;tr|D3YYK9|D3YYK9_MOUSE;sp|A2A5R2|BIG2_MOUSE;tr|F6YCJ0|F6YCJ0_MOUSE	sp|A2A5R2|BIG2_MOUSE	380	386	no	no	2	0.034838	94.163			4787	69;142	4869	210146;210147;210148;210149;210150;210151;210152;210153;210154;210155;210156;210157;210158;210159;210160;210161;210162;210163;210164;210165;210166	101459;101460;101461;101462;101463;101464;101465;101466;101467;101468;101469;101470;101471;101472;101473	101460		15
DAYVQALAR	IFGMQLERDAYVQALA	AYVQALARFSLLTASS	9	0	1005.52	sp|G3X9K3|BIG1_MOUSE;tr|D3YYK9|D3YYK9_MOUSE;sp|A2A5R2|BIG2_MOUSE	sp|A2A5R2|BIG2_MOUSE	949	957	no	no	2	0.016772	66.692			4957	69;142	5040	217828;217829;217830;217831;217832;217833;217834;217835;217836;217837;217838;217839;217840;217841	105333;105334;105335;105336;105337;105338	105338		6
DILEDVVTSAVK	SGAQEVVKDILEDVVT	DVVTSAVKEAAEKHGL	12	0	1287.69	sp|A2A5R2|BIG2_MOUSE	sp|A2A5R2|BIG2_MOUSE	298	309	yes	yes	2	0.095475	36.944			5783	69	5876	253806;253807;253808;253809;253810;253811;253812	122779	122779		1
DLYVNPNHQATLGQER	KCMVEWSKDLYVNPNH	QATLGQERLPDQEMGD	16	0	1853.9	sp|A2A5R2|BIG2_MOUSE	sp|A2A5R2|BIG2_MOUSE	587	602	yes	yes	3	7.4864e-05	56.514			6443	69	6549	285241;285242;285243;285244;285245;285246;285247;285248;285249;285250;285251;285252;285253;285254;285255;285256	138279;138280;138281;138282;138283;138284;138285;138286;138287	138282		9
EIFLNILETSTSSFEHR	MQIEVFFKEIFLNILE	STSSFEHRWMVIQTLT	17	0	2022.01	sp|A2A5R2|BIG2_MOUSE	sp|A2A5R2|BIG2_MOUSE	487	503	yes	yes	3	0.0055642	31.41			8877	69	9055	389070;389071;389072;389073;389074;389075;389076;389077;389078;389079;389080;389081;389082;389083;389084;389085;389086	187969	187969		1
EIIEHGIELFNK	FEVIKQQKEIIEHGIE	HGIELFNKKPKRGIQF	12	0	1440.76	sp|A2A5R2|BIG2_MOUSE	sp|A2A5R2|BIG2_MOUSE	652	663	yes	yes	3	0.0016275	49.081			8905	69	9084	390959;390960;390961;390962;390963;390964;390965;390966;390967;390968;390969;390970;390971;390972;390973;390974;390975;390976;390977;390978;390979;390980;390981;390982	188768	188768		1
GELANFR	LSMKFLEKGELANFRF	KGELANFRFQKDFLRP	7	0	805.408	sp|G3X9K3|BIG1_MOUSE;sp|A2A5R2|BIG2_MOUSE	sp|A2A5R2|BIG2_MOUSE	1179	1185	no	no	2	0.059999	77.374			13755	69;142	14055	593563;593564;593565;593566;593567;593568;593569;593570;593571;593572;593573;593574;593575;593576;593577;593578;593579;593580;593581;593582;593583;593584;593585;593586;593587;593588;593589;593590;593591;593592;593593;593594;593595;593596;593597;593598;593599;593600;593601;593602;593603;593604;593605;593606;593607;593608;593609;593610;593611;593612;593613;593614;593615;593616;593617;593618;593619;…	282646	282646		1
LDGNAIVDFVR	RIFTGSTRLDGNAIVD	NAIVDFVRWLCAVSMD	11	0	1217.64	sp|G3X9K3|BIG1_MOUSE;sp|A2A5R2|BIG2_MOUSE	sp|A2A5R2|BIG2_MOUSE	1089	1099	no	no	2	0.0038312	68.676			22960	69;142	23408	1025790;1025791;1025792;1025793;1025794;1025795;1025796;1025797;1025798	484179;484180	484179		2
LDSTQVGEFLGDSTR	QFLHQEERLDSTQVGE	EFLGDSTRFNKEVMYA	15	0	1623.77	sp|A2A5R2|BIG2_MOUSE	sp|A2A5R2|BIG2_MOUSE	695	709	yes	yes	2	0.00022262	71.08			23107	69	23557	1031561;1031562;1031563;1031564;1031565;1031566;1031567;1031568;1031569;1031570;1031571;1031572;1031573;1031574;1031575;1031576	486520;486521;486522	486520		3
LLASLLIK	GAPYAHQKLLASLLIK	LLASLLIKCVVQLELI	8	0	869.595	sp|A2A5R2|BIG2_MOUSE	sp|A2A5R2|BIG2_MOUSE	1552	1559	yes	yes	2	0.0083131	91.853			25029	69	25508	1122225;1122226;1122227;1122228;1122229;1122230;1122231;1122232;1122233;1122234;1122235;1122236;1122237;1122238;1122239;1122240;1122241;1122242;1122243;1122244;1122245;1122246;1122247	529042;529043;529044;529045;529046;529047;529048;529049;529050;529051	529045		10
LLDCLQESHSFSK	MSSQHLFKLLDCLQES	QESHSFSKAFNSNYEQ	13	0	1562.74	sp|A2A5R2|BIG2_MOUSE	sp|A2A5R2|BIG2_MOUSE	1621	1633	yes	yes	3	0.00017173	65.043			25044	69	25523	1123178;1123179;1123180;1123181;1123182;1123183;1123184;1123185;1123186;1123187;1123188;1123189;1123190;1123191;1123192;1123193;1123194;1123195	529583;529584	529584		2
LLYNVEMEQMAK	VASEKQRRLLYNVEME	VEMEQMAKTAKALMEA	12	0	1467.71	sp|A2A5R2|BIG2_MOUSE	sp|A2A5R2|BIG2_MOUSE	861	872	yes	yes	2	0.0035627	46.88			25766	69	26250	1157044;1157045;1157046;1157047;1157048;1157049;1157050;1157051;1157052;1157053;1157054;1157055;1157056;1157057;1157058;1157059;1157060	545583	545583	48;49	1
MENQVLQEAR	MLNVIFTRMENQVLQE	NQVLQEARELEKPMQS	10	0	1216.59	sp|A2A5R2|BIG2_MOUSE;tr|F6YCJ0|F6YCJ0_MOUSE	sp|A2A5R2|BIG2_MOUSE	197	206	yes	no	2	0.0012932	73.632			28623	69	29168	1286646;1286647;1286648;1286649;1286650;1286651;1286652	606073;606074	606074	50	2
MQIEVFFK	SNFKMHLKMQIEVFFK	MQIEVFFKEIFLNILE	8	0	1040.54	sp|G3X9K3|BIG1_MOUSE;tr|D3YYK9|D3YYK9_MOUSE;sp|A2A5R2|BIG2_MOUSE	sp|A2A5R2|BIG2_MOUSE	479	486	no	no	2	0.040597	46.129			29240	69;142	29841	1312261;1312262;1312263	618109	618109	51	1
TFLEGFR	KEFVSALRTFLEGFRL	RTFLEGFRLPGEAQKI	7	0	868.444	sp|A2A5R2|BIG2_MOUSE	sp|A2A5R2|BIG2_MOUSE	735	741	yes	yes	2	0.030938	94.407			38820	69	39581	1706282;1706283;1706284;1706285;1706286;1706287;1706288;1706289;1706290;1706291;1706292;1706293;1706294;1706295;1706296;1706297;1706298;1706299;1706300;1706301;1706302;1706303	800490;800491;800492	800490		3
VVSLQLLLSVLQNAGPVFR	KSHELRSKVVSLQLLL	QNAGPVFRSHEMFVTA	19	0	2052.21	sp|A2A5R2|BIG2_MOUSE	sp|A2A5R2|BIG2_MOUSE	412	430	yes	yes	3	0.016492	22.051			45125	69	46000	2012689;2012690;2012691;2012692;2012693;2012694;2012695;2012696;2012697;2012698;2012699	949065;949066	949065		2
ALLLSHQFR	KHQNRQLRALLLSHQF	LLLSHQFRRREADQAH	9	0	1083.62	sp|A2A8U2-2|TM201_MOUSE;sp|A2A8U2-3|TM201_MOUSE;sp|A2A8U2|TM201_MOUSE	sp|A2A8U2-2|TM201_MOUSE	184	192	yes	no	3	0.016788	47.603			2262	70	2312	101134;101135;101136;101137;101138;101139	49443	49443		1
APFQVILLR	SFSSSAVKAPFQVILL	PFQVILLRALAFLACA	9	0	1055.65	sp|A2A8U2-2|TM201_MOUSE;sp|A2A8U2-3|TM201_MOUSE;sp|A2A8U2|TM201_MOUSE	sp|A2A8U2-2|TM201_MOUSE	211	219	yes	no	2	0.00032032	114.28			2828	70	2890	126155;126156;126157;126158;126159;126160;126161;126162	61286;61287;61288	61287		3
EADQAHGQSFSSSAVK	LSHQFRRREADQAHGQ	SFSSSAVKAPFQVILL	16	0	1647.75	sp|A2A8U2-2|TM201_MOUSE;sp|A2A8U2-3|TM201_MOUSE;sp|A2A8U2|TM201_MOUSE	sp|A2A8U2-2|TM201_MOUSE	195	210	yes	no	3	0.005361	33.36			7611	70	7733	333836;333837;333838;333839;333840;333841;333842;333843;333844;333845;333846;333847	162201;162202;162203;162204;162205;162206;162207	162201		7
QLAAFTPR	HHQTTKIKQLAAFTPR	QLAAFTPREEGRYDEE	8	0	902.497	sp|A2A8U2-2|TM201_MOUSE;sp|A2A8U2-3|TM201_MOUSE;sp|A2A8U2|TM201_MOUSE	sp|A2A8U2-2|TM201_MOUSE	134	141	yes	no	2	0.033622	68.016			32971	70	33651	1470354;1470355;1470356;1470357;1470358;1470359;1470360;1470361;1470362;1470363;1470364;1470365;1470366;1470367;1470368;1470369;1470370	693146	693146		1
LAIESTMNEIR	SSLAMPHRLAIESTMN	ESTMNEIRWLLEDEMV	11	0	1275.65	sp|A2A9C3-2|SZT2_MOUSE;sp|A2A9C3|SZT2_MOUSE	sp|A2A9C3-2|SZT2_MOUSE	1687	1697	yes	no	2	0.015939	42.336			22504	72	22945	1004792;1004793;1004794;1004795;1004796;1004797;1004798;1004799;1004800;1004801;1004802;1004803;1004804;1004805;1004806;1004807;1004808;1004809;1004810;1004811;1004812	474401;474402;474403;474404;474405;474406	474401	52	6
LSDGLDQR	GPLPPEPRLSDGLDQR	LSDGLDQRGDTCVHEI	8	0	902.446	sp|A2A9C3-2|SZT2_MOUSE;sp|A2A9C3|SZT2_MOUSE	sp|A2A9C3-2|SZT2_MOUSE	973	980	yes	no	2	0.049685	58.716			26941	72	27449	1211252;1211253	571444;571445	571444		2
IGALSATPLK	AVLTELGRIGALSATP	ALSATPLKIQGTEEGI	10	0	969.586	sp|A2ABU4|MYOM3_MOUSE	sp|A2ABU4|MYOM3_MOUSE	1221	1230	yes	yes	2	0.041597	57.174			18313	73	18678	804601	383023	383023		1
IQGTEEGIR	ALSATPLKIQGTEEGI	QGTEEGIRLFSKVKYY	9	0	1001.51	sp|A2ABU4|MYOM3_MOUSE	sp|A2ABU4|MYOM3_MOUSE	1231	1239	yes	yes	2	0.0085413	73.233			19769	73	20166	875847;875848;875849;875850;875851;875852;875853;875854;875855;875856	417366	417366		1
LSPAAELHLIFNEK	RLWLEVEKLSPAAELH	LHLIFNEKEIFSSPNR	14	0	1580.86	sp|A2ABU4|MYOM3_MOUSE	sp|A2ABU4|MYOM3_MOUSE	1033	1046	yes	yes	3	0.0043949	40.278			27137	73	27646	1219511;1219512	574840	574840		1
NQITLALVDDEFDK	QLQDGKAKNQITLALV	LVDDEFDKLLRKADAK	14	0	1619.8	sp|A2ABU4|MYOM3_MOUSE	sp|A2ABU4|MYOM3_MOUSE	1091	1104	yes	yes	2	0.0042644	51.771			30975	73	31633	1389665;1389666	655193	655193		1
STEIPYDLGSK	GDYDAVHKSTEIPYDL	IPYDLGSKITISKNDF	11	0	1208.59	sp|A2ABU4|MYOM3_MOUSE	sp|A2ABU4|MYOM3_MOUSE	477	487	yes	yes	2	0.0077513	48.044			37631	73	38375	1655855;1655856;1655857;1655858;1655859;1655860;1655861;1655862;1655863;1655864;1655865;1655866;1655867;1655868;1655869;1655870;1655871;1655872;1655873;1655874;1655875;1655876;1655877;1655878;1655879;1655880;1655881;1655882;1655883;1655884;1655885;1655886	776434	776434		1
SVSEAGVGESSAATQPVR	KEYDFCIRSVSEAGVG	SAATQPVRVKQALATP	18	0	1730.84	sp|A2ABU4|MYOM3_MOUSE	sp|A2ABU4|MYOM3_MOUSE	677	694	yes	yes	2	2.1882e-14	90.385			37999	73	38746	1671019	783276	783276		1
VGFGNDLER	LEERGQRRVGFGNDLE	GFGNDLERMELAFLRT	9	0	1005.49	sp|A2ABU4|MYOM3_MOUSE	sp|A2ABU4|MYOM3_MOUSE	102	110	yes	yes	2	0.016772	66.692			42329	73	43159	1878255;1878256;1878257;1878258;1878259;1878260;1878261;1878262;1878263;1878264;1878265;1878266;1878267;1878268;1878269;1878270;1878271;1878272;1878273	884685	884685		1
VTNLHEGHFYEFR	PIPSRVCKVTNLHEGH	EGHFYEFRARAVNWAG	13	0	1647.78	sp|A2ABU4|MYOM3_MOUSE	sp|A2ABU4|MYOM3_MOUSE	763	775	yes	yes	4	0.027123	29.355			44734	73	45599	1993029	939670	939670		1
GLAAGLLYQGLMNGVR	DGLWGLQKGLAAGLLY	QGLMNGVRFYCYSLAC	16	0	1631.88	sp|A2ADF7|S2534_MOUSE;sp|A2ADF7-2|S2534_MOUSE	sp|A2ADF7|S2534_MOUSE	86	101	yes	no	2	0.0021621	41.621			14635	74	14953	635088;635089;635090;635091;635092;635093;635094;635095	302317	302317	53	1
GLGPAYLR	EGPLALYKGLGPAYLR	GLGPAYLRLGPHTILS	8	0	845.476	sp|A2ADF7|S2534_MOUSE	sp|A2ADF7|S2534_MOUSE	284	291	yes	yes	2	0.071442	55.676			14771	74	15089	640678;640679;640680;640681;640682;640683;640684;640685;640686;640687;640688;640689	304940	304940		1
LQLQGELQAPGTYPR	PLEVVKTRLQLQGELQ	QAPGTYPRPYRGFVSS	15	0	1669.88	sp|A2ADF7|S2534_MOUSE;sp|A2ADF7-2|S2534_MOUSE	sp|A2ADF7|S2534_MOUSE	48	62	yes	no	2	3.8348e-10	97.797			26631	74	27130	1195798;1195799;1195800;1195801;1195802;1195803;1195804;1195805;1195806;1195807;1195808;1195809	564468;564469;564470;564471;564472;564473;564474;564475;564476;564477;564478	564472		11
VTVGSAAQLATFTSAK	GVGGAVPRVTVGSAAQ	LATFTSAKAWVQDRQW	16	0	1550.83	sp|A2ADF7|S2534_MOUSE;sp|A2ADF7-2|S2534_MOUSE	sp|A2ADF7|S2534_MOUSE	191	206	yes	no	2	2.3593e-10	89.358			44818	74	45683	1996625;1996626;1996627;1996628;1996629;1996630;1996631;1996632;1996633;1996634;1996635;1996636;1996637;1996638;1996639;1996640;1996641;1996642;1996643;1996644;1996645;1996646;1996647;1996648;1996649;1996650;1996651;1996652;1996653;1996654;1996655;1996656;1996657	941024;941025;941026;941027;941028;941029;941030;941031;941032;941033;941034;941035;941036;941037;941038;941039;941040;941041;941042	941025		19
DFGMSGLR	HVMWATSKDFGMSGLR	DFGMSGLRFGVLYTEN	8	0	881.407	sp|A2AIG8-2|1A1L1_MOUSE;sp|A2AIG8|1A1L1_MOUSE	sp|A2AIG8-2|1A1L1_MOUSE	302	309	yes	no	2	0.018578	49.715			5242	76	5328	227787;227788;227789;227790;227791;227792;227793;227794;227795;227796;227797;227798	109995;109996	109995	55	2
GLILINPQNPLGDVYSPEELQDFLR	SSEGVKVKGLILINPQ	EELQDFLRFAMRHKLH	25	0	2839.48	sp|A2AIG8-2|1A1L1_MOUSE;sp|A2AIG8|1A1L1_MOUSE	sp|A2AIG8-2|1A1L1_MOUSE	228	252	yes	no	3	0.03289	14.109			14795	76	15113	642182;642183;642184;642185;642186;642187;642188;642189;642190;642191	305694;305695	305695		2
VTGLNTRPFQLTVEK	AYVYLDSKVTGLNTRP	PFQLTVEKLEMVLQGV	15	1	1701.94	sp|A2AIG8-2|1A1L1_MOUSE;sp|A2AIG8|1A1L1_MOUSE	sp|A2AIG8-2|1A1L1_MOUSE	197	211	yes	no	3	0.044721	27.263			44650	76	45510	1988315;1988316;1988317;1988318;1988319;1988320;1988321;1988322;1988323;1988324;1988325;1988326	937362	937362		1
AFNVELAQVK	QRSASALRAFNVELAQ	NVELAQVKDSVSEKTI	10	0	1117.61	sp|A2AIL4|NDUF6_MOUSE	sp|A2AIL4|NDUF6_MOUSE	92	101	yes	yes	2	0.00047623	98.048			1189	77	1212	48633;48634;48635;48636;48637;48638;48639;48640;48641;48642;48643;48644;48645;48646;48647;48648;48649;48650;48651	23361;23362;23363;23364;23365	23365		5
DLHADHAASHIGK	TLEVLGVKDLHADHAA	HAASHIGKAQGIVTCL	13	0	1370.67	sp|A2AIL4|NDUF6_MOUSE	sp|A2AIL4|NDUF6_MOUSE	197	209	yes	yes	3	0.0037598	43.315			6169	77	6269	271722;271723;271724;271725;271726;271727;271728;271729;271730;271731;271732;271733;271734;271735;271736;271737;271738;271739;271740;271741;271742;271743;271744;271745;271746;271747;271748;271749;271750;271751;271752;271753;271754	131169	131169		1
DVVYDIASQAHLHLK	RNQDKNVRDVVYDIAS	SQAHLHLKHARSFHRS	15	0	1707.89	sp|A2AIL4|NDUF6_MOUSE	sp|A2AIL4|NDUF6_MOUSE	257	271	yes	yes	4	0.012172	28.986			7418	77	7535	325850;325851;325852;325853;325854;325855;325856;325857	158466;158467	158467		2
SVPAEAFPAFLQTVSLEDYLK	KHARSFHRSVPAEAFP	VSLEDYLKKIQRVDFD	21	0	2324.19	sp|A2AIL4|NDUF6_MOUSE	sp|A2AIL4|NDUF6_MOUSE	279	299	yes	yes	3	0.00014913	36.923			37953	77	38700	1669480;1669481;1669482;1669483;1669484;1669485;1669486;1669487;1669488;1669489;1669490;1669491;1669492;1669493;1669494;1669495;1669496;1669497;1669498;1669499;1669500	782760;782761;782762;782763;782764;782765;782766	782762		7
SVPAEAFPAFLQTVSLEDYLKK	KHARSFHRSVPAEAFP	SLEDYLKKIQRVDFDI	22	1	2452.29	sp|A2AIL4|NDUF6_MOUSE	sp|A2AIL4|NDUF6_MOUSE	279	300	yes	yes	3	9.9984e-05	36.663			37954	77	38701	1669501;1669502;1669503;1669504;1669505;1669506;1669507;1669508;1669509;1669510;1669511;1669512;1669513;1669514;1669515;1669516	782767;782768;782769;782770;782771	782767		5
VDFDIFHPSLQQK	DYLKKIQRVDFDIFHP	FHPSLQQKNMLLPLSL	13	0	1572.79	sp|A2AIL4|NDUF6_MOUSE	sp|A2AIL4|NDUF6_MOUSE	304	316	yes	yes	3	9.9435e-08	90.793			41610	77	42426	1843751;1843752;1843753;1843754;1843755;1843756;1843757;1843758;1843759;1843760;1843761;1843762;1843763;1843764;1843765;1843766;1843767;1843768;1843769;1843770;1843771;1843772;1843773;1843774;1843775;1843776;1843777;1843778;1843779;1843780;1843781;1843782;1843783;1843784;1843785	868051;868052;868053;868054;868055;868056;868057;868058;868059;868060;868061;868062;868063;868064;868065;868066;868067;868068;868069;868070;868071;868072	868068		22
AAEEKEPAAPASPAPSPVPSPTPAQPQK	DKNHRKSRAAEEKEPA	PTPAQPQKEQSSTQIP	28	1	2749.39	sp|A2AJI0|MA7D1_MOUSE;sp|A2AJI0-2|MA7D1_MOUSE;tr|A8Y5P4|A8Y5P4_MOUSE;tr|F6WF36|F6WF36_MOUSE;tr|A2AJI1|A2AJI1_MOUSE	sp|A2AJI0|MA7D1_MOUSE	533	560	yes	no	3	0.00094253	26.13			105	78	106	4585;4586;4587;4588;4589;4590;4591;4592;4593;4594	2316;2317;2318;2319;2320;2321;2322;2323;2324	2316		9
AGASLAPGPHPDR	GRRPTRARAGASLAPG	APGPHPDRTHPSAAVP	13	0	1244.63	sp|A2AJI0|MA7D1_MOUSE;sp|A2AJI0-2|MA7D1_MOUSE;tr|F6WF36|F6WF36_MOUSE	sp|A2AJI0|MA7D1_MOUSE	341	353	yes	no	3	0.031037	29.638			1280	78	1305	53335;53336;53337;53338;53339;53340;53341;53342;53343;53344;53345;53346;53347;53348;53349;53350;53351;53352;53353	25642	25642		1
AVETRPSGLQK	NSGPDPVKAVETRPSG	TRPSGLQKDSMQKEEL	11	1	1184.65	sp|A2AJI0|MA7D1_MOUSE;sp|A2AJI0-2|MA7D1_MOUSE;tr|A8Y5P4|A8Y5P4_MOUSE;tr|F6WF36|F6WF36_MOUSE;tr|A2AJI1|A2AJI1_MOUSE	sp|A2AJI0|MA7D1_MOUSE	753	763	yes	no	3	0.017257	45.653			3868	78	3943	173766;173767;173768;173769;173770;173771;173772;173773;173774;173775;173776;173777;173778;173779;173780;173781	83821;83822;83823;83824;83825	83824		5
ETAANNSGPDPVK	ETKKQDAKETAANNSG	NSGPDPVKAVETRPSG	13	0	1298.61	sp|A2AJI0|MA7D1_MOUSE;sp|A2AJI0-2|MA7D1_MOUSE;tr|A8Y5P4|A8Y5P4_MOUSE;tr|F6WF36|F6WF36_MOUSE;tr|A2AJI1|A2AJI1_MOUSE	sp|A2AJI0|MA7D1_MOUSE	740	752	yes	no	2	0.00027123	74.987			10467	78	10713	456001;456002;456003;456004;456005;456006;456007;456008;456009;456010;456011;456012;456013;456014;456015	217986;217987;217988;217989;217990;217991	217991		6
HVDSIINKR	VSAVNLPKHVDSIINK	VDSIINKRLSKSSATL	9	1	1080.6	sp|A2AJI0|MA7D1_MOUSE;tr|A8Y5P4|A8Y5P4_MOUSE	sp|A2AJI0|MA7D1_MOUSE	263	271	yes	no	3	0.027753	43.734			17348	78	17702	761455;761456;761457;761458;761459;761460	361471;361472	361472		2
KPGAGGSPALAR	SGERPERRKPGAGGSP	GGSPALARRRLEATPV	12	1	1080.6	sp|A2AJI0|MA7D1_MOUSE;sp|A2AJI0-2|MA7D1_MOUSE;tr|A8Y5P4|A8Y5P4_MOUSE;tr|F6WF36|F6WF36_MOUSE;tr|A2AJI1|A2AJI1_MOUSE	sp|A2AJI0|MA7D1_MOUSE	395	406	yes	no	3	0.00012503	77.062			21820	78	22251	972940;972941;972942;972943;972944;972945;972946;972947;972948;972949;972950;972951;972952;972953;972954;972955;972956;972957	461581;461582;461583;461584;461585;461586	461585		6
LMTPTLSFLAR	WESSIVDRLMTPTLSF	PTLSFLARSRSAVTLP	11	0	1248.69	sp|A2AJI0|MA7D1_MOUSE;sp|A2AJI0-2|MA7D1_MOUSE;tr|A8Y5P4|A8Y5P4_MOUSE;tr|F6WF36|F6WF36_MOUSE;tr|A2AJI1|A2AJI1_MOUSE	sp|A2AJI0|MA7D1_MOUSE	302	312	yes	no	2	7.7768e-05	96.113			25870	78	26360	1161978;1161979;1161980;1161981;1161982;1161983;1161984;1161985;1161986;1161987;1161988;1161989;1161990;1161991;1161992;1161993;1161994;1161995;1161996;1161997;1161998;1161999;1162000;1162001;1162002;1162003;1162004;1162005;1162006;1162007;1162008;1162009	547952;547953;547954;547955;547956;547957;547958;547959;547960;547961;547962;547963;547964;547965	547960	56	14
LSTGSELSPK	LPASIRPRLSTGSELS	TGSELSPKSKARPSSP	10	0	1017.53	sp|A2AJI0|MA7D1_MOUSE;sp|A2AJI0-2|MA7D1_MOUSE;tr|A8Y5P4|A8Y5P4_MOUSE;tr|F6WF36|F6WF36_MOUSE;tr|A2AJI1|A2AJI1_MOUSE	sp|A2AJI0|MA7D1_MOUSE	453	462	yes	no	2	0.016623	60.641			27250	78	27760	1225574;1225575;1225576;1225577;1225578;1225579;1225580;1225581;1225582;1225583;1225584	577735	577735		1
QSLPASIRPR	RERNLKKRQSLPASIR	LPASIRPRLSTGSELS	10	1	1123.65	sp|A2AJI0|MA7D1_MOUSE;sp|A2AJI0-2|MA7D1_MOUSE;tr|A8Y5P4|A8Y5P4_MOUSE;tr|F6WF36|F6WF36_MOUSE;tr|A2AJI1|A2AJI1_MOUSE	sp|A2AJI0|MA7D1_MOUSE	443	452	yes	no	3	0.01189	54.486			33616	78	34298	1493875;1493876;1493877;1493878;1493879;1493880;1493881;1493882;1493883;1493884;1493885;1493886	702889;702890	702890		2
RKPGAGGSPALAR	PSGERPERRKPGAGGS	GGSPALARRRLEATPV	13	2	1236.71	sp|A2AJI0|MA7D1_MOUSE;sp|A2AJI0-2|MA7D1_MOUSE;tr|A8Y5P4|A8Y5P4_MOUSE;tr|F6WF36|F6WF36_MOUSE;tr|A2AJI1|A2AJI1_MOUSE	sp|A2AJI0|MA7D1_MOUSE	394	406	yes	no	3	0.0087796	52.576			34319	78	35009	1520803;1520804;1520805;1520806;1520807;1520808;1520809;1520810;1520811;1520812;1520813;1520814;1520815;1520816;1520817;1520818;1520819;1520820;1520821;1520822;1520823;1520824;1520825;1520826;1520827;1520828;1520829;1520830;1520831;1520832;1520833;1520834;1520835;1520836;1520837;1520838;1520839;1520840;1520841;1520842;1520843;1520844;1520845;1520846;1520847;1520848;1520849;1520850;1520851;1520852…	714179;714180;714181	714179		3
TAEGLLPFAEAEAFLK	AGDKSLGRTAEGLLPF	AEAEAFLKKAVVQPPQ	16	0	1705.89	sp|A2AJI0|MA7D1_MOUSE;sp|A2AJI0-2|MA7D1_MOUSE;tr|A8Y5P4|A8Y5P4_MOUSE;tr|F6WF36|F6WF36_MOUSE;tr|A2AJI1|A2AJI1_MOUSE	sp|A2AJI0|MA7D1_MOUSE	818	833	yes	no	2	1.7959e-05	75.018			38219	78	38970	1679026;1679027;1679028;1679029;1679030;1679031;1679032;1679033;1679034;1679035;1679036;1679037;1679038;1679039;1679040;1679041;1679042;1679043;1679044;1679045;1679046;1679047;1679048;1679049;1679050;1679051;1679052;1679053;1679054;1679055;1679056;1679057;1679058;1679059;1679060;1679061;1679062;1679063;1679064;1679065;1679066;1679067;1679068;1679069;1679070;1679071;1679072	787252;787253;787254;787255;787256;787257;787258;787259;787260	787256		9
VEPGPGAPAAVLAR	________________	APAAVLARIPQEPRPS	14	0	1303.72	sp|A2AJI0|MA7D1_MOUSE;sp|A2AJI0-2|MA7D1_MOUSE;tr|A8Y5P4|A8Y5P4_MOUSE;tr|A2AJI1|A2AJI1_MOUSE	sp|A2AJI0|MA7D1_MOUSE	7	20	yes	no	2	0.0014696	59.227			41965	78	42788	1861358;1861359;1861360;1861361;1861362;1861363;1861364;1861365;1861366;1861367;1861368;1861369	876451;876452;876453;876454;876455;876456;876457;876458;876459	876453		9
EHIDHIKK	ARLRKSGKEHIDHIKK	EHIDHIKKAFSRENMQ	8	1	1018.56	sp|A2AMM0|MURC_MOUSE	sp|A2AMM0|MURC_MOUSE	192	199	yes	yes	2	0.042404	79.474			8750	80	8921	382665;382666;382667;382668;382669;382670;382671;382672	185084	185084		1
GGYSPQEGGDPPTPEPLK	ETEKEVTKGGYSPQEG	PPTPEPLKVTFKPQVR	18	0	1824.85	sp|A2AMM0|MURC_MOUSE	sp|A2AMM0|MURC_MOUSE	322	339	yes	yes	2	4.615e-56	144.3			14253	80	14566	614741;614742;614743;614744;614745;614746;614747;614748;614749;614750;614751;614752;614753;614754;614755;614756;614757;614758;614759;614760;614761;614762;614763;614764;614765;614766;614767;614768	292048;292049;292050;292051;292052;292053;292054;292055;292056;292057;292058;292059;292060;292061;292062;292063;292064;292065;292066;292067;292068;292069;292070;292071	292066		24
GMGVDIISGSLALGPIHEFHSDEFSETEK	AEGQEVDRGMGVDIIS	DEFSETEKEVTKGGYS	29	0	3101.47	sp|A2AMM0|MURC_MOUSE	sp|A2AMM0|MURC_MOUSE	289	317	yes	yes	4	2.1222e-63	85.184			15046	80	15369	656205;656206;656207;656208;656209;656210;656211;656212;656213;656214;656215;656216;656217;656218;656219;656220;656221;656222;656223;656224;656225;656226;656227;656228;656229;656230;656231;656232;656233;656234;656235;656236;656237;656238;656239;656240;656241;656242	312970;312971;312972;312973;312974;312975;312976;312977;312978;312979;312980;312981	312976	58	12
GMGVDIISGSLALGPIHEFHSDEFSETEKEVTK	AEGQEVDRGMGVDIIS	ETEKEVTKGGYSPQEG	33	1	3558.72	sp|A2AMM0|MURC_MOUSE	sp|A2AMM0|MURC_MOUSE	289	321	yes	yes	4	1.0836e-68	86.771			15047	80	15370	656243;656244;656245;656246;656247;656248;656249	312982;312983	312983	58	2
LSQSHSNTGYVVNK	SVQIDLLKLSQSHSNT	NTGYVVNKLFEKTRKV	14	0	1532.76	sp|A2AMM0|MURC_MOUSE	sp|A2AMM0|MURC_MOUSE	75	88	yes	yes	2;3	5.4716e-84	171.08			27189	80	27698	1222221;1222222;1222223;1222224;1222225;1222226;1222227;1222228;1222229;1222230;1222231;1222232;1222233;1222234;1222235;1222236;1222237;1222238;1222239;1222240;1222241;1222242;1222243;1222244;1222245;1222246;1222247;1222248;1222249;1222250;1222251;1222252;1222253;1222254;1222255;1222256;1222257;1222258;1222259;1222260;1222261;1222262;1222263;1222264;1222265;1222266;1222267;1222268;1222269;1222270…	576074;576075;576076;576077;576078;576079;576080;576081;576082;576083;576084;576085;576086;576087;576088;576089;576090;576091;576092;576093;576094;576095;576096;576097;576098;576099;576100;576101;576102;576103;576104;576105;576106;576107;576108;576109;576110;576111;576112;576113;576114;576115;576116;576117;576118;576119;576120;576121;576122;576123;576124;576125;576126;576127;576128;576129;576130;…	576119		126
LSSVTEDEDQDAALTIVTVLDR	AGKIHQNRLSSVTEDE	TIVTVLDRVASVVDSV	22	0	2389.19	sp|A2AMM0|MURC_MOUSE	sp|A2AMM0|MURC_MOUSE	18	39	yes	yes	2;3	3.1943e-55	120.9			27238	80	27748	1224753;1224754;1224755;1224756;1224757;1224758;1224759;1224760;1224761;1224762;1224763;1224764;1224765;1224766;1224767;1224768;1224769;1224770;1224771;1224772;1224773;1224774;1224775;1224776;1224777;1224778;1224779;1224780;1224781;1224782;1224783;1224784;1224785;1224786;1224787;1224788;1224789;1224790;1224791;1224792;1224793;1224794;1224795;1224796;1224797;1224798;1224799;1224800;1224801;1224802…	577354;577355;577356;577357;577358;577359;577360;577361;577362;577363;577364;577365;577366;577367;577368;577369;577370;577371;577372;577373;577374;577375;577376;577377;577378;577379;577380;577381;577382;577383;577384;577385;577386;577387;577388;577389;577390;577391;577392;577393	577369		40
SISSAAPSK	QSGERFKKSISSAAPS	ISSAAPSKEAFKIRSL	9	0	846.445	sp|A2AMM0|MURC_MOUSE	sp|A2AMM0|MURC_MOUSE	257	265	yes	yes	2	0.01038	70.028			36132	80	36852	1595631;1595632;1595633;1595634;1595635;1595636;1595637;1595638;1595639;1595640;1595641;1595642;1595643;1595644;1595645;1595646;1595647;1595648;1595649;1595650;1595651;1595652;1595653;1595654;1595655	748472;748473;748474;748475	748473		4
SVQIDLLK	REMGNAIKSVQIDLLK	SVQIDLLKLSQSHSNT	8	0	914.544	sp|A2AMM0|MURC_MOUSE	sp|A2AMM0|MURC_MOUSE	67	74	yes	yes	2	0.020485	76.064			37973	80	38720	1669983;1669984;1669985;1669986;1669987;1669988;1669989;1669990;1669991;1669992;1669993;1669994;1669995;1669996;1669997;1669998;1669999;1670000;1670001;1670002;1670003;1670004;1670005;1670006;1670007;1670008;1670009;1670010;1670011;1670012;1670013;1670014;1670015;1670016;1670017;1670018;1670019;1670020;1670021;1670022;1670023;1670024;1670025;1670026;1670027;1670028;1670029;1670030;1670031;1670032…	782912;782913;782914;782915;782916;782917;782918;782919;782920;782921;782922;782923;782924;782925;782926;782927;782928;782929;782930;782931;782932	782929		21
VASVVDSVQASQK	TIVTVLDRVASVVDSV	DSVQASQKRIEERHRE	13	0	1316.69	sp|A2AMM0|MURC_MOUSE	sp|A2AMM0|MURC_MOUSE	40	52	yes	yes	2	3.9786e-90	179.93			41441	80	42255	1834523;1834524;1834525;1834526;1834527;1834528;1834529;1834530;1834531;1834532;1834533;1834534;1834535;1834536;1834537;1834538;1834539;1834540;1834541;1834542;1834543;1834544;1834545;1834546;1834547;1834548;1834549;1834550;1834551;1834552;1834553;1834554;1834555;1834556;1834557;1834558;1834559;1834560;1834561;1834562;1834563;1834564;1834565;1834566;1834567;1834568;1834569;1834570;1834571;1834572…	863597;863598;863599;863600;863601;863602;863603;863604;863605;863606;863607;863608;863609;863610;863611;863612;863613;863614;863615;863616;863617;863618;863619;863620;863621;863622;863623;863624;863625;863626;863627;863628;863629;863630;863631;863632;863633;863634;863635;863636;863637;863638;863639;863640;863641;863642;863643;863644;863645;863646;863647;863648;863649;863650;863651;863652;863653;…	863721		149
VEDDESLLLELK	VTFKPQVRVEDDESLL	ESLLLELKQSS_____	12	0	1401.72	sp|A2AMM0|MURC_MOUSE	sp|A2AMM0|MURC_MOUSE	348	359	yes	yes	2	3.1445e-05	104.24			41815	80	42634	1854692;1854693;1854694;1854695;1854696;1854697;1854698;1854699;1854700;1854701;1854702;1854703;1854704;1854705;1854706;1854707;1854708;1854709;1854710;1854711;1854712;1854713;1854714;1854715;1854716;1854717;1854718;1854719;1854720;1854721;1854722;1854723;1854724;1854725;1854726;1854727;1854728;1854729;1854730;1854731;1854732;1854733;1854734;1854735;1854736;1854737;1854738;1854739;1854740;1854741…	873246;873247;873248;873249;873250;873251;873252;873253;873254;873255;873256;873257;873258;873259;873260;873261;873262;873263;873264;873265;873266;873267;873268;873269;873270;873271;873272;873273;873274;873275;873276;873277;873278;873279;873280;873281;873282;873283;873284;873285	873271		40
VETKQEEIMK	KQQVRVTKVETKQEEI	TKQEEIMKKNKFRVVI	10	1	1233.63	sp|A2AMM0|MURC_MOUSE	sp|A2AMM0|MURC_MOUSE	117	126	yes	yes	3	0.0211	46.844			42011	80	42836	1863396;1863397;1863398;1863399;1863400;1863401;1863402;1863403;1863404;1863405	877601;877602	877602	59	2
VVIFQEDIPCPASLSVVK	IMKKNKFRVVIFQEDI	PASLSVVKDRSLPENQ	18	0	2000.07	sp|A2AMM0|MURC_MOUSE	sp|A2AMM0|MURC_MOUSE	132	149	yes	yes	2	4.7564e-22	102.69			44998	80	45868	2006342;2006343;2006344;2006345;2006346;2006347;2006348;2006349;2006350;2006351;2006352;2006353;2006354;2006355;2006356;2006357;2006358;2006359;2006360;2006361;2006362;2006363;2006364;2006365;2006366;2006367;2006368;2006369;2006370;2006371;2006372;2006373;2006374;2006375;2006376;2006377;2006378;2006379;2006380;2006381;2006382;2006383;2006384;2006385	945980;945981;945982;945983;945984;945985;945986;945987;945988;945989;945990;945991;945992;945993;945994;945995;945996;945997;945998;945999;946000;946001;946002;946003	946002		24
AAQFVDLLGYFSLK	ELPAYGRKAAQFVDLL	LLGYFSLKTAQTEKKL	14	0	1570.84	sp|A2AN08-3|UBR4_MOUSE;sp|A2AN08|UBR4_MOUSE;sp|A2AN08-5|UBR4_MOUSE;sp|A2AN08-2|UBR4_MOUSE;tr|Z4YMA7|Z4YMA7_MOUSE	sp|A2AN08-3|UBR4_MOUSE	3438	3451	yes	no	2	0.0014163	59.709			299	81	307	12568;12569;12570;12571;12572;12573;12574;12575;12576;12577;12578;12579	6523;6524;6525;6526	6525		4
ALATNPALR	EHCITLLRALATNPAL	LATNPALRHILVSQGL	9	0	925.535	sp|A2AN08-3|UBR4_MOUSE;sp|A2AN08|UBR4_MOUSE;sp|A2AN08-5|UBR4_MOUSE;sp|A2AN08-2|UBR4_MOUSE;tr|Z4YMA7|Z4YMA7_MOUSE	sp|A2AN08-3|UBR4_MOUSE	3862	3870	yes	no	2	0.0020419	89.698			1976	81	2025	87166;87167;87168;87169;87170;87171;87172;87173;87174;87175;87176;87177;87178;87179;87180;87181;87182;87183;87184;87185;87186	42387;42388;42389;42390;42391;42392;42393;42394	42389		8
APSYIEIFGR	IGTQAIERAPSYIEIF	SYIEIFGRTMQLNLSR	10	0	1151.6	sp|A2AN08-3|UBR4_MOUSE;sp|A2AN08|UBR4_MOUSE;sp|A2AN08-5|UBR4_MOUSE;tr|F6SSP6|F6SSP6_MOUSE	sp|A2AN08-3|UBR4_MOUSE	2362	2371	yes	no	2	0.0005074	107.45			2944	81	3010	132292;132293;132294;132295;132296;132297;132298;132299;132300;132301;132302;132303;132304;132305;132306;132307;132308;132309	64486;64487;64488;64489;64490;64491;64492;64493;64494;64495;64496;64497;64498	64492		13
AQQALSELHTVDK	SAVGSSSRAQQALSEL	SELHTVDKGVEMTDQL	13	0	1438.74	sp|A2AN08-3|UBR4_MOUSE;sp|A2AN08|UBR4_MOUSE;sp|A2AN08-5|UBR4_MOUSE;tr|F6SSP6|F6SSP6_MOUSE	sp|A2AN08-3|UBR4_MOUSE	1836	1848	yes	no	3	0.00013361	68.044			3123	81	3190	140888;140889;140890;140891;140892;140893;140894;140895;140896;140897;140898;140899;140900;140901;140902;140903	68487;68488;68489;68490;68491;68492;68493;68494	68487		8
AVSNINTLLDK	ENEEDRKKAVSNINTL	NINTLLDKADRVYHQL	11	0	1186.66	sp|A2AN08-3|UBR4_MOUSE;sp|A2AN08|UBR4_MOUSE;sp|A2AN08-5|UBR4_MOUSE;sp|A2AN08-2|UBR4_MOUSE;tr|Z4YMA7|Z4YMA7_MOUSE	sp|A2AN08-3|UBR4_MOUSE	3708	3718	yes	no	2	0.0024104	75.788			4092	81	4168	184156;184157;184158;184159;184160;184161;184162;184163;184164;184165;184166;184167	89489;89490;89491;89492;89493	89490		5
AYLLQNLNEEGSTEKPSQEK	DTYASFTRAYLLQNLN	TEKPSQEKLHGFAAVL	20	1	2277.11	sp|A2AN08-3|UBR4_MOUSE;sp|A2AN08|UBR4_MOUSE;sp|A2AN08-5|UBR4_MOUSE	sp|A2AN08-3|UBR4_MOUSE	1174	1193	yes	no	3	1.3439e-50	131.45			4252	81	4331	191954;191955;191956;191957;191958;191959;191960;191961;191962;191963;191964;191965	93062;93063;93064;93065;93066;93067;93068;93069;93070;93071	93067		10
CALSLFLMAVNIK	SCWELRLRCALSLFLM	FLMAVNIKTPVVVENI	13	0	1478.8	sp|A2AN08-3|UBR4_MOUSE;sp|A2AN08|UBR4_MOUSE;sp|A2AN08-5|UBR4_MOUSE;sp|A2AN08-2|UBR4_MOUSE;tr|Z4YMA7|Z4YMA7_MOUSE	sp|A2AN08-3|UBR4_MOUSE	3965	3977	yes	no	2	1.6141e-07	90.614			4305	81	4384	194094;194095;194096;194097;194098;194099;194100	93941;93942	93941	60	2
CFLLESNSSSVR	ETLIQFLRCFLLESNS	ESNSSSVRWQAHCLTL	12	0	1397.66	sp|A2AN08-3|UBR4_MOUSE;sp|A2AN08|UBR4_MOUSE;sp|A2AN08-5|UBR4_MOUSE;sp|A2AN08-2|UBR4_MOUSE;tr|Z4YMA7|Z4YMA7_MOUSE	sp|A2AN08-3|UBR4_MOUSE	3387	3398	yes	no	2	0.0034456	56.205			4395	81	4475	197405;197406;197407;197408;197409;197410	95489	95489		1
CYGCASAVTEHCITLLR	CGHTSSTKCYGCASAV	EHCITLLRALATNPAL	17	0	2009.91	sp|A2AN08-3|UBR4_MOUSE;sp|A2AN08|UBR4_MOUSE;sp|A2AN08-5|UBR4_MOUSE;sp|A2AN08-2|UBR4_MOUSE;tr|Z4YMA7|Z4YMA7_MOUSE	sp|A2AN08-3|UBR4_MOUSE	3845	3861	yes	no	3	0.023199	24.053			4720	81	4802	207114;207115;207116;207117;207118;207119;207120;207121;207122	100071	100071		1
DCHVLTFSSSGSVSDHLVLHPQLATGNFIIK	YLAVCGLKDCHVLTFS	ATGNFIIKAVWLPGSQ	31	0	3378.7	sp|A2AN08-3|UBR4_MOUSE;sp|A2AN08|UBR4_MOUSE;sp|A2AN08-5|UBR4_MOUSE;tr|F6SSP6|F6SSP6_MOUSE	sp|A2AN08-3|UBR4_MOUSE	1972	2002	yes	no	4	0.088441	7.1109			4966	81	5049	218068;218069;218070;218071;218072;218073	105497	105497		1
DLDPEVFQR	NTSSKEGKDLDPEVFQ	LDPEVFQRLVITARSI	9	0	1117.54	sp|A2AN08-3|UBR4_MOUSE;sp|A2AN08|UBR4_MOUSE;sp|A2AN08-5|UBR4_MOUSE;tr|F6SSP6|F6SSP6_MOUSE;tr|Z4YLP1|Z4YLP1_MOUSE	sp|A2AN08-3|UBR4_MOUSE	2573	2581	yes	no	2	0.00062681	96.668			6056	81	6154	265872;265873;265874;265875;265876;265877;265878;265879;265880;265881;265882;265883	128395;128396;128397;128398;128399;128400;128401;128402;128403;128404	128400		10
DNPEATQQMNDLIIGK	QLMCLLTRDNPEATQQ	MNDLIIGKVSTALKGH	16	0	1785.86	sp|A2AN08-3|UBR4_MOUSE;sp|A2AN08|UBR4_MOUSE;sp|A2AN08-5|UBR4_MOUSE;sp|A2AN08-2|UBR4_MOUSE;tr|Z4YMA7|Z4YMA7_MOUSE	sp|A2AN08-3|UBR4_MOUSE	3908	3923	yes	no	2	2.9799e-05	62.813			6563	81	6674	290978;290979;290980;290981;290982;290983;290984;290985;290986;290987;290988;290989;290990	141117;141118;141119;141120;141121	141118	61	5
DPQQEDFLQGR	EFFVTLEKDPQQEDFL	QEDFLQGRMPGNPYSS	11	0	1331.61	sp|A2AN08-3|UBR4_MOUSE;sp|A2AN08|UBR4_MOUSE;sp|A2AN08-5|UBR4_MOUSE;sp|A2AN08-2|UBR4_MOUSE;tr|Z4YMA7|Z4YMA7_MOUSE	sp|A2AN08-3|UBR4_MOUSE	4329	4339	yes	no	2	0.0001763	116.55			6678	81	6790	294884;294885;294886;294887;294888;294889;294890;294891;294892;294893;294894	142904;142905;142906;142907;142908;142909	142908		6
DSDQLEVIQENR	RMTTSPPKDSDQLEVI	LEVIQENRQLLQLLTT	12	0	1444.68	sp|A2AN08-3|UBR4_MOUSE;sp|A2AN08|UBR4_MOUSE;sp|A2AN08-5|UBR4_MOUSE;tr|F6SSP6|F6SSP6_MOUSE	sp|A2AN08-3|UBR4_MOUSE	1477	1488	yes	no	2	4.6423e-17	140.91			6893	81	7005	302613;302614;302615;302616;302617;302618;302619;302620;302621;302622;302623;302624	146887;146888;146889;146890;146891;146892;146893;146894;146895;146896;146897	146893		11
DVTFLFNEEGK	LLPSSKIRDVTFLFNE	FLFNEEGKNIIVIMSS	11	0	1297.62	sp|A2AN08-3|UBR4_MOUSE;sp|A2AN08|UBR4_MOUSE;sp|A2AN08-5|UBR4_MOUSE;tr|F6SSP6|F6SSP6_MOUSE	sp|A2AN08-3|UBR4_MOUSE	2046	2056	yes	no	2	0.0030229	71.153			7379	81	7496	324047;324048;324049;324050;324051;324052;324053;324054;324055;324056;324057;324058	157447;157448;157449;157450	157449		4
EDGSCLALVK	FFCDCGAKEDGSCLAL	GSCLALVKRTPSSGMS	10	0	1090.53	sp|A2AN08-3|UBR4_MOUSE;sp|A2AN08|UBR4_MOUSE;sp|A2AN08-5|UBR4_MOUSE;tr|F6SSP6|F6SSP6_MOUSE	sp|A2AN08-3|UBR4_MOUSE	1719	1728	yes	no	2	0.038027	51.436			7944	81	8082	349956;349957;349958;349959;349960;349961	170142;170143;170144	170142		3
ELFDYNLR	LVSQGLIRELFDYNLR	ELFDYNLRRGAAAIRE	8	0	1068.52	sp|A2AN08-3|UBR4_MOUSE;sp|A2AN08|UBR4_MOUSE;sp|A2AN08-5|UBR4_MOUSE;sp|A2AN08-2|UBR4_MOUSE;tr|Z4YMA7|Z4YMA7_MOUSE	sp|A2AN08-3|UBR4_MOUSE	3881	3888	yes	no	2	0.00080829	119.17			9319	81	9518	408671;408672;408673;408674;408675;408676;408677;408678;408679;408680;408681;408682;408683;408684;408685;408686;408687;408688	196457;196458;196459;196460;196461;196462;196463;196464	196462		8
ELLEYDLQQR	QKVFASRKELLEYDLQ	LEYDLQQREAATKSSR	10	0	1305.66	sp|A2AN08-3|UBR4_MOUSE;sp|A2AN08|UBR4_MOUSE;sp|A2AN08-5|UBR4_MOUSE;sp|A2AN08-2|UBR4_MOUSE;tr|Z4YMA7|Z4YMA7_MOUSE	sp|A2AN08-3|UBR4_MOUSE	3800	3809	yes	no	2	0.0015398	86.898			9457	81	9657	415039;415040;415041;415042;415043;415044;415045;415046;415047;415048;415049;415050	199296;199297;199298	199296		3
ELPQLVASVIESESEILHHEK	SYSAFEMKELPQLVAS	SEILHHEKQYEPFYSS	21	0	2386.24	sp|A2AN08-3|UBR4_MOUSE;sp|A2AN08|UBR4_MOUSE;sp|A2AN08-5|UBR4_MOUSE;sp|A2AN08-4|UBR4_MOUSE	sp|A2AN08-3|UBR4_MOUSE	48	68	yes	no	4	5.1139e-33	96.848			9545	81	9745	418051;418052;418053;418054;418055;418056;418057;418058;418059;418060;418061;418062;418063;418064;418065;418066;418067;418068;418069;418070;418071;418072	200546;200547;200548;200549;200550;200551;200552;200553;200554;200555	200553		10
ESAFQSEPR	SGMSSTMKESAFQSEP	SAFQSEPRVSESLVRH	9	0	1049.48	sp|A2AN08-3|UBR4_MOUSE;sp|A2AN08|UBR4_MOUSE;sp|A2AN08-5|UBR4_MOUSE;tr|F6SSP6|F6SSP6_MOUSE	sp|A2AN08-3|UBR4_MOUSE	1741	1749	yes	no	2	0.026581	61.78			10276	81	10518	448906;448907;448908;448909;448910;448911;448912;448913	214829	214829		1
EVQMNFLNQLTSVFNPR	VSPELRQKEVQMNFLN	LTSVFNPRTVPSPPIS	17	0	2036.01	sp|A2AN08-3|UBR4_MOUSE;sp|A2AN08|UBR4_MOUSE;sp|A2AN08-5|UBR4_MOUSE;sp|A2AN08-4|UBR4_MOUSE	sp|A2AN08-3|UBR4_MOUSE	188	204	yes	no	2;3	4.6128e-05	57.525			10872	81	11135	473637;473638;473639;473640;473641;473642;473643;473644;473645;473646;473647;473648;473649;473650	226777;226778;226779	226779	62	3
FAMEQSFSADTGGGGR	DIKLLFLRFAMEQSFS	ADTGGGGRESNIHLIP	16	0	1616.69	sp|A2AN08-3|UBR4_MOUSE;sp|A2AN08|UBR4_MOUSE;sp|A2AN08-5|UBR4_MOUSE;sp|A2AN08-2|UBR4_MOUSE	sp|A2AN08-3|UBR4_MOUSE	4941	4956	yes	no	2	2.1468e-05	64.52			11195	81	11470	487334;487335;487336;487337;487338;487339;487340;487341;487342;487343	233090;233091;233092;233093;233094;233095;233096	233096	63	7
FDFMLYAK	CGFCKYARFDFMLYAK	FDFMLYAKPCCAVDPI	8	0	1033.49	sp|A2AN08-3|UBR4_MOUSE;sp|A2AN08|UBR4_MOUSE;sp|A2AN08-5|UBR4_MOUSE;sp|A2AN08-2|UBR4_MOUSE;tr|Z4YMA7|Z4YMA7_MOUSE	sp|A2AN08-3|UBR4_MOUSE	3684	3691	yes	no	2	0.012187	61.962			11358	81	11633	494386;494387;494388;494389;494390;494391;494392;494393;494394;494395;494396	236585;236586;236587;236588;236589	236588	64	5
FQDAVVANSFFIMPATVADATAVR	YFLRYINRFQDAVVAN	VADATAVRNGFHSLVI	24	0	2540.27	sp|A2AN08-3|UBR4_MOUSE;sp|A2AN08|UBR4_MOUSE;sp|A2AN08-5|UBR4_MOUSE;sp|A2AN08-4|UBR4_MOUSE	sp|A2AN08-3|UBR4_MOUSE	273	296	yes	no	3	2.3396e-10	51.827			12569	81	12855	546740;546741;546742;546743;546744;546745;546746	260977;260978;260979	260978	65	3
GHAADVFEAYTQLLTEMVLR	FFLRQYVKGHAADVFE	LLTEMVLRLPYQIKKI	20	0	2263.13	sp|A2AN08-3|UBR4_MOUSE;sp|A2AN08|UBR4_MOUSE;sp|A2AN08-5|UBR4_MOUSE;tr|F6SSP6|F6SSP6_MOUSE	sp|A2AN08-3|UBR4_MOUSE	3120	3139	yes	no	3	2.3892e-06	52.814			14257	81	14570	614814;614815;614816;614817;614818;614819	292107;292108;292109	292107	66	3
GHQGFGVLSVILANHAIK	SPKLGPGKGHQGFGVL	ILANHAIKLLASLFQD	18	0	1860.04	sp|A2AN08-3|UBR4_MOUSE;sp|A2AN08|UBR4_MOUSE;sp|A2AN08-5|UBR4_MOUSE	sp|A2AN08-3|UBR4_MOUSE	465	482	yes	no	3;4	2.1609e-06	61.962			14313	81	14628	617454;617455;617456;617457;617458;617459;617460;617461;617462;617463;617464;617465;617466;617467;617468;617469;617470;617471;617472;617473;617474;617475;617476;617477;617478;617479;617480;617481;617482;617483	293483;293484;293485;293486;293487;293488;293489;293490;293491;293492;293493;293494;293495;293496;293497;293498;293499;293500;293501;293502	293494		20
GLAMQHPATQVLIGTDSITSLHK	PFILRLLRGLAMQHPA	DSITSLHKLEQVSSDE	23	0	2417.27	sp|A2AN08-3|UBR4_MOUSE;sp|A2AN08|UBR4_MOUSE;sp|A2AN08-5|UBR4_MOUSE;sp|A2AN08-2|UBR4_MOUSE	sp|A2AN08-3|UBR4_MOUSE	4701	4723	yes	no	4	1.0857e-29	79.942			14650	81	14968	635625;635626;635627;635628;635629;635630;635631;635632	302563;302564	302563	67	2
GLLGDATEEFIESLDSTTDEEEDEEEVYR	MRIVYRMRGLLGDATE	EDEEEVYRMAGVMAQC	29	0	3319.43	sp|A2AN08-3|UBR4_MOUSE;sp|A2AN08|UBR4_MOUSE;sp|A2AN08-5|UBR4_MOUSE;sp|A2AN08-2|UBR4_MOUSE	sp|A2AN08-3|UBR4_MOUSE	4419	4447	yes	no	3	0.009193	16.69			14820	81	15138	643203;643204;643205;643206;643207;643208;643209;643210;643211	306117	306117		1
GVLPYVGNLITK	WKVYLAARGVLPYVGN	YVGNLITKEIARLLAL	12	0	1272.74	sp|A2AN08-3|UBR4_MOUSE;sp|A2AN08|UBR4_MOUSE;sp|A2AN08-5|UBR4_MOUSE;sp|A2AN08-2|UBR4_MOUSE;tr|Z4YMA7|Z4YMA7_MOUSE	sp|A2AN08-3|UBR4_MOUSE	4177	4188	yes	no	2	0.051869	43.761			16041	81	16379	699111	332851	332851		1
HAAQELATLLLSLPAPASVQQQSK	IIEKERNKHAAQELAT	ASVQQQSKSLLASLHS	24	0	2500.36	sp|A2AN08-3|UBR4_MOUSE;sp|A2AN08|UBR4_MOUSE;sp|A2AN08-5|UBR4_MOUSE;tr|F6SSP6|F6SSP6_MOUSE	sp|A2AN08-3|UBR4_MOUSE	2512	2535	yes	no	3	1.8824e-18	66.467			16323	81	16663	713016;713017;713018;713019;713020;713021;713022;713023;713024;713025;713026;713027;713028;713029	339576;339577;339578;339579;339580;339581;339582;339583;339584;339585	339577		10
HFSSDAAPQPR	EVEENWSKHFSSDAAP	SDAAPQPRFYCVLSTE	11	0	1211.57	sp|A2AN08-3|UBR4_MOUSE;sp|A2AN08|UBR4_MOUSE;sp|A2AN08-5|UBR4_MOUSE	sp|A2AN08-3|UBR4_MOUSE	921	931	yes	no	3	0.00055914	70.363			16550	81	16892	722939;722940;722941;722942;722943;722944;722945;722946;722947;722948;722949	344093;344094;344095;344096;344097	344096		5
HILVSQGLIR	LATNPALRHILVSQGL	LVSQGLIRELFDYNLR	10	0	1134.69	sp|A2AN08-3|UBR4_MOUSE;sp|A2AN08|UBR4_MOUSE;sp|A2AN08-5|UBR4_MOUSE;sp|A2AN08-2|UBR4_MOUSE;tr|Z4YMA7|Z4YMA7_MOUSE	sp|A2AN08-3|UBR4_MOUSE	3871	3880	yes	no	2;3	0.00029946	85.67			16737	81	17080	731669;731670;731671;731672;731673;731674;731675;731676;731677;731678;731679;731680;731681;731682;731683;731684;731685;731686;731687;731688;731689;731690;731691;731692	348484;348485;348486;348487;348488;348489;348490;348491;348492	348492		9
HLILLIK	EACAVSQKHLILLIKG	KHLILLIKGLCTGCSR	7	0	848.585	sp|A2AN08-3|UBR4_MOUSE;sp|A2AN08|UBR4_MOUSE;sp|A2AN08-5|UBR4_MOUSE;sp|A2AN08-4|UBR4_MOUSE	sp|A2AN08-3|UBR4_MOUSE	128	134	yes	no	2	0.035851	92.692			16872	81	17216	738009;738010;738011;738012;738013;738014;738015;738016;738017;738018;738019;738020;738021;738022;738023;738024;738025;738026;738027;738028;738029	351384;351385;351386;351387;351388;351389;351390;351391;351392	351385		9
HLLTVLLK	VKDFKQGRHLLTVLLK	HLLTVLLKLFSYCVKV	8	0	935.617	sp|A2AN08-3|UBR4_MOUSE;sp|A2AN08|UBR4_MOUSE;sp|A2AN08-5|UBR4_MOUSE;sp|A2AN08-2|UBR4_MOUSE	sp|A2AN08-3|UBR4_MOUSE	4476	4483	yes	no	2	0.0041509	98.523			16893	81	17237	738914;738915;738916;738917;738918;738919;738920;738921;738922;738923;738924;738925;738926;738927;738928;738929;738930	351796;351797;351798;351799;351800;351801	351797		6
IISLDLPVAEVYK	MELLVNNKIISLDLPV	LPVAEVYKKVWCATNE	13	0	1458.83	sp|A2AN08-3|UBR4_MOUSE;sp|A2AN08|UBR4_MOUSE;sp|A2AN08-5|UBR4_MOUSE;sp|A2AN08-2|UBR4_MOUSE;tr|Z4YMA7|Z4YMA7_MOUSE	sp|A2AN08-3|UBR4_MOUSE	4387	4399	yes	no	2	0.060199	37.613			18825	81	19196	829075;829076;829077;829078;829079;829080;829081;829082;829083;829084;829085;829086;829087;829088;829089;829090;829091	394638	394638		1
IQDMVAIR	KTLPAKAKIQDMVAIR	IQDMVAIRHTACNEQQ	8	0	944.511	sp|A2AN08-3|UBR4_MOUSE;sp|A2AN08|UBR4_MOUSE;sp|A2AN08-5|UBR4_MOUSE;tr|F6SSP6|F6SSP6_MOUSE	sp|A2AN08-3|UBR4_MOUSE	2209	2216	yes	no	2	0.01005	65.156			19724	81	20119	873465;873466;873467;873468;873469;873470;873471;873472;873473;873474;873475;873476;873477;873478	416250;416251;416252;416253;416254;416255	416250	68	6
IQIGTQAIER	TMVMTGMRIQIGTQAI	IGTQAIERAPSYIEIF	10	0	1127.63	sp|A2AN08-3|UBR4_MOUSE;sp|A2AN08|UBR4_MOUSE;sp|A2AN08-5|UBR4_MOUSE;tr|F6SSP6|F6SSP6_MOUSE	sp|A2AN08-3|UBR4_MOUSE	2352	2361	yes	no	2	2.4448e-31	158.79			19776	81	20173	875977;875978;875979;875980;875981;875982;875983;875984;875985;875986;875987;875988	417410;417411;417412;417413;417414;417415;417416;417417;417418;417419;417420	417415		11
ITVLQLSALLK	AVSHEKGKITVLQLSA	LQLSALLKQADSSKRK	11	0	1197.77	sp|A2AN08-3|UBR4_MOUSE;sp|A2AN08|UBR4_MOUSE;sp|A2AN08-5|UBR4_MOUSE;tr|F6SSP6|F6SSP6_MOUSE	sp|A2AN08-3|UBR4_MOUSE	1919	1929	yes	no	2	0.00030809	102.4			20362	81	20772	902965;902966;902967;902968;902969;902970;902971;902972;902973;902974;902975;902976;902977;902978;902979;902980;902981;902982;902983;902984;902985;902986;902987;902988	430445;430446;430447;430448;430449;430450;430451;430452;430453;430454;430455;430456;430457;430458;430459;430460;430461;430462;430463;430464;430465	430457		21
IYDLSIDALSPTFYFLLPSSK	IVTADFVKIYDLSIDA	YFLLPSSKIRDVTFLF	21	0	2389.25	sp|A2AN08-3|UBR4_MOUSE;sp|A2AN08|UBR4_MOUSE;sp|A2AN08-5|UBR4_MOUSE;tr|F6SSP6|F6SSP6_MOUSE	sp|A2AN08-3|UBR4_MOUSE	2023	2043	yes	no	2	0.0043075	31.917			20638	81	21053	916828;916829;916830;916831;916832;916833;916834;916835;916836;916837;916838;916839;916840;916841;916842;916843	437380	437380		1
KDPELFSGLASNILNFITTSMLNSR	KGNILASRKDPELFSG	TTSMLNSRNSFIRSYL	25	1	2767.42	sp|A2AN08-3|UBR4_MOUSE;sp|A2AN08|UBR4_MOUSE;sp|A2AN08-5|UBR4_MOUSE	sp|A2AN08-3|UBR4_MOUSE	642	666	yes	no	3	4.5983e-17	58.272			20955	81	21376	932670;932671;932672;932673;932674;932675;932676;932677;932678	444453;444454;444455	444454	69	3
LCTFTITQK	DEDSLCNKLCTFTITQ	CTFTITQKEFMNQHWY	9	0	1110.57	sp|A2AN08-3|UBR4_MOUSE;sp|A2AN08|UBR4_MOUSE;sp|A2AN08-5|UBR4_MOUSE;tr|F6SSP6|F6SSP6_MOUSE	sp|A2AN08-3|UBR4_MOUSE	1660	1668	yes	no	2	0.01038	70.028			22858	81	23304	1021184;1021185;1021186;1021187;1021188;1021189;1021190;1021191	481677;481678	481677		2
LENPDEACAVSQK	LIEFSLLRLENPDEAC	EACAVSQKHLILLIKG	13	0	1459.66	sp|A2AN08-3|UBR4_MOUSE;sp|A2AN08|UBR4_MOUSE;sp|A2AN08-5|UBR4_MOUSE;sp|A2AN08-4|UBR4_MOUSE	sp|A2AN08-3|UBR4_MOUSE	115	127	yes	no	2	0.020119	43.761			23474	81	23931	1048865;1048866;1048867	494896	494896		1
LEQVSSDEGIGTLAENLLEALR	DSITSLHKLEQVSSDE	ENLLEALREHPDVNKK	22	0	2356.21	sp|A2AN08-3|UBR4_MOUSE;sp|A2AN08|UBR4_MOUSE;sp|A2AN08-5|UBR4_MOUSE;sp|A2AN08-2|UBR4_MOUSE	sp|A2AN08-3|UBR4_MOUSE	4724	4745	yes	no	2;3	1.7136e-10	61.345			23530	81	23987	1051376;1051377;1051378;1051379;1051380;1051381;1051382;1051383;1051384;1051385;1051386;1051387;1051388;1051389;1051390;1051391;1051392;1051393;1051394;1051395;1051396;1051397	496154;496155;496156;496157;496158;496159;496160;496161;496162	496156		9
LFQLTEK	RVLKFFTKLFQLTEKS	KLFQLTEKSPNPSLLH	7	0	877.491	sp|A2AN08-3|UBR4_MOUSE;sp|A2AN08|UBR4_MOUSE;sp|A2AN08-5|UBR4_MOUSE;tr|F6SSP6|F6SSP6_MOUSE	sp|A2AN08-3|UBR4_MOUSE	1433	1439	yes	no	2	0.031221	100.19			23797	81	24256	1062911;1062912;1062913;1062914;1062915	501635;501636;501637;501638	501636		4
LHGFAAVLAIGSSR	TEKPSQEKLHGFAAVL	VLAIGSSRCKANTLGP	14	0	1397.78	sp|A2AN08-3|UBR4_MOUSE;sp|A2AN08|UBR4_MOUSE;sp|A2AN08-5|UBR4_MOUSE	sp|A2AN08-3|UBR4_MOUSE	1194	1207	yes	no	3	2.526e-10	96.334			24371	81	24842	1091819;1091820;1091821;1091822;1091823;1091824;1091825;1091826;1091827;1091828;1091829;1091830;1091831;1091832;1091833	515138;515139;515140;515141;515142;515143;515144;515145;515146;515147;515148;515149	515138		12
LIDSVPLTNLLLTLLSTSYR	TSTQRIQRLIDSVPLT	TLLSTSYRKACVLQRQ	20	0	2231.28	sp|A2AN08-3|UBR4_MOUSE;sp|A2AN08|UBR4_MOUSE;sp|A2AN08-5|UBR4_MOUSE	sp|A2AN08-3|UBR4_MOUSE	524	543	yes	no	2;3	1.1052e-06	56.081			24525	81	24999	1098646;1098647;1098648;1098649;1098650;1098651;1098652;1098653;1098654;1098655;1098656;1098657;1098658;1098659;1098660;1098661;1098662;1098663;1098664;1098665;1098666;1098667;1098668;1098669;1098670;1098671;1098672	518596;518597;518598;518599;518600;518601;518602;518603;518604;518605;518606;518607	518599		12
LIKPPAPTSK	MCLRILQKLIKPPAPT	KPPAPTSKKNKDVPVE	10	1	1050.64	sp|A2AN08-3|UBR4_MOUSE;sp|A2AN08|UBR4_MOUSE;sp|A2AN08-5|UBR4_MOUSE;sp|A2AN08-2|UBR4_MOUSE;tr|Z4YMA7|Z4YMA7_MOUSE	sp|A2AN08-3|UBR4_MOUSE	3996	4005	yes	no	3	0.027288	46.844			24625	81	25101	1103025;1103026;1103027;1103028	520286	520286		1
LLALEEATLSTDLQQGYALK	LITKEIARLLALEEAT	LQQGYALKSLTGLLSS	20	0	2176.16	sp|A2AN08-3|UBR4_MOUSE;sp|A2AN08|UBR4_MOUSE;sp|A2AN08-5|UBR4_MOUSE;sp|A2AN08-2|UBR4_MOUSE;tr|Z4YMA7|Z4YMA7_MOUSE	sp|A2AN08-3|UBR4_MOUSE	4193	4212	yes	no	2;3	1.9896e-25	93.371			25003	81	25482	1121380;1121381;1121382;1121383;1121384;1121385;1121386;1121387;1121388;1121389;1121390;1121391;1121392;1121393;1121394;1121395;1121396;1121397;1121398;1121399;1121400;1121401;1121402;1121403	528649;528650;528651;528652;528653;528654;528655;528656;528657;528658;528659;528660;528661	528660		13
LLASLFQDLQVEALHK	ILANHAIKLLASLFQD	LQVEALHKGWETDGPP	16	0	1824.01	sp|A2AN08-3|UBR4_MOUSE;sp|A2AN08|UBR4_MOUSE;sp|A2AN08-5|UBR4_MOUSE	sp|A2AN08-3|UBR4_MOUSE	483	498	yes	no	3	7.3859e-12	91.355			25028	81	25507	1122212;1122213;1122214;1122215;1122216;1122217;1122218;1122219;1122220;1122221;1122222;1122223;1122224	529033;529034;529035;529036;529037;529038;529039;529040;529041	529040		9
LLEEQGIFLR	SHVRGIKKLLEEQGIF	EEQGIFLRASVVTASS	10	0	1216.68	sp|A2AN08-3|UBR4_MOUSE;sp|A2AN08|UBR4_MOUSE;sp|A2AN08-5|UBR4_MOUSE;sp|A2AN08-2|UBR4_MOUSE;tr|F6SSP6|F6SSP6_MOUSE;tr|Z4YMA7|Z4YMA7_MOUSE	sp|A2AN08-3|UBR4_MOUSE	3216	3225	yes	no	2	0.0041162	77.192			25128	81	25607	1126690;1126691;1126692;1126693;1126694;1126695;1126696;1126697;1126698;1126699;1126700;1126701	531204;531205;531206;531207;531208;531209	531209		6
LLQTLPQLR	VRLMLLERLLQTLPQL	LQTLPQLRNVGGVRAI	9	0	1080.67	sp|A2AN08-3|UBR4_MOUSE;sp|A2AN08|UBR4_MOUSE;sp|A2AN08-5|UBR4_MOUSE;tr|F6SSP6|F6SSP6_MOUSE	sp|A2AN08-3|UBR4_MOUSE	2954	2962	yes	no	2	6.7962e-10	141.48			25579	81	26061	1149062;1149063;1149064;1149065;1149066;1149067;1149068;1149069;1149070;1149071;1149072;1149073;1149074;1149075;1149076;1149077;1149078;1149079;1149080;1149081;1149082;1149083	541692;541693;541694;541695;541696;541697;541698;541699	541696		8
LLSVFMSR	EVHLVVMRLLSVFMSR	LLSVFMSRTKSGSKSS	8	0	951.521	sp|A2AN08-3|UBR4_MOUSE;sp|A2AN08|UBR4_MOUSE;sp|A2AN08-5|UBR4_MOUSE;tr|F6SSP6|F6SSP6_MOUSE	sp|A2AN08-3|UBR4_MOUSE	3031	3038	yes	no	2	0.023835	62.546			25653	81	26136	1151945;1151946;1151947;1151948;1151949;1151950;1151951;1151952;1151953;1151954;1151955;1151956;1151957;1151958	543002;543003	543003	70	2
LLVASHAR	IRVEILRRLLVASHAR	LLVASHARAVAPGGAT	8	0	865.513	sp|A2AN08-3|UBR4_MOUSE;sp|A2AN08|UBR4_MOUSE;sp|A2AN08-5|UBR4_MOUSE;sp|A2AN08-2|UBR4_MOUSE	sp|A2AN08-3|UBR4_MOUSE	5035	5042	yes	no	2	0.085065	53.775			25702	81	26185	1153916;1153917;1153918;1153919;1153920;1153921;1153922;1153923;1153924;1153925;1153926;1153927;1153928	543934	543934		1
LVGTVLNGYLCLR	IKRHFKSRLVGTVLNG	LNGYLCLRKLVLQRTK	13	0	1476.81	sp|A2AN08-3|UBR4_MOUSE;sp|A2AN08|UBR4_MOUSE;sp|A2AN08-5|UBR4_MOUSE;sp|A2AN08-2|UBR4_MOUSE;tr|Z4YMA7|Z4YMA7_MOUSE	sp|A2AN08-3|UBR4_MOUSE	4235	4247	yes	no	2	0.0009578	65.179			27852	81	28376	1254201;1254202;1254203;1254204;1254205;1254206;1254207;1254208;1254209;1254210;1254211;1254212	590446;590447;590448	590448		3
MNYSGDQGQTIR	EGAFENVRMNYSGDQG	GDQGQTIRQLISAHVL	12	0	1368.61	sp|A2AN08-3|UBR4_MOUSE;sp|A2AN08|UBR4_MOUSE;sp|A2AN08-5|UBR4_MOUSE;tr|F6SSP6|F6SSP6_MOUSE	sp|A2AN08-3|UBR4_MOUSE	1873	1884	yes	no	2	0.0045455	46.88			29169	81	29763	1309183;1309184;1309185;1309186;1309187;1309188;1309189;1309190;1309191;1309192;1309193;1309194;1309195;1309196;1309197;1309198	616800;616801;616802;616803	616801	71	4
MPGNPYSSNEPGIGPLMR	QEDFLQGRMPGNPYSS	PGIGPLMRDIKNKICQ	18	0	1915.89	sp|A2AN08-3|UBR4_MOUSE;sp|A2AN08|UBR4_MOUSE;sp|A2AN08-5|UBR4_MOUSE;sp|A2AN08-2|UBR4_MOUSE;tr|Z4YMA7|Z4YMA7_MOUSE	sp|A2AN08-3|UBR4_MOUSE	4340	4357	yes	no	2	0.000746	41.422			29178	81	29774	1309470;1309471;1309472;1309473;1309474;1309475;1309476	616940	616940	72;73	1
MQILVER	LSFGEVEKMQILVERF	KMQILVERFKPYCSFE	7	0	887.49	sp|A2AN08-3|UBR4_MOUSE;sp|A2AN08|UBR4_MOUSE;sp|A2AN08-5|UBR4_MOUSE;sp|A2AN08-2|UBR4_MOUSE	sp|A2AN08-3|UBR4_MOUSE	4604	4610	yes	no	2	0.0502	54.611			29243	81	29844	1312341;1312342;1312343;1312344	618147	618147	74	1
MVDGVGVCTVCAK	WYHCHTCKMVDGVGVC	GVCTVCAKVCHKDHEI	13	0	1394.64	sp|A2AN08-3|UBR4_MOUSE;sp|A2AN08|UBR4_MOUSE;sp|A2AN08-5|UBR4_MOUSE;tr|F6SSP6|F6SSP6_MOUSE	sp|A2AN08-3|UBR4_MOUSE	1683	1695	yes	no	2	0.00016911	69.345			29437	81	30057	1320338;1320339;1320340;1320341;1320342;1320343;1320344;1320345;1320346;1320347;1320348;1320349;1320350	622002;622003;622004;622005;622006	622002	75	5
NLLPATLQLIDTYASFTR	HKSSEITKNLLPATLQ	DTYASFTRAYLLQNLN	18	0	2036.09	sp|A2AN08-3|UBR4_MOUSE;sp|A2AN08|UBR4_MOUSE;sp|A2AN08-5|UBR4_MOUSE	sp|A2AN08-3|UBR4_MOUSE	1156	1173	yes	no	2;3	9.8706e-08	69.979			30567	81	31215	1371733;1371734;1371735;1371736;1371737;1371738;1371739;1371740;1371741;1371742;1371743;1371744;1371745;1371746;1371747;1371748;1371749;1371750;1371751;1371752;1371753;1371754;1371755;1371756;1371757;1371758;1371759;1371760;1371761;1371762;1371763;1371764;1371765;1371766;1371767	646426;646427;646428;646429;646430;646431;646432;646433;646434;646435	646430		10
NQLQSVAAACK	TVCSLIPRNQLQSVAA	QSVAAACKVLIEFSLL	11	0	1188.59	sp|A2AN08-3|UBR4_MOUSE;sp|A2AN08|UBR4_MOUSE;sp|A2AN08-5|UBR4_MOUSE;sp|A2AN08-4|UBR4_MOUSE	sp|A2AN08-3|UBR4_MOUSE	95	105	yes	no	2	0.0017609	79.659			30988	81	31646	1390226;1390227;1390228;1390229;1390230;1390231;1390232;1390233;1390234;1390235;1390236;1390237	655482;655483;655484;655485;655486;655487;655488;655489;655490	655487		9
PALPFILR	IWKKFLSRPALPFILR	PALPFILRLLRGLAMQ	8	0	925.575	sp|A2AN08-3|UBR4_MOUSE;sp|A2AN08|UBR4_MOUSE;sp|A2AN08-5|UBR4_MOUSE;sp|A2AN08-2|UBR4_MOUSE	sp|A2AN08-3|UBR4_MOUSE	4690	4697	yes	no	2	0.051732	60.76			31568	81	32235	1417233;1417234;1417235;1417236;1417237;1417238;1417239;1417240;1417241;1417242;1417243;1417244;1417245	668542	668542		1
QAACTIVEALATVPSR	TPATQAARQAACTIVE	ALATVPSRKQQVLDLL	16	0	1685.88	sp|A2AN08-3|UBR4_MOUSE;sp|A2AN08|UBR4_MOUSE;sp|A2AN08-5|UBR4_MOUSE;sp|A2AN08-2|UBR4_MOUSE;tr|Z4YMA7|Z4YMA7_MOUSE	sp|A2AN08-3|UBR4_MOUSE	4116	4131	yes	no	3	2.0224e-05	62.861			32202	81	32872	1437483;1437484;1437485;1437486;1437487;1437488;1437489;1437490;1437491;1437492	677877;677878;677879;677880;677881;677882;677883	677883		7
QLLQLLTTYIVR	LEVIQENRQLLQLLTT	LLTTYIVRENSQVGEG	12	0	1459.88	sp|A2AN08-3|UBR4_MOUSE;sp|A2AN08|UBR4_MOUSE;sp|A2AN08-5|UBR4_MOUSE;tr|F6SSP6|F6SSP6_MOUSE	sp|A2AN08-3|UBR4_MOUSE	1489	1500	yes	no	2;3	9.4704e-05	98.407			33139	81	33820	1476488;1476489;1476490;1476491;1476492;1476493;1476494;1476495;1476496;1476497;1476498;1476499;1476500;1476501;1476502;1476503;1476504;1476505;1476506;1476507;1476508;1476509;1476510;1476511	695754;695755;695756;695757;695758;695759;695760;695761;695762;695763;695764;695765;695766;695767	695756		14
QVLFTPATQAAR	LGHNNWLRQVLFTPAT	TPATQAARQAACTIVE	12	0	1301.71	sp|A2AN08-3|UBR4_MOUSE;sp|A2AN08|UBR4_MOUSE;sp|A2AN08-5|UBR4_MOUSE;sp|A2AN08-2|UBR4_MOUSE;tr|Z4YMA7|Z4YMA7_MOUSE	sp|A2AN08-3|UBR4_MOUSE	4104	4115	yes	no	2	0.0003427	81.92			33808	81	34493	1501189;1501190;1501191;1501192;1501193;1501194;1501195;1501196;1501197;1501198;1501199;1501200;1501201;1501202	706081;706082;706083;706084;706085;706086;706087;706088;706089	706087		9
SALNEVHLVVMR	DVSKKNERSALNEVHL	EVHLVVMRLLSVFMSR	12	0	1366.74	sp|A2AN08-3|UBR4_MOUSE;sp|A2AN08|UBR4_MOUSE;sp|A2AN08-5|UBR4_MOUSE;tr|F6SSP6|F6SSP6_MOUSE	sp|A2AN08-3|UBR4_MOUSE	3019	3030	yes	no	2;3	0.0020414	50.484			34952	81	35653	1546515;1546516;1546517;1546518;1546519;1546520;1546521;1546522;1546523;1546524;1546525;1546526;1546527;1546528;1546529;1546530;1546531;1546532;1546533;1546534	725156;725157;725158	725158	76	3
SIAVTRPNNLVHFTESK	QRLVITARSIAVTRPN	LVHFTESKLPQMETEG	17	1	1912.02	sp|A2AN08-3|UBR4_MOUSE;sp|A2AN08|UBR4_MOUSE;sp|A2AN08-5|UBR4_MOUSE;tr|F6SSP6|F6SSP6_MOUSE;tr|Z4YLP1|Z4YLP1_MOUSE	sp|A2AN08-3|UBR4_MOUSE	2588	2604	yes	no	3	0.00020868	53.565			35966	81	36686	1589555;1589556;1589557;1589558;1589559;1589560;1589561;1589562;1589563;1589564	745529;745530;745531;745532;745533;745534;745535	745532		7
SLLASLHSSR	ASVQQQSKSLLASLHS	LASLHSSRSAYHSHKD	10	0	1069.59	sp|A2AN08-3|UBR4_MOUSE;sp|A2AN08|UBR4_MOUSE;sp|A2AN08-5|UBR4_MOUSE;tr|F6SSP6|F6SSP6_MOUSE	sp|A2AN08-3|UBR4_MOUSE	2536	2545	yes	no	3	0.00090161	73.499			36478	81	37202	1611736;1611737;1611738;1611739;1611740;1611741;1611742;1611743;1611744;1611745;1611746;1611747	756536;756537;756538;756539;756540;756541	756537		6
SLTGLLSSFVEVESIK	LQQGYALKSLTGLLSS	FVEVESIKRHFKSRLV	16	0	1707.93	sp|A2AN08-3|UBR4_MOUSE;sp|A2AN08|UBR4_MOUSE;sp|A2AN08-5|UBR4_MOUSE;sp|A2AN08-2|UBR4_MOUSE;tr|Z4YMA7|Z4YMA7_MOUSE	sp|A2AN08-3|UBR4_MOUSE	4213	4228	yes	no	2	1.288e-06	77.746			36664	81	37391	1619849;1619850;1619851;1619852;1619853;1619854;1619855;1619856;1619857;1619858;1619859;1619860;1619861;1619862;1619863;1619864;1619865;1619866;1619867;1619868	760316;760317;760318;760319;760320;760321	760317		6
SLTGLLSSFVEVESIKR	LQQGYALKSLTGLLSS	VEVESIKRHFKSRLVG	17	1	1864.03	sp|A2AN08-3|UBR4_MOUSE;sp|A2AN08|UBR4_MOUSE;sp|A2AN08-5|UBR4_MOUSE;sp|A2AN08-2|UBR4_MOUSE;tr|Z4YMA7|Z4YMA7_MOUSE	sp|A2AN08-3|UBR4_MOUSE	4213	4229	yes	no	3	2.7918e-14	89.484			36665	81	37392	1619869;1619870;1619871;1619872;1619873;1619874;1619875;1619876;1619877;1619878;1619879;1619880;1619881;1619882;1619883	760322;760323;760324;760325;760326;760327;760328	760324		7
SNPSVLQGLLR	QINSTFVRSNPSVLQG	SVLQGLLRIIPYLSFG	11	0	1182.67	sp|A2AN08-3|UBR4_MOUSE;sp|A2AN08|UBR4_MOUSE;sp|A2AN08-5|UBR4_MOUSE;sp|A2AN08-2|UBR4_MOUSE	sp|A2AN08-3|UBR4_MOUSE	4581	4591	yes	no	2	0.0063699	62.633			36891	81	37626	1627651;1627652;1627653;1627654;1627655;1627656;1627657;1627658;1627659;1627660;1627661;1627662;1627663;1627664;1627665;1627666	763790;763791;763792;763793;763794	763793		5
STLEVLQLFPINIK	SFAATVSRSTLEVLQL	QLFPINIKSSNGGSKT	14	0	1613.94	sp|A2AN08-3|UBR4_MOUSE;sp|A2AN08|UBR4_MOUSE;sp|A2AN08-5|UBR4_MOUSE;tr|F6SSP6|F6SSP6_MOUSE	sp|A2AN08-3|UBR4_MOUSE	2137	2150	yes	no	2	4.9935e-05	78.324			37689	81	38433	1658398;1658399;1658400;1658401;1658402;1658403;1658404;1658405;1658406;1658407;1658408;1658409;1658410;1658411;1658412;1658413;1658414;1658415;1658416;1658417;1658418	777559;777560;777561;777562;777563;777564;777565;777566;777567	777566		9
SVFIAQNVASLQELGGSEK	QVSAAKTKSVFIAQNV	QELGGSEKLLRVCLNL	19	0	1976.02	sp|A2AN08-3|UBR4_MOUSE;sp|A2AN08|UBR4_MOUSE;sp|A2AN08-5|UBR4_MOUSE;sp|A2AN08-4|UBR4_MOUSE	sp|A2AN08-3|UBR4_MOUSE	237	255	yes	no	2;3	1.3804e-18	88.176			37851	81	38598	1665733;1665734;1665735;1665736;1665737;1665738;1665739;1665740;1665741;1665742;1665743;1665744;1665745;1665746;1665747;1665748;1665749;1665750;1665751;1665752;1665753;1665754	781232;781233;781234;781235;781236;781237;781238;781239;781240;781241	781233		10
TEIITFTAMMK	TGCSRLDRTEIITFTA	ITFTAMMKSAKLPQTV	11	0	1284.65	sp|A2AN08-3|UBR4_MOUSE;sp|A2AN08|UBR4_MOUSE;sp|A2AN08-5|UBR4_MOUSE;sp|A2AN08-4|UBR4_MOUSE	sp|A2AN08-3|UBR4_MOUSE	146	156	yes	no	2	0.013912	41.684			38639	81	39398	1699329;1699330;1699331;1699332;1699333;1699334;1699335;1699336	797321	797321	77;78	1
TGSTSSKEDDYESDAATIVQK	VGSAQQVRTGSTSSKE	DAATIVQKCLEIYDMI	21	1	2231.01	sp|A2AN08-3|UBR4_MOUSE;sp|A2AN08|UBR4_MOUSE;sp|A2AN08-5|UBR4_MOUSE;sp|A2AN08-4|UBR4_MOUSE	sp|A2AN08-3|UBR4_MOUSE	360	380	yes	no	3	1.0218e-06	54.008			39065	81	39828	1716235;1716236;1716237;1716238;1716239;1716240;1716241;1716242;1716243;1716244;1716245;1716246	805510;805511;805512;805513;805514;805515;805516;805517	805516		8
TLLPLLLESSTESAAEISSNSLER	MNPAQVIRTLLPLLLE	ISSNSLERILGPAESD	24	0	2559.33	sp|A2AN08-3|UBR4_MOUSE;sp|A2AN08|UBR4_MOUSE;sp|A2AN08-5|UBR4_MOUSE;tr|F6SSP6|F6SSP6_MOUSE	sp|A2AN08-3|UBR4_MOUSE	1312	1335	yes	no	2;3	1.0148e-57	112.85			39670	81	40441	1747561;1747562;1747563;1747564;1747565;1747566;1747567;1747568;1747569;1747570;1747571;1747572;1747573;1747574	820377;820378;820379;820380;820381;820382;820383;820384;820385;820386	820382		10
TLSDVEDQKELASPVSPELR	AKLPQTVKTLSDVEDQ	SPVSPELRQKEVQMNF	20	1	2212.12	sp|A2AN08-3|UBR4_MOUSE;sp|A2AN08|UBR4_MOUSE;sp|A2AN08-5|UBR4_MOUSE;sp|A2AN08-4|UBR4_MOUSE	sp|A2AN08-3|UBR4_MOUSE	166	185	yes	no	3	1.533e-08	62.739			39776	81	40551	1752157;1752158;1752159;1752160;1752161;1752162;1752163;1752164;1752165;1752166;1752167;1752168;1752169;1752170	822691;822692;822693;822694;822695;822696;822697	822694		7
TMQLNLSR	SYIEIFGRTMQLNLSR	TMQLNLSRSRWFDFPF	8	0	961.501	sp|A2AN08-3|UBR4_MOUSE;sp|A2AN08|UBR4_MOUSE;sp|A2AN08-5|UBR4_MOUSE;tr|F6SSP6|F6SSP6_MOUSE	sp|A2AN08-3|UBR4_MOUSE	2372	2379	yes	no	2	0.0052503	76.064			39930	81	40710	1757822;1757823;1757824;1757825;1757826;1757827;1757828;1757829;1757830	825271;825272;825273;825274	825273	79	4
TPVFIFER	RYNLDDYRTPVFIFER	TPVFIFERLCSIIYPE	8	0	1007.54	sp|A2AN08-3|UBR4_MOUSE;sp|A2AN08|UBR4_MOUSE;sp|A2AN08-5|UBR4_MOUSE;sp|A2AN08-2|UBR4_MOUSE;tr|Z4YMA7|Z4YMA7_MOUSE	sp|A2AN08-3|UBR4_MOUSE	4300	4307	yes	no	2	0.0005156	120.87			40191	81	40978	1769639;1769640;1769641;1769642;1769643;1769644;1769645;1769646;1769647;1769648;1769649;1769650	831091;831092;831093;831094;831095;831096;831097;831098;831099;831100;831101;831102	831093		12
TSPADHGGSVGSESGGSAVDSVAGEHSVSGR	ATDGSTLRTSPADHGG	GEHSVSGRSSAYGDAT	31	0	2839.26	sp|A2AN08-3|UBR4_MOUSE;sp|A2AN08|UBR4_MOUSE;sp|A2AN08-5|UBR4_MOUSE;tr|F6SSP6|F6SSP6_MOUSE	sp|A2AN08-3|UBR4_MOUSE	2857	2887	yes	no	4	7.6126e-78	92.865			40489	81	41278	1784528;1784529;1784530;1784531;1784532;1784533;1784534;1784535;1784536;1784537;1784538;1784539;1784540	838407;838408;838409;838410;838411;838412;838413;838414;838415;838416	838410		10
TSVQPTFTASQYR	EAATKSSRTSVQPTFT	TFTASQYRALSVLGCG	13	0	1484.73	sp|A2AN08-3|UBR4_MOUSE;sp|A2AN08|UBR4_MOUSE;sp|A2AN08-5|UBR4_MOUSE;sp|A2AN08-2|UBR4_MOUSE;tr|Z4YMA7|Z4YMA7_MOUSE	sp|A2AN08-3|UBR4_MOUSE	3818	3830	yes	no	2	4.3097e-09	118.76			40553	81	41343	1787555;1787556;1787557;1787558;1787559;1787560;1787561;1787562;1787563;1787564;1787565;1787566;1787567	839840;839841	839840		2
TTMILLCEDGSLR	TACNEQQRTTMILLCE	LCEDGSLRIYMANVEN	13	0	1507.74	sp|A2AN08-3|UBR4_MOUSE;sp|A2AN08|UBR4_MOUSE;sp|A2AN08-5|UBR4_MOUSE;tr|F6SSP6|F6SSP6_MOUSE	sp|A2AN08-3|UBR4_MOUSE	2226	2238	yes	no	2	0.00024799	65.043			40654	81	41445	1792911;1792912;1792913;1792914;1792915;1792916;1792917;1792918;1792919	842263;842264;842265;842266;842267;842268	842267	80	6
TVPSPPISPQALVEGENDEQSSPDQVSAAK	LTSVFNPRTVPSPPIS	PDQVSAAKTKSVFIAQ	30	0	3076.48	sp|A2AN08-3|UBR4_MOUSE;sp|A2AN08|UBR4_MOUSE;sp|A2AN08-5|UBR4_MOUSE;sp|A2AN08-4|UBR4_MOUSE	sp|A2AN08-3|UBR4_MOUSE	205	234	yes	no	3	0.060062	10.256			40924	81	41720	1806749;1806750;1806751;1806752;1806753;1806754;1806755;1806756;1806757;1806758	849060;849061;849062	849061		3
TVQAIVELK	INLYYNNRTVQAIVEL	VQAIVELKNKPARWHK	9	0	999.596	sp|A2AN08-3|UBR4_MOUSE;sp|A2AN08|UBR4_MOUSE;sp|A2AN08-5|UBR4_MOUSE;sp|A2AN08-2|UBR4_MOUSE;tr|Z4YMA7|Z4YMA7_MOUSE	sp|A2AN08-3|UBR4_MOUSE	3571	3579	yes	no	2	0.0091433	71.614			40926	81	41722	1806843;1806844;1806845;1806846;1806847;1806848;1806849;1806850;1806851;1806852;1806853;1806854;1806855;1806856;1806857;1806858;1806859;1806860;1806861	849094;849095;849096	849094		3
VLAALAASTGSSSVASSSAPPAASSGQATTQSK	SCALCGSKVLAALAAS	GQATTQSKSSTKKSKK	33	0	2947.47	sp|A2AN08-3|UBR4_MOUSE;sp|A2AN08|UBR4_MOUSE;sp|A2AN08-5|UBR4_MOUSE;sp|A2AN08-2|UBR4_MOUSE;tr|F6SSP6|F6SSP6_MOUSE;tr|Z4YMA7|Z4YMA7_MOUSE	sp|A2AN08-3|UBR4_MOUSE	3305	3337	yes	no	3	1.6042e-08	38.185			42948	81	43788	1910891;1910892;1910893;1910894;1910895;1910896;1910897;1910898;1910899;1910900;1910901;1910902	900237;900238;900239;900240;900241;900242	900238		6
VLGIYTFTK	GYKFQPTKVLGIYTFT	LGIYTFTKRVALEEME	9	0	1040.59	sp|A2AN08-3|UBR4_MOUSE;sp|A2AN08|UBR4_MOUSE;sp|A2AN08-5|UBR4_MOUSE;sp|A2AN08-2|UBR4_MOUSE	sp|A2AN08-3|UBR4_MOUSE	4825	4833	yes	no	2	0.00029076	90.15			43172	81	44012	1921349;1921350;1921351;1921352;1921353;1921354;1921355;1921356;1921357;1921358;1921359;1921360;1921361;1921362;1921363;1921364;1921365;1921366;1921367	905480;905481;905482;905483;905484;905485;905486;905487;905488;905489	905482		10
VLIEFSLLR	QSVAAACKVLIEFSLL	LIEFSLLRLENPDEAC	9	0	1088.66	sp|A2AN08-3|UBR4_MOUSE;sp|A2AN08|UBR4_MOUSE;sp|A2AN08-5|UBR4_MOUSE;sp|A2AN08-4|UBR4_MOUSE	sp|A2AN08-3|UBR4_MOUSE	106	114	yes	no	2	0.00062311	93.649			43220	81	44061	1923332;1923333;1923334;1923335;1923336;1923337;1923338;1923339;1923340;1923341;1923342;1923343;1923344;1923345;1923346;1923347;1923348;1923349;1923350;1923351;1923352;1923353;1923354;1923355	906355;906356;906357;906358;906359;906360;906361;906362;906363;906364	906360		10
VNEAAPEKPQEDSGTAGGISSTSASVNR	QLENLLCKVNEAAPEK	STSASVNRYILQLAQE	28	1	2758.3	sp|A2AN08-3|UBR4_MOUSE;sp|A2AN08|UBR4_MOUSE;sp|A2AN08-5|UBR4_MOUSE;sp|A2AN08-2|UBR4_MOUSE;tr|Z4YMA7|Z4YMA7_MOUSE	sp|A2AN08-3|UBR4_MOUSE	3740	3767	yes	no	3	1.9889e-17	57.347			43669	81	44517	1942766;1942767;1942768;1942769;1942770;1942771;1942772;1942773;1942774;1942775;1942776;1942777;1942778;1942779;1942780;1942781	915683;915684;915685;915686;915687;915688;915689	915686		7
VSESLVR	SAFQSEPRVSESLVRH	RVSESLVRHASTSPAD	7	0	788.439	sp|A2AN08-3|UBR4_MOUSE;sp|A2AN08|UBR4_MOUSE;sp|A2AN08-5|UBR4_MOUSE;tr|F6SSP6|F6SSP6_MOUSE	sp|A2AN08-3|UBR4_MOUSE	1750	1756	yes	no	2	0.052252	81.784			44342	81	45199	1974025;1974026;1974027;1974028;1974029;1974030;1974031;1974032;1974033;1974034;1974035;1974036	930847;930848	930848		2
YDELYSSLTTLLAAGSQLDTTR	VLFSKPVKYDELYSSL	GSQLDTTRRKEKKNVT	22	0	2417.2	sp|A2AN08-3|UBR4_MOUSE;sp|A2AN08|UBR4_MOUSE;sp|A2AN08-5|UBR4_MOUSE	sp|A2AN08-3|UBR4_MOUSE	963	984	yes	no	2;3	2.7469e-22	78.976			45732	81	46614	2035732;2035733;2035734;2035735;2035736;2035737;2035738;2035739;2035740;2035741;2035742;2035743;2035744;2035745;2035746;2035747;2035748;2035749;2035750;2035751;2035752;2035753;2035754;2035755;2035756;2035757;2035758;2035759	960223;960224;960225;960226;960227;960228;960229;960230;960231;960232;960233;960234;960235;960236;960237;960238;960239	960225		17
YDVEIVEEYFAR	ASKCSSVKYDVEIVEE	IVEEYFARQISSFCSI	12	0	1531.72	sp|A2AN08-3|UBR4_MOUSE;sp|A2AN08|UBR4_MOUSE;sp|A2AN08-5|UBR4_MOUSE	sp|A2AN08-3|UBR4_MOUSE	1084	1095	yes	no	2	0.0008937	72.29			45799	81	46681	2038238;2038239;2038240;2038241;2038242;2038243;2038244;2038245;2038246;2038247;2038248;2038249;2038250;2038251;2038252;2038253;2038254;2038255;2038256;2038257;2038258;2038259;2038260;2038261;2038262	961116;961117;961118;961119;961120;961121;961122;961123	961120		8
YGSFFCDCGAK	DHEISYAKYGSFFCDC	FFCDCGAKEDGSCLAL	11	0	1310.51	sp|A2AN08-3|UBR4_MOUSE;sp|A2AN08|UBR4_MOUSE;sp|A2AN08-5|UBR4_MOUSE;tr|F6SSP6|F6SSP6_MOUSE	sp|A2AN08-3|UBR4_MOUSE	1708	1718	yes	no	2	0.0082448	59.198			46158	81	47046	2055553;2055554;2055555;2055556;2055557;2055558;2055559;2055560;2055561;2055562;2055563;2055564	969796;969797;969798;969799;969800;969801;969802	969797		7
YILQLAQEYCGDCK	STSASVNRYILQLAQE	QEYCGDCKNSFDELSK	14	0	1759.79	sp|A2AN08-3|UBR4_MOUSE;sp|A2AN08|UBR4_MOUSE;sp|A2AN08-5|UBR4_MOUSE;sp|A2AN08-2|UBR4_MOUSE;tr|Z4YMA7|Z4YMA7_MOUSE	sp|A2AN08-3|UBR4_MOUSE	3768	3781	yes	no	2	7.7761e-06	83.692			46296	81	47186	2061977;2061978;2061979;2061980;2061981;2061982;2061983;2061984;2061985;2061986;2061987	972651;972652;972653;972654;972655;972656	972653		6
YTTTQQVVK	SSIKVDTRYTTTQQVV	TTTQQVVKLIGSHTIS	9	0	1066.57	sp|A2AN08-3|UBR4_MOUSE;sp|A2AN08|UBR4_MOUSE;sp|A2AN08-5|UBR4_MOUSE;sp|A2AN08-2|UBR4_MOUSE;tr|Z4YMA7|Z4YMA7_MOUSE	sp|A2AN08-3|UBR4_MOUSE	3529	3537	yes	no	2	0.035761	57.55			47028	81	47924	2091142;2091143;2091144;2091145;2091146;2091147;2091148;2091149	985741;985742	985741		2
ALEQIHYVLKPDGVFVGAMFGGDTLYELR	HWVNDLPRALEQIHYV	GDTLYELRCSLQLAET	29	1	3237.65	sp|A2APY7|NDUF5_MOUSE	sp|A2APY7|NDUF5_MOUSE	170	198	yes	yes	4	1.8454e-19	57.347			2101	82	2150	92835;92836;92837;92838;92839;92840;92841;92842	45159;45160;45161;45162;45163	45160	81	5
ALNIFDR	PSGSTSPRALNIFDRE	RALNIFDRELKRKQKN	7	0	847.455	sp|A2APY7|NDUF5_MOUSE	sp|A2APY7|NDUF5_MOUSE	43	49	yes	yes	2	0.0055741	127.84			2315	82	2369	103690;103691;103692;103693;103694;103695;103696;103697;103698;103699;103700;103701;103702;103703;103704;103705;103706;103707;103708;103709;103710;103711;103712;103713;103714;103715;103716;103717;103718;103719;103720;103721;103722;103723;103724	50719;50720;50721;50722;50723;50724;50725;50726;50727;50728;50729;50730;50731;50732;50733;50734;50735;50736;50737;50738;50739;50740;50741;50742;50743;50744;50745	50720		27
DTMLAAAAVYR	NRKALLHRDTMLAAAA	LAAAAVYREMYRNEDG	11	0	1180.59	sp|A2APY7|NDUF5_MOUSE;sp|A2APY7-2|NDUF5_MOUSE	sp|A2APY7|NDUF5_MOUSE	277	287	yes	no	2	0.00045133	79.659			7102	82	7216	311070;311071;311072;311073;311074;311075;311076;311077;311078;311079;311080;311081;311082;311083;311084;311085;311086;311087;311088;311089;311090;311091;311092;311093;311094;311095;311096;311097	151089;151090;151091;151092;151093	151091	82	5
EGGFSPHISPFTAVNDLGHLLGR	LQLAETEREGGFSPHI	DLGHLLGRAGFNTLTV	23	0	2420.22	sp|A2APY7|NDUF5_MOUSE;sp|A2APY7-2|NDUF5_MOUSE	sp|A2APY7|NDUF5_MOUSE	209	231	yes	no	4	0.00042468	28.299			8531	82	8690	371979;371980;371981;371982;371983;371984;371985;371986;371987;371988;371989;371990;371991;371992;371993;371994;371995;371996;371997;371998;371999;372000;372001;372002;372003;372004;372005;372006;372007;372008;372009;372010;372011;372012;372013;372014	180091;180092;180093;180094;180095;180096;180097;180098;180099;180100;180101;180102;180103	180091		13
GSATVSFGELAK	SQARPAERGSATVSFG	VSFGELAKLNDVMSHE	12	0	1165.6	sp|A2APY7|NDUF5_MOUSE;sp|A2APY7-2|NDUF5_MOUSE	sp|A2APY7|NDUF5_MOUSE	322	333	yes	no	2	0.0029516	59.227			15542	82	15875	676116;676117;676118;676119;676120;676121;676122;676123;676124;676125;676126;676127;676128;676129;676130;676131;676132;676133;676134;676135;676136;676137;676138;676139;676140;676141;676142;676143;676144;676145;676146;676147;676148;676149;676150;676151	322467;322468;322469;322470;322471;322472;322473;322474	322472		8
IFQTDIAEHALK	LDKETVGKIFQTDIAE	DIAEHALKNSLETDIP	12	0	1384.74	sp|A2APY7|NDUF5_MOUSE	sp|A2APY7|NDUF5_MOUSE	115	126	yes	yes	3	0.02511	33.968			18248	82	18613	801647;801648;801649;801650;801651;801652;801653;801654;801655;801656;801657;801658;801659;801660;801661;801662;801663;801664;801665;801666;801667;801668;801669;801670;801671;801672;801673;801674	381468;381469;381470;381471;381472;381473;381474;381475;381476;381477;381478;381479;381480	381480		13
AVLVDLEPGTMDSIR	YGKKYVPRAVLVDLEP	PGTMDSIRSSRLGVLF	15	0	1614.83	sp|A2AQ07|TBB1_MOUSE	sp|A2AQ07|TBB1_MOUSE	63	77	yes	yes	2	9.3267e-05	63.212			4006	83	4081	179843;179844;179845;179846;179847;179848;179849;179850;179851;179852;179853;179854;179855;179856;179857;179858;179859;179860;179861;179862;179863;179864;179865;179866;179867;179868;179869;179870;179871;179872;179873;179874;179875;179876	87219;87220;87221;87222	87220	83	4
EVDQQLLSIQTR	FRGKMSTKEVDQQLLS	QLLSIQTRNSNCFVEW	12	0	1428.76	sp|A2AQ07|TBB1_MOUSE	sp|A2AQ07|TBB1_MOUSE	325	336	yes	yes	2	1.468e-11	132.79			10693	83	10948	466128;466129;466130;466131;466132;466133;466134;466135;466136;466137;466138	222984	222984		1
GLNMAATFLGNNTAIQELFTR	AVCDIPPRGLNMAATF	AIQELFTRVSEHFSAM	21	0	2281.15	sp|A2AQ07|TBB1_MOUSE	sp|A2AQ07|TBB1_MOUSE	360	380	yes	yes	3	1.521e-05	45.069			14866	83	15184	646273;646274	307723	307723	84	1
ILNSFSVMPSPK	IREEYPDRILNSFSVM	FSVMPSPKVSDTVVEP	12	0	1318.7	sp|A2AQ07|TBB1_MOUSE	sp|A2AQ07|TBB1_MOUSE	163	174	yes	yes	2	0.0016178	52.576			19217	83	19596	849914;849915;849916;849917;849918;849919;849920;849921;849922;849923;849924	405023;405024	405024	85	2
ISVYYNEAYGK	TSALQLERISVYYNEA	YYNEAYGKKYVPRAVL	11	0	1305.62	sp|A2AQ07|TBB1_MOUSE	sp|A2AQ07|TBB1_MOUSE	47	57	yes	yes	2	0.003032	71.085			20157	83	20564	894217;894218;894219;894220;894221;894222;894223;894224;894225;894226;894227;894228	426067;426068;426069	426069		3
LHFFMPGFAPLTAQGSQQYR	VNMVPFPRLHFFMPGF	AQGSQQYRALSVAELT	20	0	2295.13	sp|A2AQ07|TBB1_MOUSE	sp|A2AQ07|TBB1_MOUSE	263	282	yes	yes	3	5.0163e-38	118.5			24362	83	24830	1091088;1091089;1091090;1091091;1091092;1091093;1091094;1091095;1091096;1091097;1091098;1091099;1091100;1091101;1091102;1091103;1091104;1091105;1091106;1091107;1091108	514724;514725;514726;514727;514728;514729;514730;514731;514732;514733;514734;514735;514736;514737;514738	514737	87	15
YLTVACIFR	ACDPRRGRYLTVACIF	LTVACIFRGKMSTKEV	9	0	1141.6	sp|A2AQ07|TBB1_MOUSE	sp|A2AQ07|TBB1_MOUSE	310	318	yes	yes	2	0.01758	66.27			46540	83	47431	2072304;2072305;2072306;2072307;2072308	977475	977475		1
ILNPSAIPDDTFVDSR	ADFRQRYRILNPSAIP	DDTFVDSRKATEKLLG	16	0	1758.88	sp|A2AQP0|MYH7B_MOUSE	sp|A2AQP0|MYH7B_MOUSE	731	746	yes	yes	4	0.076732	16.173			19216	84	19595	849889;849890;849891;849892;849893;849894;849895;849896;849897;849898;849899;849900;849901;849902;849903;849904;849905;849906;849907;849908;849909;849910;849911;849912;849913	405022	405022		1
KLEDECTELK	ADLAARRRKLEDECTE	EDECTELKKDIDDLEL	10	1	1263.6	sp|A2AQP0|MYH7B_MOUSE	sp|A2AQP0|MYH7B_MOUSE	949	958	yes	yes	2	3.9177e-10	140.78			21512	84	21939	959555;959556;959557;959558;959559;959560;959561;959562;959563;959564;959565;959566;959567;959568;959569;959570;959571;959572;959573;959574;959575;959576;959577;959578;959579;959580;959581	455936;455937;455938;455939;455940;455941;455942;455943;455944;455945;455946;455947;455948;455949;455950;455951	455947		16
KLEDECTELKK	ADLAARRRKLEDECTE	DECTELKKDIDDLELT	11	2	1391.7	sp|A2AQP0|MYH7B_MOUSE	sp|A2AQP0|MYH7B_MOUSE	949	959	yes	yes	2;3	6.0466e-168	218.75			21513	84	21940	959582;959583;959584;959585;959586;959587;959588;959589;959590;959591;959592;959593;959594;959595;959596;959597;959598;959599;959600;959601;959602;959603;959604;959605;959606;959607;959608;959609;959610;959611;959612;959613;959614;959615;959616;959617;959618;959619;959620;959621;959622;959623;959624;959625;959626;959627;959628;959629;959630;959631;959632;959633;959634;959635;959636;959637;959638;…	455952;455953;455954;455955;455956;455957;455958;455959;455960;455961;455962;455963;455964;455965;455966;455967;455968;455969;455970	455967		19
KLEDECTELKKDIDDLELTLAK	ADLAARRRKLEDECTE	DLELTLAKAEKEKQAT	22	3	2618.34	sp|A2AQP0|MYH7B_MOUSE	sp|A2AQP0|MYH7B_MOUSE	949	970	yes	yes	4	0.019151	20.921			21514	84	21941	959701;959702;959703;959704;959705;959706;959707;959708;959709;959710;959711	455971	455971		1
LALRLQEAEEGVEAANAKCSSLEK	ELEEAKKKLALRLQEA	AKCSSLEKAKLRLQTE	24	2	2615.32	sp|A2AQP0|MYH7B_MOUSE	sp|A2AQP0|MYH7B_MOUSE	1400	1423	yes	yes	4	0.078248	15.296			22575	84	23018	1008675;1008676;1008677;1008678;1008679;1008680;1008681;1008682;1008683;1008684;1008685;1008686	476187	476187		1
LEDECTELK	DLAARRRKLEDECTEL	EDECTELKKDIDDLEL	9	0	1135.51	sp|A2AQP0|MYH7B_MOUSE	sp|A2AQP0|MYH7B_MOUSE	950	958	yes	yes	2	0.00035172	110.88			23230	84	23682	1036578;1036579;1036580;1036581;1036582;1036583;1036584;1036585;1036586;1036587;1036588;1036589;1036590;1036591;1036592;1036593;1036594;1036595;1036596;1036597;1036598;1036599;1036600;1036601;1036602;1036603;1036604;1036605;1036606;1036607;1036608;1036609	488979;488980;488981;488982;488983;488984;488985;488986;488987;488988;488989;488990;488991;488992;488993;488994;488995;488996	488983		18
LEDECTELKK	DLAARRRKLEDECTEL	DECTELKKDIDDLELT	10	1	1263.6	sp|A2AQP0|MYH7B_MOUSE	sp|A2AQP0|MYH7B_MOUSE	950	959	yes	yes	2;3	0.00013196	107.79			23231	84	23683	1036610;1036611;1036612;1036613;1036614;1036615;1036616;1036617;1036618;1036619;1036620;1036621;1036622;1036623;1036624;1036625;1036626;1036627;1036628;1036629;1036630;1036631;1036632;1036633;1036634;1036635;1036636;1036637;1036638;1036639;1036640;1036641;1036642;1036643;1036644;1036645;1036646;1036647;1036648;1036649;1036650;1036651;1036652;1036653;1036654;1036655;1036656;1036657;1036658;1036659…	488997;488998;488999;489000;489001;489002;489003;489004;489005;489006;489007;489008;489009;489010;489011;489012;489013;489014;489015;489016;489017;489018;489019;489020;489021;489022;489023	489013		27
LLYADFR	CRQGFPNRLLYADFRQ	RLLYADFRQRYRILNP	7	0	896.476	sp|A2AQP0|MYH7B_MOUSE	sp|A2AQP0|MYH7B_MOUSE	720	726	yes	yes	2	0.032835	97.071			25748	84	26232	1156114;1156115;1156116;1156117;1156118;1156119;1156120;1156121;1156122;1156123	545045	545045		1
RKLEDECTELKK	NADLAARRRKLEDECT	DECTELKKDIDDLELT	12	3	1547.8	sp|A2AQP0|MYH7B_MOUSE	sp|A2AQP0|MYH7B_MOUSE	948	959	yes	yes	4	0.00012159	84.169			34313	84	35003	1520357;1520358;1520359;1520360;1520361;1520362;1520363;1520364;1520365;1520366;1520367;1520368;1520369;1520370;1520371;1520372;1520373;1520374;1520375;1520376;1520377;1520378;1520379;1520380;1520381;1520382;1520383;1520384;1520385;1520386;1520387;1520388;1520389;1520390;1520391;1520392;1520393;1520394;1520395;1520396;1520397;1520398;1520399;1520400;1520401;1520402;1520403;1520404	714064;714065;714066;714067;714068;714069;714070;714071;714072;714073	714066		10
ARPPQDEMTDREQLTSDKTPEA	WKCGFFDRARPPQDEM	TSDKTPEA________	22	3	2514.17	sp|A2ARA8|ITA8_MOUSE	sp|A2ARA8|ITA8_MOUSE	1041	1062	yes	yes	4	1.9476e-05	45.363			3232	85	3300	145924;145925;145926;145927;145928;145929;145930;145931;145932;145933;145934	70807	70807	90	1
DNPDSNFER	LQIRSSNKDNPDSNFE	NPDSNFERVQINITAI	9	0	1092.45	sp|A2ARA8|ITA8_MOUSE	sp|A2ARA8|ITA8_MOUSE	767	775	yes	yes	2	0.070213	50.108			6562	85	6673	290974;290975;290976;290977	141116	141116		1
DSLEVKPILNHYR	SLDDSTFKDSLEVKPI	KPILNHYRDNVVTEQA	13	1	1582.85	sp|A2ARA8|ITA8_MOUSE	sp|A2ARA8|ITA8_MOUSE	614	626	yes	yes	3;4	0.00042935	56.551			6954	85	7066	304601;304602;304603;304604;304605;304606;304607;304608;304609;304610;304611;304612;304613;304614;304615;304616;304617;304618;304619;304620;304621;304622;304623;304624;304625	147985;147986;147987;147988;147989;147990	147985		6
FGSSVAHLGDLNQDGYNDIAIGVPFAGK	TGTETFGRFGSSVAHL	IGVPFAGKDQRGKVLI	28	0	2861.4	sp|A2ARA8|ITA8_MOUSE;tr|G3UYN5|G3UYN5_MOUSE	sp|A2ARA8|ITA8_MOUSE	385	412	yes	no	3	1.2785e-26	69.845			11805	85	12086	515750;515751;515752;515753;515754;515755;515756;515757;515758;515759;515760;515761;515762;515763;515764;515765	246960;246961;246962;246963;246964;246965;246966;246967;246968;246969;246970;246971;246972;246973;246974;246975	246970		16
GDADIDKNDYPDLLVGAFGK	SGFGFSLRGDADIDKN	LLVGAFGKGKVAVYRA	20	1	2122.02	sp|A2ARA8|ITA8_MOUSE;tr|G3UYN5|G3UYN5_MOUSE	sp|A2ARA8|ITA8_MOUSE	455	474	yes	no	3	8.5939e-11	68.639			13492	85	13790	582446;582447;582448;582449;582450;582451;582452;582453;582454;582455;582456;582457	277733;277734;277735;277736;277737	277736		5
HQIIIGDENHLMLIINAR	KLSARPDKHQIIIGDE	LMLIINARNEGEGAYE	18	0	2099.13	sp|A2ARA8|ITA8_MOUSE	sp|A2ARA8|ITA8_MOUSE	659	676	yes	yes	4	4.2931e-06	59.728			17134	85	17484	751717;751718;751719;751720;751721;751722;751723;751724;751725;751726	357301;357302	357302	91	2
KNDHYALASLVSFEVK	WAHTFLKRKNDHYALA	SLVSFEVKKMPYKEQP	16	1	1819.95	sp|A2ARA8|ITA8_MOUSE;tr|G3UYV5|G3UYV5_MOUSE	sp|A2ARA8|ITA8_MOUSE	961	976	yes	no	3;4	9.1629e-06	68.481			21736	85	22166	969672;969673;969674;969675;969676;969677;969678;969679;969680;969681;969682;969683;969684;969685;969686;969687;969688;969689;969690;969691;969692	460127;460128;460129;460130;460131;460132;460133;460134;460135;460136;460137;460138;460139;460140	460138		14
LGGGESAVLK	QISCAVGRLGGGESAV	GGESAVLKVRSRLWAH	10	0	929.518	sp|A2ARA8|ITA8_MOUSE;tr|G3UYV5|G3UYV5_MOUSE	sp|A2ARA8|ITA8_MOUSE	938	947	yes	no	2	0.021935	57.203			24014	85	24477	1074816;1074817;1074818;1074819;1074820;1074821;1074822;1074823;1074824;1074825;1074826;1074827;1074828;1074829;1074830;1074831;1074832;1074833;1074834;1074835;1074836;1074837;1074838;1074839;1074840;1074841;1074842;1074843;1074844;1074845;1074846;1074847;1074848;1074849;1074850	507203;507204;507205	507205		3
LTVYSGPEGSYFGYSLDFYIPDAR	AFNLDVDKLTVYSGPE	DFYIPDARTASVLVGA	24	0	2716.27	sp|A2ARA8|ITA8_MOUSE;tr|G3UYN5|G3UYN5_MOUSE;sp|A2ARA8-2|ITA8_MOUSE	sp|A2ARA8|ITA8_MOUSE	45	68	yes	no	3	0.0017819	21.647			27679	85	28200	1247391;1247392;1247393;1247394;1247395	587625;587626;587627	587625		3
NDHYALASLVSFEVK	AHTFLKRKNDHYALAS	SLVSFEVKKMPYKEQP	15	0	1691.85	sp|A2ARA8|ITA8_MOUSE;tr|G3UYV5|G3UYV5_MOUSE	sp|A2ARA8|ITA8_MOUSE	962	976	yes	no	3	4.8632e-05	68.481			29760	85	30393	1335595;1335596;1335597;1335598;1335599;1335600;1335601;1335602;1335603;1335604;1335605;1335606	629809;629810;629811;629812;629813;629814	629809		6
NEGEGAYEAELFVIIPEEADYVGIER	LMLIINARNEGEGAYE	ADYVGIERNNKGLRPL	26	0	2911.38	sp|A2ARA8|ITA8_MOUSE	sp|A2ARA8|ITA8_MOUSE	677	702	yes	yes	3	1.0858e-05	40.625			29857	85	30492	1339038;1339039;1339040;1339041;1339042;1339043;1339044;1339045;1339046;1339047;1339048;1339049;1339050;1339051;1339052	631603;631604;631605;631606;631607;631608;631609;631610;631611;631612	631609		10
QTDVAPASYDDSYLGYSVAAGEFTGDSQQELVAGIPR	LRKLAAEKQTDVAPAS	ELVAGIPRGAQNFGYV	37	0	3876.8	sp|A2ARA8|ITA8_MOUSE;tr|G3UYN5|G3UYN5_MOUSE	sp|A2ARA8|ITA8_MOUSE	253	289	yes	no	3	2.553e-12	36.272			33668	85	34350	1495893	703776	703776		1
SLHCQDFMVYLR	PFVMKQQKSLHCQDFM	QDFMVYLRDETEFRDK	12	0	1567.73	sp|A2ARA8|ITA8_MOUSE;tr|G3UYN5|G3UYN5_MOUSE	sp|A2ARA8|ITA8_MOUSE	576	587	yes	no	3	0.004479	43.502			36444	85	37168	1610487;1610488;1610489;1610490;1610491;1610492;1610493;1610494	755949	755949	92	1
SSNKDNPDSNFER	INFDLQIRSSNKDNPD	NPDSNFERVQINITAI	13	1	1508.65	sp|A2ARA8|ITA8_MOUSE	sp|A2ARA8|ITA8_MOUSE	763	775	yes	yes	3	8.8872e-07	98.942			37500	85	38242	1650450;1650451;1650452;1650453;1650454;1650455;1650456;1650457;1650458;1650459;1650460;1650461	774289;774290;774291;774292;774293	774291		5
ALADVVIPQEYGISR	AELLRLSKALADVVIP	PQEYGISREEKVEIAV	15	0	1629.87	sp|A2ARP1-3|VIP1_MOUSE;sp|A2ARP1-2|VIP1_MOUSE;sp|A2ARP1|VIP1_MOUSE	sp|A2ARP1-3|VIP1_MOUSE	766	780	yes	no	2	0.00032296	65.374			1937	86	1985	84942;84943;84944;84945;84946;84947;84948;84949;84950;84951;84952;84953	41343;41344;41345;41346;41347;41348	41346		6
ALQTSPQPVEGTGLPR	KASDEPDRALQTSPQP	VEGTGLPRRSPLIRNR	16	0	1649.87	sp|A2ARP1-3|VIP1_MOUSE;sp|A2ARP1-2|VIP1_MOUSE;sp|A2ARP1|VIP1_MOUSE;tr|F6Q5C6|F6Q5C6_MOUSE;tr|F7AST3|F7AST3_MOUSE;tr|F6VID9|F6VID9_MOUSE	sp|A2ARP1-3|VIP1_MOUSE	955	970	yes	no	2	0.018333	36.029			2402	86	2456	107979;107980;107981;107982;107983;107984	52793;52794;52795	52794		3
EPLAPSLLLVLK	NEGQDLQREPLAPSLL	PSLLLVLKWGGELTPD	12	0	1291.81	sp|A2ARP1-3|VIP1_MOUSE;sp|A2ARP1-2|VIP1_MOUSE;sp|A2ARP1|VIP1_MOUSE;sp|A2ARP1-7|VIP1_MOUSE	sp|A2ARP1-3|VIP1_MOUSE	511	522	yes	no	2	0.021583	45.891			9983	86	10216	436748;436749;436750;436751;436752;436753;436754;436755;436756;436757;436758;436759;436760	209352;209353	209353		2
FHVELHFSPGVK	RDPLSEERFHVELHFS	LHFSPGVKGVEEGSAP	12	0	1395.73	sp|A2ARP1-3|VIP1_MOUSE;sp|A2ARP1-2|VIP1_MOUSE;sp|A2ARP1|VIP1_MOUSE;tr|F6Q5C6|F6Q5C6_MOUSE;tr|F7AST3|F7AST3_MOUSE;tr|F6VID9|F6VID9_MOUSE	sp|A2ARP1-3|VIP1_MOUSE	899	910	yes	no	3	0.00044289	62.088			11897	86	12178	519080;519081;519082;519083;519084;519085;519086;519087;519088;519089;519090;519091	248303;248304;248305;248306;248307;248308;248309	248307		7
GLLALEGELTPILVQMVK	MTAAAFAKGLLALEGE	PILVQMVKSANMNGLL	18	0	1923.11	sp|Q6ZQB6-2|VIP2_MOUSE;sp|Q6ZQB6-3|VIP2_MOUSE;sp|Q6ZQB6|VIP2_MOUSE;tr|E9Q9J4|E9Q9J4_MOUSE;sp|A2ARP1-3|VIP1_MOUSE;sp|A2ARP1-2|VIP1_MOUSE;sp|A2ARP1|VIP1_MOUSE;sp|A2ARP1-7|VIP1_MOUSE	sp|A2ARP1-3|VIP1_MOUSE	592	609	no	no	2	7.014e-05	52.862			14807	86;1858	15125	642833;642834;642835;642836;642837	305980;305981	305981	93	2
ILQEEGIDLPR	QDRREVYRILQEEGID	EEGIDLPRYAVLNRDP	11	0	1281.69	sp|A2ARP1-3|VIP1_MOUSE;sp|A2ARP1-2|VIP1_MOUSE;sp|A2ARP1|VIP1_MOUSE;sp|A2ARP1-7|VIP1_MOUSE;sp|A2ARP1-6|VIP1_MOUSE;sp|A2ARP1-5|VIP1_MOUSE	sp|A2ARP1-3|VIP1_MOUSE	151	161	yes	no	2	0.00030159	105.46			19245	86	19624	850883;850884;850885;850886;850887;850888;850889;850890;850891;850892;850893;850894;850895;850896;850897	405507;405508;405509;405510;405511;405512;405513;405514	405509		8
LLLAELEKEPEAEIEEK	QEVLDITRLLLAELEK	PEAEIEEKTGKLEQLK	17	1	1982.05	sp|A2ARP1-3|VIP1_MOUSE;sp|A2ARP1-2|VIP1_MOUSE;sp|A2ARP1|VIP1_MOUSE;sp|A2ARP1-7|VIP1_MOUSE	sp|A2ARP1-3|VIP1_MOUSE	450	466	yes	no	3	2.77e-19	95.197			25361	86	25842	1139288;1139289;1139290;1139291;1139292;1139293;1139294;1139295;1139296;1139297;1139298;1139299;1139300	537401;537402;537403;537404;537405;537406;537407;537408;537409	537408		9
QTVCGFDLLR	RKVCVAFKQTVCGFDL	VCGFDLLRANGHSFVC	10	0	1207.6	sp|Q6ZQB6-2|VIP2_MOUSE;sp|Q6ZQB6-3|VIP2_MOUSE;sp|Q6ZQB6|VIP2_MOUSE;tr|E9Q9J4|E9Q9J4_MOUSE;sp|A2ARP1-3|VIP1_MOUSE;sp|A2ARP1-2|VIP1_MOUSE;sp|A2ARP1|VIP1_MOUSE;sp|A2ARP1-7|VIP1_MOUSE;sp|A2ARP1-6|VIP1_MOUSE	sp|A2ARP1-3|VIP1_MOUSE	314	323	no	no	2	0.015538	61.344			33739	86;1858	34422	1498103;1498104;1498105;1498106;1498107	704812	704812		1
SSVYSPESSVR	LFRKIGSRSSVYSPES	YSPESSVRKTGSYIYE	11	0	1196.57	sp|A2ARP1-3|VIP1_MOUSE;sp|A2ARP1-2|VIP1_MOUSE;sp|A2ARP1|VIP1_MOUSE;sp|A2ARP1-7|VIP1_MOUSE;sp|A2ARP1-6|VIP1_MOUSE;sp|A2ARP1-5|VIP1_MOUSE;tr|F6VU93|F6VU93_MOUSE	sp|A2ARP1-3|VIP1_MOUSE	230	240	yes	no	2	0.012642	54.343			37600	86	38344	1654571;1654572;1654573;1654574;1654575;1654576;1654577;1654578;1654579;1654580;1654581;1654582	775886;775887;775888	775888		3
VCDQVFALIENLTHQIR	SVIQNPVKVCDQVFAL	ENLTHQIRERMQDPSS	17	0	2055.06	sp|A2ARP1-3|VIP1_MOUSE;sp|A2ARP1-2|VIP1_MOUSE;sp|A2ARP1|VIP1_MOUSE	sp|A2ARP1-3|VIP1_MOUSE	674	690	yes	no	3	0.0012836	39.91			41524	86	42338	1839424;1839425;1839426;1839427;1839428;1839429;1839430;1839431;1839432;1839433;1839434;1839435;1839436	866181;866182;866183;866184;866185;866186	866182		6
VQAEELGR	GELTPDGRVQAEELGR	VQAEELGRAFRCMYPG	8	0	900.466	sp|Q6ZQB6-2|VIP2_MOUSE;sp|Q6ZQB6-3|VIP2_MOUSE;sp|Q6ZQB6|VIP2_MOUSE;tr|E9Q9J4|E9Q9J4_MOUSE;sp|A2ARP1-3|VIP1_MOUSE;sp|A2ARP1-2|VIP1_MOUSE;sp|A2ARP1|VIP1_MOUSE;sp|A2ARP1-7|VIP1_MOUSE	sp|A2ARP1-3|VIP1_MOUSE	533	540	no	no	2	0.021035	75.696			44054	86;1858	44910	1961441;1961442;1961443;1961444;1961445;1961446;1961447;1961448;1961449;1961450;1961451;1961452;1961453;1961454;1961455	924801;924802;924803	924803		3
VQMTAAAFAK	IYASDEGRVQMTAAAF	MTAAAFAKGLLALEGE	10	0	1036.54	sp|Q6ZQB6-2|VIP2_MOUSE;sp|Q6ZQB6-3|VIP2_MOUSE;sp|Q6ZQB6|VIP2_MOUSE;tr|E9Q9J4|E9Q9J4_MOUSE;sp|A2ARP1-3|VIP1_MOUSE;sp|A2ARP1-2|VIP1_MOUSE;sp|A2ARP1|VIP1_MOUSE;sp|A2ARP1-7|VIP1_MOUSE	sp|A2ARP1-3|VIP1_MOUSE	582	591	no	no	2	0.0059382	56.404			44158	86;1858	45015	1966066;1966067;1966068;1966069;1966070;1966071;1966072;1966073;1966074;1966075;1966076;1966077;1966078;1966079;1966080;1966081;1966082;1966083;1966084;1966085;1966086;1966087;1966088;1966089;1966090;1966091;1966092;1966093;1966094;1966095;1966096;1966097;1966098;1966099;1966100;1966101;1966102;1966103;1966104;1966105;1966106;1966107;1966108;1966109;1966110;1966111;1966112;1966113;1966114;1966115…	927029	927029	94	1
VYTVGPDYAHAEAR	PTDGTDVKVYTVGPDY	DYAHAEARKSPALDGK	14	0	1547.74	sp|Q6ZQB6-2|VIP2_MOUSE;sp|Q6ZQB6-3|VIP2_MOUSE;sp|Q6ZQB6|VIP2_MOUSE;tr|E9Q9J4|E9Q9J4_MOUSE;sp|A2ARP1-3|VIP1_MOUSE;sp|A2ARP1-2|VIP1_MOUSE;sp|A2ARP1|VIP1_MOUSE;sp|A2ARP1-7|VIP1_MOUSE;sp|A2ARP1-6|VIP1_MOUSE	sp|A2ARP1-3|VIP1_MOUSE	260	273	no	no	3	0.00015437	68.044			45346	86;1858	46223	2022214;2022215;2022216;2022217;2022218;2022219;2022220;2022221;2022222;2022223;2022224;2022225;2022226;2022227;2022228;2022229;2022230;2022231;2022232;2022233;2022234;2022235;2022236;2022237;2022238	953528;953529	953528		2
YDVQHNGSLGLQGTAELLR	PDIYDCVKYDVQHNGS	QGTAELLRLSKALADV	19	0	2070.05	sp|A2ARP1-3|VIP1_MOUSE;sp|A2ARP1-2|VIP1_MOUSE;sp|A2ARP1|VIP1_MOUSE	sp|A2ARP1-3|VIP1_MOUSE	744	762	yes	no	3	0.033432	19.255			45801	86	46683	2038275;2038276;2038277;2038278;2038279;2038280;2038281;2038282;2038283;2038284;2038285	961127	961127		1
HILTDMLK	KASENIVKHILTDMLK	HILTDMLKDMSSDSSS	8	0	969.532	sp|A2ARZ3|FSIP2_MOUSE	sp|A2ARZ3|FSIP2_MOUSE	1105	1112	yes	yes	2	0.039578	46.426			16734	87	17077	731624;731625;731626;731627;731628;731629;731630;731631;731632;731633;731634;731635	348480	348480	95	1
PLEAVGR	RTGRLDVKPLEAVGRN	KPLEAVGRNSFQNVRR	7	0	740.418	sp|A2ARZ3|FSIP2_MOUSE	sp|A2ARZ3|FSIP2_MOUSE	6699	6705	yes	yes	2	0.053528	74.717			31850	87	32517	1426320;1426321;1426322;1426323;1426324;1426325;1426326;1426327;1426328;1426329;1426330;1426331;1426332;1426333;1426334;1426335;1426336;1426337;1426338	672512;672513	672513		2
AAAHLTVIEK	VVMVGAARAAAHLTVI	AHLTVIEKLRIIVPLK	10	0	1051.6	sp|A2ASS6|TITIN_MOUSE;tr|E9Q8K5|E9Q8K5_MOUSE;tr|E9Q8N1|E9Q8N1_MOUSE;sp|A2ASS6-2|TITIN_MOUSE	sp|A2ASS6|TITIN_MOUSE	14419	14428	yes	no	2;3	2.9523e-06	129.89			41	88	42	1287;1288;1289;1290;1291;1292;1293;1294;1295;1296;1297;1298;1299;1300;1301;1302;1303;1304;1305;1306;1307;1308;1309;1310;1311;1312;1313;1314;1315;1316;1317;1318;1319;1320;1321;1322;1323;1324;1325;1326;1327;1328;1329;1330;1331;1332;1333;1334;1335;1336;1337;1338;1339;1340;1341;1342;1343;1344;1345;1346;1347;1348;1349;1350;1351;1352;1353;1354;1355;1356;1357;1358;1359;1360;1361;1362;1363;1364	582;583;584;585;586;587;588;589;590;591;592;593;594;595;596;597;598;599;600;601;602;603;604;605;606;607;608;609;610;611;612;613;614;615;616;617;618;619;620;621;622	613		41
AADPIDPPGPPAK	SEPSDFYKAADPIDPP	DPPGPPAKIRIADSTK	13	0	1244.64	sp|A2ASS6|TITIN_MOUSE;tr|E9Q8K5|E9Q8K5_MOUSE;tr|E9Q8N1|E9Q8N1_MOUSE;sp|A2ASS6-2|TITIN_MOUSE	sp|A2ASS6|TITIN_MOUSE	28949	28961	yes	no	2	0.0045009	52.821			95	88	96	4396;4397;4398;4399;4400;4401;4402;4403;4404;4405;4406;4407	2259;2260;2261;2262;2263;2264	2259		6
AAEVPAPIR	CETTEPVKAAEVPAPI	AEVPAPIRDLSMKDST	9	0	922.524	sp|A2ASS6|TITIN_MOUSE;tr|E9Q8K5|E9Q8K5_MOUSE;tr|E9Q8N1|E9Q8N1_MOUSE;sp|A2ASS6-2|TITIN_MOUSE	sp|A2ASS6|TITIN_MOUSE	29248	29256	yes	no	2	0.010795	69.812			129	88	131	5607;5608;5609;5610;5611;5612;5613;5614;5615;5616;5617;5618;5619;5620;5621;5622;5623;5624;5625;5626;5627;5628;5629;5630;5631;5632;5633;5634;5635;5636;5637;5638;5639;5640;5641;5642;5643;5644;5645;5646;5647;5648;5649;5650;5651;5652;5653;5654;5655;5656	2804;2805;2806;2807;2808;2809;2810;2811;2812;2813;2814	2806		11
AALIAEETLQLSYER	FAEGTISKAALIAEET	TLQLSYERSVDDSEVG	15	0	1705.89	sp|A2ASS6|TITIN_MOUSE;sp|A2ASS6-2|TITIN_MOUSE	sp|A2ASS6|TITIN_MOUSE	3769	3783	yes	no	2;3	1.0861e-36	145.1			210	88	212	8676;8677;8678;8679;8680;8681;8682;8683;8684;8685;8686;8687;8688;8689;8690;8691;8692;8693;8694;8695;8696;8697;8698;8699;8700;8701;8702;8703;8704;8705;8706;8707;8708;8709;8710;8711;8712;8713;8714;8715	4271;4272;4273;4274;4275;4276;4277;4278;4279;4280;4281;4282;4283;4284;4285;4286;4287;4288	4284		18
AANIVGEGEPR	NEYRFRIRAANIVGEG	IVGEGEPRELAESVIA	11	0	1111.56	sp|A2ASS6|TITIN_MOUSE;tr|E9Q8K5|E9Q8K5_MOUSE;tr|E9Q8N1|E9Q8N1_MOUSE;sp|A2ASS6-2|TITIN_MOUSE	sp|A2ASS6|TITIN_MOUSE	19670	19680	yes	no	2	0.00036466	90.913			258	88	264	10360;10361;10362;10363;10364;10365;10366;10367;10368;10369;10370;10371;10372;10373;10374;10375;10376;10377;10378;10379;10380;10381;10382;10383;10384;10385;10386;10387;10388;10389;10390;10391;10392;10393;10394;10395;10396;10397;10398;10399;10400;10401;10402;10403;10404;10405;10406;10407;10408;10409;10410;10411;10412;10413;10414	5186;5187;5188;5189;5190;5191;5192;5193;5194;5195;5196;5197;5198;5199;5200;5201;5202;5203;5204;5205;5206;5207;5208;5209;5210;5211;5212;5213;5214;5215;5216;5217;5218	5200		33
ACDPIYKPGPPNNPK	SPPSAYQKACDPIYKP	PGPPNNPKVMDVTRSS	15	1	1666.81	sp|A2ASS6|TITIN_MOUSE;tr|E9Q8K5|E9Q8K5_MOUSE;tr|E9Q8N1|E9Q8N1_MOUSE;sp|A2ASS6-2|TITIN_MOUSE	sp|A2ASS6|TITIN_MOUSE	24620	24634	yes	no	3	1.5606e-10	97.69			460	88	469	20130;20131;20132;20133;20134;20135;20136;20137;20138;20139;20140;20141;20142;20143;20144;20145;20146;20147;20148;20149;20150;20151;20152;20153;20154;20155;20156;20157;20158;20159;20160;20161;20162;20163	10369;10370;10371;10372;10373;10374;10375;10376;10377;10378;10379;10380	10372		12
ACDPVFKPGPPTNAHVVDTTK	SPATVYYKACDPVFKP	AHVVDTTKNSITLAWS	21	1	2250.11	sp|A2ASS6|TITIN_MOUSE;tr|E9Q8K5|E9Q8K5_MOUSE;tr|E9Q8N1|E9Q8N1_MOUSE;sp|A2ASS6-2|TITIN_MOUSE	sp|A2ASS6|TITIN_MOUSE	25702	25722	yes	no	3;4	1.2668e-32	95.622			461	88	470	20164;20165;20166;20167;20168;20169;20170;20171;20172;20173;20174;20175;20176;20177;20178;20179;20180;20181;20182;20183;20184;20185;20186;20187;20188;20189;20190;20191;20192;20193;20194;20195;20196	10381;10382;10383;10384;10385;10386;10387;10388;10389;10390;10391;10392;10393	10390		13
ACDTVFKPGPPGNPR	SATSPFYKACDTVFKP	PGPPGNPRVLDTSRSS	15	1	1611.78	sp|A2ASS6|TITIN_MOUSE;tr|E9Q8K5|E9Q8K5_MOUSE;tr|E9Q8N1|E9Q8N1_MOUSE;sp|A2ASS6-2|TITIN_MOUSE	sp|A2ASS6|TITIN_MOUSE	23538	23552	yes	no	3	5.2937e-09	86.944			462	88	471	20197;20198;20199;20200;20201;20202;20203;20204;20205;20206;20207;20208;20209;20210;20211;20212;20213;20214;20215;20216;20217;20218;20219;20220;20221;20222;20223;20224;20225;20226;20227;20228;20229;20230;20231;20232;20233;20234;20235;20236;20237;20238;20239;20240;20241;20242;20243;20244;20245;20246;20247;20248;20249;20250;20251;20252;20253;20254;20255;20256	10394;10395;10396;10397;10398;10399;10400;10401;10402;10403;10404;10405;10406;10407;10408;10409;10410	10406		17
ACEPVPAR	AGIGKCSKACEPVPAR	ACEPVPARDPCDPPGQ	8	0	898.433	sp|A2ASS6|TITIN_MOUSE;tr|E9Q8K5|E9Q8K5_MOUSE;tr|E9Q8N1|E9Q8N1_MOUSE;sp|A2ASS6-2|TITIN_MOUSE	sp|A2ASS6|TITIN_MOUSE	27464	27471	yes	no	2	0.058144	58.917			465	88	474	20298;20299;20300;20301;20302;20303;20304;20305;20306;20307;20308;20309;20310;20311;20312;20313;20314;20315;20316;20317;20318	10433;10434;10435	10433		3
ACEPVPARDPCDPPGQPEVTNITR	AGIGKCSKACEPVPAR	PEVTNITRKSVSLKWS	24	1	2675.24	sp|A2ASS6|TITIN_MOUSE;tr|E9Q8K5|E9Q8K5_MOUSE;tr|E9Q8N1|E9Q8N1_MOUSE;sp|A2ASS6-2|TITIN_MOUSE	sp|A2ASS6|TITIN_MOUSE	27464	27487	yes	no	3	3.3593e-05	36.504			466	88	475	20319;20320	10436;10437;10438	10437		3
ACRPIKPPGPPINPK	SPSSDPIKACRPIKPP	PGPPINPKLKDKSKES	15	2	1640.92	sp|A2ASS6|TITIN_MOUSE;tr|E9Q8K5|E9Q8K5_MOUSE;tr|E9Q8N1|E9Q8N1_MOUSE;sp|A2ASS6-2|TITIN_MOUSE	sp|A2ASS6|TITIN_MOUSE	19586	19600	yes	no	3;4	0.00030743	72.891			486	88	496	21037;21038;21039;21040;21041;21042;21043;21044;21045;21046;21047;21048;21049;21050;21051;21052;21053;21054;21055;21056;21057;21058;21059;21060;21061;21062;21063;21064;21065;21066;21067;21068;21069;21070	10852;10853;10854;10855;10856;10857;10858;10859;10860;10861;10862;10863;10864;10865	10860		14
ADGSSVLIIK	SSHLAIHKADGSSVLI	GSSVLIIKDVTRKDSG	10	0	1001.58	sp|A2ASS6|TITIN_MOUSE;tr|E9Q8K5|E9Q8K5_MOUSE;tr|E9Q8N1|E9Q8N1_MOUSE;sp|A2ASS6-2|TITIN_MOUSE	sp|A2ASS6|TITIN_MOUSE	20739	20748	yes	no	2	0.00061666	104.22			567	88	580	25016;25017;25018;25019;25020;25021;25022;25023;25024;25025;25026;25027;25028;25029;25030;25031;25032;25033;25034;25035;25036;25037;25038;25039;25040;25041;25042;25043;25044;25045;25046	12782;12783;12784;12785;12786;12787;12788;12789;12790;12791;12792;12793;12794	12782		13
ADIHTTDSFSTLTVENCNR	PDSNLSIRADIHTTDS	LTVENCNRNDAGKYTL	19	0	2179.98	sp|A2ASS6|TITIN_MOUSE;tr|E9Q8K5|E9Q8K5_MOUSE;tr|E9Q8N1|E9Q8N1_MOUSE;sp|A2ASS6-2|TITIN_MOUSE	sp|A2ASS6|TITIN_MOUSE	30191	30209	yes	no	3	8.4089e-275	226.39			587	88	600	26033;26034;26035;26036;26037;26038;26039;26040;26041;26042;26043;26044;26045;26046;26047;26048;26049;26050;26051;26052;26053;26054;26055;26056	13296;13297;13298;13299;13300;13301;13302;13303;13304;13305;13306;13307;13308;13309;13310;13311;13312;13313;13314;13315;13316;13317;13318	13303		23
ADSCEFTVTGLQK	TWVLVTDRADSCEFTV	FTVTGLQKGGVEYLFR	13	0	1454.67	sp|A2ASS6|TITIN_MOUSE;tr|E9Q8K5|E9Q8K5_MOUSE;tr|E9Q8N1|E9Q8N1_MOUSE;sp|A2ASS6-2|TITIN_MOUSE	sp|A2ASS6|TITIN_MOUSE	14932	14944	yes	no	2	0.0013349	61.11			673	88	693	30342;30343;30344;30345;30346;30347;30348;30349;30350;30351;30352;30353;30354;30355;30356;30357;30358;30359;30360;30361;30362;30363;30364;30365;30366	15011	15011		1
AEAVATVVAAVDQAR	GQVGVGKKAEAVATVV	VAAVDQARVREPREPT	15	0	1469.78	sp|A2ASS6|TITIN_MOUSE;tr|E9Q8K5|E9Q8K5_MOUSE;tr|E9Q8N1|E9Q8N1_MOUSE;sp|A2ASS6-2|TITIN_MOUSE;sp|A2ASS6-3|TITIN_MOUSE	sp|A2ASS6|TITIN_MOUSE	700	714	no	no	2;3	1.652e-17	121.13			755	88;89	775	33140;33141;33142;33143;33144;33145;33146;33147;33148;33149;33150;33151;33152;33153;33154;33155;33156;33157;33158;33159;33160;33161;33162;33163;33164;33165;33166;33167;33168;33169;33170;33171;33172;33173;33174;33175;33176;33177;33178;33179;33180;33181;33182;33183;33184;33185;33186;33187;33188;33189;33190;33191;33192;33193;33194;33195;33196;33197;33198;33199;33200;33201;33202;33203;33204;33205;332…	16321;16322;16323;16324;16325;16326;16327;16328;16329;16330;16331;16332;16333;16334;16335;16336;16337;16338;16339;16340;16341;16342;16343;16344;16345;16346;16347;16348;16349;16350;16351	16332		31
AEDLSATVTDVVEGQEYSFR	WDTAMTVRAEDLSATV	EGQEYSFRVRAQNRIG	20	0	2215.03	sp|A2ASS6|TITIN_MOUSE;tr|E9Q8K5|E9Q8K5_MOUSE;tr|E9Q8N1|E9Q8N1_MOUSE;sp|A2ASS6-2|TITIN_MOUSE	sp|A2ASS6|TITIN_MOUSE	15034	15053	yes	no	2;3	7.658e-33	105.79			770	88	790	33750;33751;33752;33753;33754;33755;33756;33757;33758;33759;33760;33761;33762;33763;33764;33765;33766;33767;33768;33769;33770;33771;33772;33773;33774;33775;33776;33777;33778;33779;33780;33781;33782;33783;33784;33785;33786;33787;33788;33789;33790;33791;33792;33793;33794;33795;33796;33797	16575;16576;16577;16578;16579;16580;16581;16582;16583;16584;16585;16586;16587;16588;16589;16590;16591;16592;16593;16594;16595;16596;16597;16598;16599;16600;16601;16602;16603;16604	16594		30
AEDPVFLPSPPSKPK	SETSPLVRAEDPVFLP	PSPPSKPKIVDSGKTT	15	1	1607.86	sp|A2ASS6|TITIN_MOUSE;tr|E9Q8K5|E9Q8K5_MOUSE;tr|E9Q8N1|E9Q8N1_MOUSE;sp|A2ASS6-2|TITIN_MOUSE	sp|A2ASS6|TITIN_MOUSE	27866	27880	yes	no	3	0.00084373	51.727			773	88	793	33826;33827;33828;33829;33830;33831;33832;33833;33834;33835;33836;33837;33838;33839;33840;33841;33842;33843;33844;33845;33846;33847;33848;33849;33850;33851;33852;33853;33854;33855;33856;33857;33858;33859;33860;33861;33862;33863;33864;33865;33866;33867;33868;33869;33870;33871;33872;33873;33874;33875;33876	16619;16620;16621;16622;16623;16624;16625;16626;16627	16627		9
AEFVCTISK	LEILEGEKAEFVCTIS	EFVCTISKESFEVQWK	9	0	1053.52	sp|A2ASS6|TITIN_MOUSE;tr|E9Q8K5|E9Q8K5_MOUSE;tr|E9Q8N1|E9Q8N1_MOUSE;sp|A2ASS6-2|TITIN_MOUSE	sp|A2ASS6|TITIN_MOUSE	14358	14366	yes	no	2	0.0069429	77.533			822	88	842	35123;35124;35125;35126;35127;35128;35129;35130;35131;35132;35133;35134;35135;35136;35137;35138;35139;35140;35141;35142;35143;35144	17208;17209;17210;17211;17212;17213;17214	17211		7
AEGFINLQVIDVPGPVR	VLQNKHGKAEGFINLQ	IDVPGPVRNLEVTETF	17	0	1822.99	sp|A2ASS6|TITIN_MOUSE;tr|E9Q8K5|E9Q8K5_MOUSE;tr|E9Q8N1|E9Q8N1_MOUSE;sp|A2ASS6-2|TITIN_MOUSE	sp|A2ASS6|TITIN_MOUSE	14867	14883	yes	no	2;3	1.138e-56	148.41			832	88	852	35380;35381;35382;35383;35384;35385;35386;35387;35388;35389;35390;35391;35392;35393;35394;35395;35396;35397;35398;35399;35400;35401;35402;35403;35404;35405;35406;35407;35408;35409;35410;35411;35412;35413;35414;35415;35416;35417;35418;35419;35420;35421;35422;35423;35424;35425;35426;35427;35428;35429;35430;35431;35432;35433;35434;35435;35436;35437;35438;35439;35440;35441;35442;35443;35444;35445;354…	17349;17350;17351;17352;17353;17354;17355;17356;17357;17358;17359;17360;17361;17362;17363;17364;17365;17366;17367;17368;17369;17370;17371;17372;17373;17374;17375;17376;17377;17378;17379;17380;17381;17382;17383	17368		35
AEGILTER	EPEVKWEKAEGILTER	AEGILTERAQIEVTSS	8	0	887.471	sp|A2ASS6|TITIN_MOUSE;tr|E9Q8K5|E9Q8K5_MOUSE;tr|E9Q8N1|E9Q8N1_MOUSE;sp|A2ASS6-2|TITIN_MOUSE	sp|A2ASS6|TITIN_MOUSE	26933	26940	yes	no	2	1.2089e-10	133.23			834	88	854	35473;35474;35475;35476;35477;35478;35479;35480;35481;35482;35483;35484;35485;35486;35487	17387;17388;17389;17390;17391;17392;17393	17388		7
AELIQVTAGDPATLEYTVSGTPELKPK	EPAKIIERAELIQVTA	GTPELKPKWYKDGRPL	27	1	2827.49	sp|A2ASS6|TITIN_MOUSE;tr|E9Q8K5|E9Q8K5_MOUSE;tr|E9Q8N1|E9Q8N1_MOUSE;tr|F7CR78|F7CR78_MOUSE	sp|A2ASS6|TITIN_MOUSE	4911	4937	yes	no	3	5.3909e-07	42.791			902	88	924	37445	18190	18190		1
AENAAGIGEPSR	KEYQFRVRAENAAGIG	AGIGEPSRATPPTKAV	12	0	1170.56	sp|A2ASS6|TITIN_MOUSE;tr|E9Q8K5|E9Q8K5_MOUSE;tr|E9Q8N1|E9Q8N1_MOUSE;sp|A2ASS6-2|TITIN_MOUSE	sp|A2ASS6|TITIN_MOUSE	16445	16456	yes	no	2	4.5865e-05	96.745			933	88	955	38925;38926;38927;38928;38929;38930;38931;38932;38933;38934;38935;38936;38937;38938;38939;38940;38941;38942;38943;38944;38945;38946;38947;38948;38949;38950;38951;38952;38953;38954;38955;38956;38957;38958;38959;38960;38961;38962;38963;38964;38965;38966;38967;38968;38969;38970;38971;38972;38973;38974;38975;38976;38977;38978;38979;38980	18962;18963;18964;18965;18966;18967;18968;18969;18970;18971;18972;18973;18974;18975;18976;18977;18978;18979;18980;18981;18982;18983;18984;18985;18986;18987;18988;18989;18990;18991	18981		30
AENEAGVGHPSEPTEILSIEDPTSPPSPPLDLHVTDAGR	TEVQFQVRAENEAGVG	LHVTDAGRKHIAIAWK	39	0	4030.94	sp|A2ASS6|TITIN_MOUSE;tr|E9Q8K5|E9Q8K5_MOUSE;tr|E9Q8N1|E9Q8N1_MOUSE;sp|A2ASS6-2|TITIN_MOUSE	sp|A2ASS6|TITIN_MOUSE	16049	16087	yes	no	4	1.7648e-57	75.78			934	88	956	38981;38982;38983;38984;38985;38986;38987;38988;38989;38990;38991;38992;38993;38994;38995;38996;38997;38998;38999;39000;39001;39002;39003;39004;39005;39006;39007;39008;39009;39010;39011;39012;39013;39014;39015;39016;39017;39018;39019;39020	18992;18993;18994;18995;18996;18997;18998;18999;19000;19001;19002;19003;19004;19005;19006;19007;19008;19009;19010;19011;19012;19013;19014;19015;19016	19010		25
AENEVGIGEPSLPSRPVVAK	HEYQFRVKAENEVGIG	PSRPVVAKDPIEPPGP	20	1	2048.09	sp|A2ASS6|TITIN_MOUSE;tr|E9Q8K5|E9Q8K5_MOUSE;tr|E9Q8N1|E9Q8N1_MOUSE;sp|A2ASS6-2|TITIN_MOUSE	sp|A2ASS6|TITIN_MOUSE	20261	20280	yes	no	3	2.0332e-13	73.688			936	88	958	39104;39105;39106;39107;39108;39109;39110;39111;39112;39113;39114;39115;39116;39117;39118;39119;39120;39121;39122;39123;39124;39125;39126;39127;39128;39129;39130;39131;39132;39133;39134;39135;39136;39137;39138;39139;39140;39141;39142;39143;39144;39145;39146;39147;39148;39149;39150;39151;39152;39153;39154;39155;39156;39157;39158	19056;19057;19058;19059;19060;19061;19062;19063;19064;19065;19066;19067;19068;19069;19070;19071	19061		16
AENIIGLGLPDTTIPIECQEK	KTYRFRVKAENIIGLG	IPIECQEKLVPPSVEL	21	0	2310.18	sp|A2ASS6|TITIN_MOUSE;tr|E9Q8K5|E9Q8K5_MOUSE;tr|E9Q8N1|E9Q8N1_MOUSE;sp|A2ASS6-2|TITIN_MOUSE	sp|A2ASS6|TITIN_MOUSE	19273	19293	yes	no	2;3	5.7873e-13	68.42			939	88	961	39219;39220;39221;39222;39223;39224;39225;39226;39227;39228;39229;39230;39231;39232;39233;39234;39235;39236;39237;39238;39239;39240;39241;39242;39243;39244;39245;39246;39247;39248;39249;39250;39251;39252;39253	19108;19109;19110;19111;19112;19113;19114;19115;19116;19117;19118;19119;19120;19121;19122;19123	19112		16
AENSVGEVSSSTFLTVQEQK	DSGEYICRAENSVGEV	FLTVQEQKLPPSFSRQ	20	0	2139.03	sp|A2ASS6|TITIN_MOUSE;tr|E9Q8K5|E9Q8K5_MOUSE;tr|E9Q8N1|E9Q8N1_MOUSE;tr|F7CR78|F7CR78_MOUSE;tr|A2AT70|A2AT70_MOUSE	sp|A2ASS6|TITIN_MOUSE	8923	8942	yes	no	2	1.0852e-05	54.008			947	88	969	39383;39384;39385;39386;39387;39388;39389;39390;39391;39392;39393	19183;19184;19185;19186	19185		4
AEPTPSPQFPFADMPPPDTYK	KPGETRVRAEPTPSPQ	MPPPDTYKSQAGIEVK	21	0	2332.07	sp|A2ASS6|TITIN_MOUSE;tr|E9Q8K5|E9Q8K5_MOUSE;tr|E9Q8N1|E9Q8N1_MOUSE;sp|A2ASS6-2|TITIN_MOUSE;sp|A2ASS6-3|TITIN_MOUSE	sp|A2ASS6|TITIN_MOUSE	874	894	no	no	2;3	3.5851e-10	62.589			958	88;89	980	39591;39592;39593;39594;39595;39596;39597;39598;39599;39600;39601;39602;39603;39604;39605;39606;39607;39608;39609;39610;39611;39612;39613;39614;39615;39616;39617;39618;39619;39620;39621;39622;39623;39624;39625;39626;39627;39628;39629;39630;39631;39632;39633;39634;39635;39636;39637;39638;39639;39640	19257;19258;19259;19260;19261;19262;19263;19264;19265;19266;19267;19268;19269;19270;19271	19269	96	15
AGDSIVLSAISILGK	IKDGLTVKAGDSIVLS	SAISILGKPLPKSSWS	15	0	1442.83	sp|A2ASS6|TITIN_MOUSE;tr|E9Q8K5|E9Q8K5_MOUSE;tr|E9Q8N1|E9Q8N1_MOUSE;sp|A2ASS6-2|TITIN_MOUSE	sp|A2ASS6|TITIN_MOUSE	22181	22195	yes	no	2;3	0.0016275	53.3			1299	88	1324	54090;54091;54092;54093;54094;54095;54096;54097;54098;54099;54100;54101;54102;54103;54104;54105;54106;54107;54108;54109;54110;54111;54112;54113;54114;54115;54116;54117;54118;54119;54120;54121;54122;54123;54124;54125;54126;54127;54128;54129;54130;54131;54132;54133;54134;54135;54136;54137;54138;54139;54140;54141;54142;54143;54144;54145;54146;54147;54148;54149;54150;54151	25941;25942;25943;25944;25945;25946;25947;25948;25949;25950;25951;25952	25947		12
AGDSIVLSAISILGKPLPK	IKDGLTVKAGDSIVLS	ILGKPLPKSSWSRAGK	19	1	1878.12	sp|A2ASS6|TITIN_MOUSE;tr|E9Q8K5|E9Q8K5_MOUSE;tr|E9Q8N1|E9Q8N1_MOUSE;sp|A2ASS6-2|TITIN_MOUSE	sp|A2ASS6|TITIN_MOUSE	22181	22199	yes	no	2;3	2.9052e-24	98.062			1300	88	1325	54152;54153;54154;54155;54156;54157;54158;54159;54160;54161;54162;54163;54164;54165;54166;54167;54168;54169;54170;54171;54172;54173;54174;54175;54176;54177;54178;54179;54180;54181;54182;54183;54184;54185;54186;54187;54188;54189;54190;54191;54192;54193;54194;54195;54196;54197;54198;54199;54200;54201;54202;54203;54204;54205;54206;54207;54208;54209;54210;54211;54212;54213;54214;54215;54216;54217;542…	25953;25954;25955;25956;25957;25958;25959;25960;25961;25962;25963;25964;25965;25966;25967;25968;25969;25970;25971;25972;25973;25974;25975;25976;25977;25978;25979;25980;25981;25982;25983;25984;25985;25986;25987;25988;25989;25990;25991;25992;25993;25994;25995;25996;25997;25998;25999;26000;26001;26002;26003;26004;26005;26006;26007;26008;26009;26010;26011;26012;26013;26014;26015;26016;26017;26018;260…	26013		72
AGEDVQLLIPFK	LRTSVIAKAGEDVQLL	VQLLIPFKGRPPPTVT	12	0	1328.73	sp|A2ASS6|TITIN_MOUSE;tr|E9Q8K5|E9Q8K5_MOUSE;tr|E9Q8N1|E9Q8N1_MOUSE;sp|A2ASS6-2|TITIN_MOUSE	sp|A2ASS6|TITIN_MOUSE	29074	29085	yes	no	2	0.00014783	85.554			1307	88	1332	54462;54463;54464;54465;54466;54467;54468;54469;54470;54471;54472;54473;54474;54475;54476;54477;54478;54479;54480;54481;54482;54483;54484;54485;54486;54487;54488;54489;54490;54491;54492;54493;54494;54495;54496;54497;54498;54499;54500;54501;54502;54503;54504;54505;54506;54507;54508;54509;54510;54511;54512;54513;54514;54515;54516;54517;54518;54519;54520	26108;26109;26110;26111;26112;26113;26114;26115;26116;26117;26118;26119;26120;26121;26122	26121		15
AGEPVNIPADVTGLPMPK	RGDTIKVKAGEPVNIP	VTGLPMPKIEWSKNEK	18	0	1804.94	sp|A2ASS6|TITIN_MOUSE;tr|E9Q8K5|E9Q8K5_MOUSE;tr|E9Q8N1|E9Q8N1_MOUSE;sp|A2ASS6-2|TITIN_MOUSE	sp|A2ASS6|TITIN_MOUSE	17201	17218	yes	no	2	5.5206e-09	74.732			1317	88	1342	54746;54747;54748;54749;54750;54751;54752;54753;54754;54755;54756;54757;54758;54759;54760;54761;54762;54763;54764;54765;54766;54767;54768;54769;54770;54771;54772;54773;54774	26199;26200;26201;26202;26203;26204;26205;26206;26207;26208	26204	97	10
AGESEPSEPSDPVLCR	FRVRAVNKAGESEPSE	PSDPVLCREKLYPPSP	16	0	1728.76	sp|A2ASS6|TITIN_MOUSE;tr|E9Q8K5|E9Q8K5_MOUSE;tr|E9Q8N1|E9Q8N1_MOUSE;sp|A2ASS6-2|TITIN_MOUSE	sp|A2ASS6|TITIN_MOUSE	15852	15867	yes	no	2	1.0182e-14	97.45			1322	88	1347	54877;54878;54879;54880;54881;54882;54883;54884;54885;54886;54887;54888;54889;54890;54891;54892;54893;54894;54895;54896;54897;54898;54899	26238;26239;26240;26241;26242;26243;26244;26245	26241		8
AGIGPPSDASNPVLMK	FRVSAENRAGIGPPSD	ASNPVLMKDVAYPPGP	16	0	1552.79	sp|A2ASS6|TITIN_MOUSE;tr|E9Q8K5|E9Q8K5_MOUSE;tr|E9Q8N1|E9Q8N1_MOUSE;sp|A2ASS6-2|TITIN_MOUSE	sp|A2ASS6|TITIN_MOUSE	22441	22456	yes	no	2	9.7e-06	71.98			1369	88	1395	57335;57336;57337;57338;57339;57340;57341;57342;57343;57344;57345;57346;57347;57348;57349;57350;57351;57352;57353;57354;57355;57356;57357;57358;57359;57360;57361;57362;57363;57364;57365;57366;57367;57368;57369;57370;57371;57372;57373;57374;57375;57376;57377	27448;27449;27450;27451;27452;27453;27454;27455;27456;27457;27458;27459;27460;27461;27462;27463;27464;27465;27466;27467;27468	27464	98	21
AGSDLVLDAAVGGKPEPK	QGDLVTIRAGSDLVLD	VGGKPEPKIIWTKGDK	18	1	1722.92	sp|A2ASS6|TITIN_MOUSE;tr|E9Q8K5|E9Q8K5_MOUSE;tr|E9Q8N1|E9Q8N1_MOUSE;sp|A2ASS6-2|TITIN_MOUSE	sp|A2ASS6|TITIN_MOUSE	30850	30867	yes	no	2;3	2.3399e-24	111.73			1463	88	1495	61711;61712;61713;61714;61715;61716;61717;61718;61719;61720;61721;61722;61723;61724;61725;61726;61727;61728;61729;61730;61731;61732;61733;61734;61735;61736;61737;61738;61739;61740;61741;61742;61743;61744;61745;61746;61747;61748;61749;61750;61751;61752;61753;61754;61755	29757;29758;29759;29760;29761;29762;29763;29764;29765;29766;29767;29768;29769;29770;29771;29772;29773;29774;29775;29776;29777;29778;29779;29780;29781;29782;29783	29770		27
AGSSFTMTVPFR	MRKTLIVKAGSSFTMT	FTMTVPFRGRPIPNVS	12	0	1299.63	sp|A2ASS6|TITIN_MOUSE;tr|E9Q8K5|E9Q8K5_MOUSE;tr|E9Q8N1|E9Q8N1_MOUSE;sp|A2ASS6-2|TITIN_MOUSE	sp|A2ASS6|TITIN_MOUSE	27989	28000	yes	no	2	1.2463e-05	111.5			1468	88	1500	61802;61803;61804;61805;61806;61807;61808;61809;61810;61811;61812;61813;61814;61815;61816;61817;61818;61819	29806;29807;29808;29809;29810;29811;29812;29813	29811	99	8
AGSSPPSKPTEYVTAR	FRIYALNKAGSSPPSK	PTEYVTARMPVDPPGK	16	1	1646.83	sp|A2ASS6|TITIN_MOUSE;tr|E9Q8K5|E9Q8K5_MOUSE;tr|E9Q8N1|E9Q8N1_MOUSE;sp|A2ASS6-2|TITIN_MOUSE	sp|A2ASS6|TITIN_MOUSE	20961	20976	yes	no	3	7.2155e-16	105.39			1470	88	1502	61924;61925;61926;61927;61928;61929;61930;61931;61932;61933;61934;61935;61936;61937;61938;61939;61940;61941;61942;61943;61944;61945;61946;61947;61948;61949;61950;61951;61952;61953;61954;61955;61956;61957;61958;61959;61960;61961;61962;61963;61964;61965;61966;61967;61968;61969;61970;61971;61972;61973;61974;61975	29830;29831;29832;29833;29834;29835;29836;29837;29838;29839;29840;29841;29842;29843;29844;29845;29846;29847;29848;29849;29850;29851;29852;29853;29854;29855	29842		26
AGSTFTIDVPISGR	TNQLITCKAGSTFTID	IDVPISGRPAPKVTWK	14	0	1419.74	sp|A2ASS6|TITIN_MOUSE;tr|E9Q8K5|E9Q8K5_MOUSE;tr|E9Q8N1|E9Q8N1_MOUSE;sp|A2ASS6-2|TITIN_MOUSE	sp|A2ASS6|TITIN_MOUSE	30450	30463	yes	no	2	0.0017685	56.527			1471	88	1503	61976;61977;61978;61979;61980;61981;61982;61983;61984;61985;61986;61987;61988;61989;61990;61991;61992;61993;61994;61995;61996	29856;29857;29858;29859;29860	29857		5
AGSTFTIDVPISGRPAPK	TNQLITCKAGSTFTID	ISGRPAPKVTWKLEEM	18	1	1812.97	sp|A2ASS6|TITIN_MOUSE;tr|E9Q8K5|E9Q8K5_MOUSE;tr|E9Q8N1|E9Q8N1_MOUSE;sp|A2ASS6-2|TITIN_MOUSE	sp|A2ASS6|TITIN_MOUSE	30450	30467	yes	no	3	0.00088154	44.577			1472	88	1504	61997;61998;61999;62000;62001;62002;62003;62004;62005;62006;62007;62008;62009;62010;62011;62012;62013;62014;62015;62016;62017;62018;62019;62020;62021;62022;62023;62024;62025;62026;62027;62028;62029;62030;62031;62032;62033;62034;62035;62036;62037;62038;62039;62040;62041;62042;62043;62044	29861;29862;29863;29864;29865;29866;29867;29868;29869;29870;29871;29872;29873;29874;29875;29876;29877;29878;29879;29880;29881;29882	29875		22
AGTNVCLDATVFGK	MKSLLTVKAGTNVCLD	LDATVFGKPMPTVSWK	14	0	1451.71	sp|A2ASS6|TITIN_MOUSE;tr|E9Q8K5|E9Q8K5_MOUSE;tr|E9Q8N1|E9Q8N1_MOUSE;sp|A2ASS6-2|TITIN_MOUSE	sp|A2ASS6|TITIN_MOUSE	21098	21111	yes	no	2	0.00080148	70.26			1485	88	1517	62615;62616;62617;62618;62619;62620;62621;62622;62623;62624;62625;62626;62627;62628;62629;62630;62631;62632;62633	30158;30159	30158		2
AGVGEHADVPGPVMVEEK	FRICAINKAGVGEHAD	GPVMVEEKLEAPDIDL	18	0	1819.88	sp|A2ASS6|TITIN_MOUSE;tr|E9Q8K5|E9Q8K5_MOUSE;tr|E9Q8N1|E9Q8N1_MOUSE;sp|A2ASS6-2|TITIN_MOUSE	sp|A2ASS6|TITIN_MOUSE	24708	24725	yes	no	3	1.4319e-08	69.979			1499	88	1531	63447;63448;63449;63450;63451;63452;63453;63454;63455;63456;63457;63458;63459;63460;63461;63462;63463;63464;63465;63466;63467;63468;63469;63470;63471;63472;63473;63474	30665;30666;30667;30668;30669;30670;30671;30672;30673;30674;30675;30676;30677;30678;30679;30680;30681;30682	30675	100	18
AIIDNTESYSLLIVDK	KGIDLANRAIIDNTES	YSLLIVDKVNRYDAGK	16	0	1792.95	sp|A2ASS6|TITIN_MOUSE;tr|E9Q8K5|E9Q8K5_MOUSE;tr|E9Q8N1|E9Q8N1_MOUSE;sp|A2ASS6-2|TITIN_MOUSE	sp|A2ASS6|TITIN_MOUSE	31280	31295	yes	no	2	2.2376e-30	132.84			1702	88	1742	73078;73079;73080;73081;73082;73083;73084;73085;73086;73087;73088;73089;73090;73091;73092;73093;73094;73095;73096;73097;73098;73099;73100;73101;73102;73103;73104;73105;73106;73107;73108;73109;73110;73111;73112;73113;73114;73115;73116;73117;73118;73119;73120;73121;73122;73123;73124;73125;73126;73127;73128;73129;73130;73131;73132;73133;73134;73135;73136;73137;73138;73139;73140;73141	35747;35748;35749;35750;35751;35752;35753;35754;35755;35756;35757;35758;35759;35760;35761;35762;35763;35764;35765;35766;35767;35768;35769;35770;35771;35772;35773;35774;35775;35776;35777;35778;35779;35780;35781;35782;35783;35784;35785	35770		39
AINIAGETSSHAFLLVQAK	DSASIMVKAINIAGET	AFLLVQAKQLITFTQE	19	0	1969.06	sp|A2ASS6|TITIN_MOUSE;tr|E9Q8K5|E9Q8K5_MOUSE;tr|E9Q8N1|E9Q8N1_MOUSE;sp|A2ASS6-2|TITIN_MOUSE;sp|A2ASS6-3|TITIN_MOUSE	sp|A2ASS6|TITIN_MOUSE	2159	2177	no	no	2;3	3.7216e-69	147.17			1750	88;89	1792	75474;75475;75476;75477;75478;75479;75480;75481;75482;75483;75484;75485;75486;75487;75488;75489;75490;75491;75492;75493;75494;75495;75496;75497;75498;75499;75500;75501;75502;75503;75504;75505;75506;75507;75508;75509;75510;75511;75512;75513;75514;75515;75516;75517;75518;75519;75520;75521;75522;75523;75524;75525;75526;75527;75528;75529;75530	36820;36821;36822;36823;36824;36825;36826;36827;36828;36829;36830;36831;36832;36833;36834;36835;36836;36837;36838;36839;36840;36841;36842;36843;36844;36845;36846;36847;36848;36849;36850;36851;36852;36853;36854	36842		35
AKEIAAPELEPLHLR	IIPRGTYRAKEIAAPE	ELEPLHLRYGQEQWEE	15	1	1685.95	sp|A2ASS6|TITIN_MOUSE;tr|E9Q8K5|E9Q8K5_MOUSE;tr|E9Q8N1|E9Q8N1_MOUSE;sp|A2ASS6-2|TITIN_MOUSE;sp|A2ASS6-3|TITIN_MOUSE	sp|A2ASS6|TITIN_MOUSE	1675	1689	no	no	4	6.8285e-05	67.326			1874	88;89	1920	82008;82009	40010;40011	40010		2
AKEQETVLR	TIAVATAKAKEQETVL	KEQETVLRSREAMATR	9	1	1072.59	sp|A2ASS6|TITIN_MOUSE;tr|E9Q8K5|E9Q8K5_MOUSE;tr|E9Q8N1|E9Q8N1_MOUSE;sp|A2ASS6-2|TITIN_MOUSE;sp|A2ASS6-3|TITIN_MOUSE	sp|A2ASS6|TITIN_MOUSE	667	675	no	no	3	9.1769e-21	154.85			1881	88;89	1927	82241;82242;82243;82244;82245;82246;82247;82248;82249;82250;82251;82252;82253;82254;82255;82256;82257;82258;82259;82260;82261;82262;82263;82264;82265;82266;82267;82268;82269;82270;82271;82272	40055;40056;40057;40058;40059;40060;40061;40062;40063;40064;40065;40066;40067;40068;40069;40070;40071;40072;40073;40074;40075;40076;40077;40078;40079;40080	40073		26
AKLELAAAPK	IAKDKEARAKLELAAA	LELAAAPKIKTADQDL	10	1	1010.61	sp|A2ASS6|TITIN_MOUSE;tr|E9Q8K5|E9Q8K5_MOUSE;tr|E9Q8N1|E9Q8N1_MOUSE;sp|A2ASS6-2|TITIN_MOUSE	sp|A2ASS6|TITIN_MOUSE	14781	14790	yes	no	2	0.016178	84.479			1895	88	1942	82734;82735;82736;82737;82738;82739;82740;82741;82742;82743;82744;82745;82746	40240;40241;40242;40243	40242		4
ALDPFTTPSPPTSLEITSVTK	PLESMAVKALDPFTTP	LEITSVTKDSMTLCWS	21	0	2201.15	sp|A2ASS6|TITIN_MOUSE;tr|E9Q8K5|E9Q8K5_MOUSE;tr|E9Q8N1|E9Q8N1_MOUSE;sp|A2ASS6-2|TITIN_MOUSE	sp|A2ASS6|TITIN_MOUSE	27765	27785	yes	no	2;3	1.2179e-40	102.07			2022	88	2071	89021;89022;89023;89024;89025;89026;89027;89028;89029;89030;89031;89032;89033;89034;89035;89036;89037;89038;89039;89040;89041;89042;89043;89044;89045;89046;89047;89048;89049;89050;89051;89052;89053;89054;89055;89056;89057;89058;89059;89060;89061;89062;89063;89064;89065;89066;89067;89068;89069;89070;89071;89072;89073;89074;89075;89076;89077;89078;89079;89080;89081;89082;89083;89084;89085;89086;890…	43232;43233;43234;43235;43236;43237;43238;43239;43240;43241;43242;43243;43244;43245;43246;43247;43248;43249;43250;43251;43252;43253;43254;43255;43256;43257;43258;43259;43260;43261;43262;43263;43264;43265;43266;43267	43256		36
ALDPLHPPGPPK	VETPKPIKALDPLHPP	LHPPGPPKDLHHVDVD	12	0	1237.68	sp|A2ASS6|TITIN_MOUSE;tr|E9Q8K5|E9Q8K5_MOUSE;tr|E9Q8N1|E9Q8N1_MOUSE;sp|A2ASS6-2|TITIN_MOUSE	sp|A2ASS6|TITIN_MOUSE	19192	19203	yes	no	2;3	0.00052469	62.694			2023	88	2072	89106;89107;89108;89109;89110;89111;89112;89113;89114;89115;89116;89117;89118;89119;89120;89121;89122;89123;89124;89125;89126;89127;89128;89129;89130;89131;89132;89133;89134;89135;89136;89137;89138;89139;89140;89141;89142;89143;89144;89145;89146;89147;89148;89149;89150;89151;89152;89153;89154;89155;89156;89157;89158	43268;43269;43270;43271;43272;43273;43274;43275;43276;43277;43278;43279;43280;43281;43282;43283;43284;43285;43286;43287;43288;43289;43290;43291;43292;43293	43283		26
ALLLSQSLAEGCVESLEVPDVAVSNMR	PEVDKAQRALLLSQSL	DVAVSNMRSEPQVPFQ	27	0	2886.45	sp|A2ASS6|TITIN_MOUSE;sp|A2ASS6-2|TITIN_MOUSE	sp|A2ASS6|TITIN_MOUSE	3925	3951	yes	no	3	9.4835e-08	45.941			2263	88	2313	101140;101141;101142;101143;101144;101145;101146;101147;101148;101149;101150;101151;101152;101153;101154;101155;101156	49444	49444	101	1
ALNLEEGIEYEFR	IIHDTQFKALNLEEGI	EGIEYEFRVYAENIVG	13	0	1581.77	sp|A2ASS6|TITIN_MOUSE;tr|E9Q8K5|E9Q8K5_MOUSE;tr|E9Q8N1|E9Q8N1_MOUSE;sp|A2ASS6-2|TITIN_MOUSE	sp|A2ASS6|TITIN_MOUSE	25273	25285	yes	no	2;3	1.3187e-15	129.37			2318	88	2372	103752;103753;103754;103755;103756;103757;103758;103759;103760;103761;103762;103763;103764;103765;103766;103767;103768;103769;103770;103771;103772;103773;103774;103775;103776;103777;103778;103779;103780;103781;103782;103783;103784;103785;103786;103787;103788;103789;103790;103791;103792;103793;103794;103795;103796;103797;103798;103799;103800;103801;103802;103803;103804;103805;103806;103807;103808;…	50754;50755;50756;50757;50758;50759;50760;50761;50762;50763;50764;50765;50766;50767;50768;50769;50770;50771;50772;50773;50774;50775;50776;50777;50778;50779;50780;50781;50782;50783;50784;50785	50778		32
ALPQEAAIETTAISSSMVIK	VTWSMNERALPQEAAI	ISSSMVIKNCQRSHQG	20	0	2059.09	sp|A2ASS6|TITIN_MOUSE;tr|E9Q8K5|E9Q8K5_MOUSE;tr|E9Q8N1|E9Q8N1_MOUSE;sp|A2ASS6-2|TITIN_MOUSE	sp|A2ASS6|TITIN_MOUSE	18353	18372	yes	no	2;3	1.5742e-06	54.008			2347	88	2401	104773;104774;104775;104776;104777;104778;104779;104780;104781;104782;104783;104784;104785;104786;104787;104788;104789;104790;104791;104792;104793;104794;104795;104796;104797;104798;104799;104800;104801;104802;104803;104804;104805;104806;104807;104808;104809;104810;104811;104812;104813;104814;104815;104816;104817;104818;104819;104820;104821;104822;104823;104824;104825;104826;104827;104828;104829;…	51190;51191;51192;51193;51194;51195;51196;51197	51191	102	8
ALQAAVAR	HLKTQVRRALQAAVAR	ALQAAVAREQANLFSE	8	0	798.471	sp|A2ASS6|TITIN_MOUSE;sp|A2ASS6-2|TITIN_MOUSE	sp|A2ASS6|TITIN_MOUSE	4066	4073	yes	no	2	0.0025261	105.04			2354	88	2408	105015;105016;105017;105018;105019;105020;105021;105022;105023;105024;105025;105026;105027;105028;105029;105030;105031;105032;105033;105034;105035;105036;105037;105038;105039;105040;105041;105042;105043;105044;105045;105046;105047;105048;105049;105050;105051;105052;105053;105054;105055;105056;105057;105058;105059;105060;105061;105062;105063;105064;105065;105066;105067;105068;105069;105070;105071;…	51247;51248;51249;51250;51251;51252;51253;51254;51255;51256;51257;51258;51259;51260;51261;51262;51263;51264;51265;51266;51267;51268;51269;51270;51271;51272;51273;51274;51275;51276;51277;51278	51269		32
ALTINDADDTDAGTYTVTVENANNLECSSCVK	PGVIGLMRALTINDAD	LECSSCVKVVEIIREW	32	0	3460.52	sp|A2ASS6|TITIN_MOUSE;tr|E9Q8K5|E9Q8K5_MOUSE;tr|E9Q8N1|E9Q8N1_MOUSE;sp|A2ASS6-2|TITIN_MOUSE	sp|A2ASS6|TITIN_MOUSE	13057	13088	yes	no	3	2.788e-11	42.709			2472	88	2527	110763;110764;110765;110766;110767;110768;110769;110770	54140;54141;54142;54143;54144;54145	54143		6
ALTSEEIK	AQEEISQKALTSEEIK	ALTSEEIKMSEVKSHE	8	0	889.476	sp|A2ASS6|TITIN_MOUSE;tr|E9Q8K5|E9Q8K5_MOUSE;tr|E9Q8N1|E9Q8N1_MOUSE;sp|A2ASS6-2|TITIN_MOUSE	sp|A2ASS6|TITIN_MOUSE	34765	34772	yes	no	2	0.0083131	91.853			2486	88	2541	111421;111422;111423;111424;111425;111426;111427;111428;111429;111430;111431;111432;111433;111434;111435;111436;111437;111438;111439;111440;111441;111442;111443;111444;111445;111446;111447;111448;111449;111450;111451;111452;111453;111454;111455;111456;111457;111458;111459;111460;111461;111462;111463;111464;111465;111466;111467;111468;111469;111470;111471;111472;111473;111474;111475;111476;111477;…	54462;54463;54464;54465;54466;54467;54468;54469;54470;54471;54472;54473;54474;54475;54476;54477;54478;54479	54474		18
ALVPGNIFK	ILWQTVSKALVPGNIF	LVPGNIFKSTGLTDGI	9	0	957.565	sp|A2ASS6|TITIN_MOUSE;tr|E9Q8K5|E9Q8K5_MOUSE;tr|E9Q8N1|E9Q8N1_MOUSE;sp|A2ASS6-2|TITIN_MOUSE	sp|A2ASS6|TITIN_MOUSE	23100	23108	yes	no	2	0.079402	48.794			2524	88	2581	113347;113348;113349;113350;113351;113352;113353;113354;113355;113356;113357;113358;113359;113360;113361;113362;113363;113364	55277	55277		1
ALVQGRPVPR	SGDSLRIKALVQGRPV	VQGRPVPRVTWFKDGV	10	1	1091.66	sp|A2ASS6|TITIN_MOUSE;tr|E9Q8K5|E9Q8K5_MOUSE;tr|E9Q8N1|E9Q8N1_MOUSE;sp|A2ASS6-2|TITIN_MOUSE	sp|A2ASS6|TITIN_MOUSE	29769	29778	yes	no	3	0.00069808	85.67			2526	88	2583	113378;113379;113380;113381;113382;113383;113384;113385;113386;113387;113388;113389;113390;113391;113392;113393;113394;113395;113396;113397;113398;113399;113400;113401;113402;113403;113404;113405;113406;113407;113408	55280;55281;55282;55283;55284;55285;55286;55287	55284		8
AMIATSETHTELVIK	EGQDISKRAMIATSET	THTELVIKEADRNDSG	15	0	1642.86	sp|A2ASS6|TITIN_MOUSE;tr|E9Q8K5|E9Q8K5_MOUSE;tr|E9Q8N1|E9Q8N1_MOUSE;sp|A2ASS6-2|TITIN_MOUSE	sp|A2ASS6|TITIN_MOUSE	31970	31984	yes	no	2;3	4.7741e-11	101.3			2612	88	2671	117326;117327;117328;117329;117330;117331;117332;117333;117334;117335;117336;117337;117338;117339;117340;117341;117342;117343;117344;117345;117346;117347;117348;117349;117350;117351;117352;117353;117354;117355;117356;117357;117358;117359;117360;117361;117362	57238;57239;57240;57241;57242;57243;57244;57245;57246;57247;57248;57249;57250;57251	57250	103	14
AMNYDDEVDETR	VTKEDKTRAMNYDDEV	DDEVDETREVTTTKAS	12	0	1456.58	sp|A2ASS6|TITIN_MOUSE;tr|E9Q8K5|E9Q8K5_MOUSE;tr|E9Q8N1|E9Q8N1_MOUSE;sp|A2ASS6-2|TITIN_MOUSE	sp|A2ASS6|TITIN_MOUSE	33010	33021	yes	no	2	2.0219e-97	186.81			2631	88	2690	117809;117810;117811;117812;117813;117814;117815;117816;117817;117818;117819;117820;117821;117822;117823;117824;117825;117826;117827;117828;117829;117830;117831;117832;117833;117834;117835;117836;117837;117838;117839;117840;117841;117842;117843;117844;117845;117846;117847;117848;117849;117850;117851;117852;117853;117854;117855;117856;117857;117858;117859;117860	57419;57420;57421;57422;57423;57424;57425;57426;57427;57428;57429;57430;57431;57432;57433;57434;57435;57436;57437;57438;57439;57440;57441;57442;57443;57444;57445;57446;57447;57448;57449;57450;57451	57438	104	33
AMTLGVSYK	RVNRDPIKAMTLGVSY	MTLGVSYKVTGLIEGS	9	0	968.5	sp|A2ASS6|TITIN_MOUSE;tr|E9Q8K5|E9Q8K5_MOUSE;tr|E9Q8N1|E9Q8N1_MOUSE;sp|A2ASS6-2|TITIN_MOUSE	sp|A2ASS6|TITIN_MOUSE	18162	18170	yes	no	2	0.0068128	61.78			2642	88	2701	118252;118253;118254;118255;118256;118257;118258;118259;118260;118261;118262;118263;118264;118265;118266;118267;118268;118269;118270;118271;118272;118273;118274;118275;118276;118277;118278;118279;118280;118281;118282;118283;118284;118285;118286;118287;118288;118289;118290	57603;57604;57605;57606;57607	57607	105	5
ANFSNILENEFTVSGLTEDAAYEFR	LPNGRWLKANFSNILE	EDAAYEFRVIAKNAAG	25	0	2836.32	sp|A2ASS6|TITIN_MOUSE;tr|E9Q8K5|E9Q8K5_MOUSE;tr|E9Q8N1|E9Q8N1_MOUSE;sp|A2ASS6-2|TITIN_MOUSE	sp|A2ASS6|TITIN_MOUSE	23195	23219	yes	no	2;3;4	5.5119e-52	92.147			2697	88	2759	120398;120399;120400;120401;120402;120403;120404;120405;120406;120407;120408;120409;120410;120411;120412;120413;120414;120415;120416;120417;120418;120419;120420;120421;120422;120423;120424;120425;120426;120427;120428;120429;120430;120431;120432;120433;120434;120435;120436;120437;120438;120439;120440;120441;120442;120443;120444;120445;120446;120447;120448;120449;120450;120451;120452;120453;120454;…	58573;58574;58575;58576;58577;58578;58579;58580;58581;58582;58583;58584;58585;58586;58587;58588;58589;58590;58591;58592;58593;58594;58595;58596;58597;58598;58599;58600;58601;58602;58603;58604;58605;58606;58607;58608;58609;58610;58611;58612;58613;58614;58615;58616;58617;58618;58619;58620;58621	58615		49
ANHVNVPDCAFTVTDLVEGGK	LPSKSWMKANHVNVPD	TDLVEGGKYEFRIRAK	21	0	2242.07	sp|A2ASS6|TITIN_MOUSE;tr|E9Q8K5|E9Q8K5_MOUSE;tr|E9Q8N1|E9Q8N1_MOUSE;sp|A2ASS6-2|TITIN_MOUSE	sp|A2ASS6|TITIN_MOUSE	22112	22132	yes	no	3	3.4671e-43	106.86			2708	88	2770	120877;120878;120879;120880;120881;120882;120883;120884;120885;120886;120887;120888;120889;120890;120891;120892;120893;120894;120895;120896;120897;120898;120899;120900;120901;120902;120903;120904;120905;120906;120907;120908	58688;58689;58690;58691;58692;58693;58694;58695;58696;58697;58698;58699;58700;58701;58702;58703;58704;58705;58706;58707;58708;58709;58710	58692		23
ANIAGATDVK	KGQRATLKANIAGATD	IAGATDVKWVLNGTEL	10	0	958.508	sp|A2ASS6|TITIN_MOUSE;tr|E9Q8K5|E9Q8K5_MOUSE;tr|E9Q8N1|E9Q8N1_MOUSE;sp|A2ASS6-2|TITIN_MOUSE	sp|A2ASS6|TITIN_MOUSE	34849	34858	yes	no	2	0.022557	63.694			2709	88	2771	120909;120910;120911;120912	58711;58712;58713;58714	58713		4
ANIENTESFTLLIIPECNR	DNINLKHRANIENTES	LIIPECNRYDTGKFVM	19	0	2233.1	sp|A2ASS6|TITIN_MOUSE;tr|E9Q8K5|E9Q8K5_MOUSE;tr|E9Q8N1|E9Q8N1_MOUSE;sp|A2ASS6-2|TITIN_MOUSE	sp|A2ASS6|TITIN_MOUSE	22610	22628	yes	no	2;3	2.3713e-15	84.249			2712	88	2774	120965;120966;120967;120968;120969;120970;120971;120972;120973;120974;120975;120976;120977;120978;120979;120980;120981;120982;120983;120984;120985;120986;120987;120988;120989;120990;120991;120992;120993;120994;120995;120996;120997;120998;120999;121000;121001	58737;58738;58739;58740;58741;58742;58743;58744;58745;58746;58747;58748;58749;58750;58751;58752;58753;58754;58755	58750		19
ANLLANNEYYFR	DVTKRLVKANLLANNE	ANNEYYFRVCAENKVG	12	0	1486.72	sp|A2ASS6|TITIN_MOUSE;tr|E9Q8K5|E9Q8K5_MOUSE;tr|E9Q8N1|E9Q8N1_MOUSE;sp|A2ASS6-2|TITIN_MOUSE	sp|A2ASS6|TITIN_MOUSE	19851	19862	yes	no	2	2.8387e-68	176.42			2729	88	2791	121831;121832;121833;121834;121835;121836;121837;121838;121839;121840;121841;121842;121843;121844;121845;121846;121847;121848;121849;121850;121851;121852;121853;121854;121855;121856;121857;121858;121859;121860;121861;121862;121863;121864;121865;121866;121867;121868;121869;121870;121871;121872;121873;121874;121875;121876;121877	59053;59054;59055;59056;59057;59058;59059;59060;59061;59062;59063;59064;59065;59066;59067;59068;59069;59070;59071;59072;59073;59074;59075;59076	59066		24
APADDGGSPITGYLVEK	DHMTVSWKAPADDGGS	ITGYLVEKRETQAVNW	17	0	1688.83	sp|A2ASS6|TITIN_MOUSE;tr|E9Q8K5|E9Q8K5_MOUSE;tr|E9Q8N1|E9Q8N1_MOUSE;sp|A2ASS6-2|TITIN_MOUSE	sp|A2ASS6|TITIN_MOUSE	21299	21315	yes	no	2	2.6671e-55	142.39			2778	88	2840	124144;124145;124146;124147;124148;124149;124150;124151;124152;124153;124154;124155;124156;124157;124158;124159;124160;124161;124162;124163;124164;124165;124166;124167;124168;124169;124170;124171;124172;124173;124174;124175;124176;124177;124178;124179;124180;124181;124182;124183;124184;124185;124186;124187;124188;124189;124190;124191;124192;124193;124194;124195	60177;60178;60179;60180;60181;60182;60183;60184;60185;60186;60187;60188;60189;60190;60191;60192;60193;60194;60195	60184		19
APCSVSVLDTPGPPINFVFEDIRK	ENDHGVAKAPCSVSVL	FVFEDIRKDSVLCKWE	24	1	2657.35	sp|A2ASS6|TITIN_MOUSE;tr|E9Q8K5|E9Q8K5_MOUSE;tr|E9Q8N1|E9Q8N1_MOUSE;sp|A2ASS6-2|TITIN_MOUSE	sp|A2ASS6|TITIN_MOUSE	16581	16604	yes	no	3	1.1755e-56	110.26			2787	88	2849	124392;124393;124394;124395;124396;124397;124398;124399;124400;124401;124402;124403;124404;124405;124406;124407;124408;124409;124410;124411;124412	60291;60292;60293;60294;60295;60296;60297;60298;60299;60300;60301;60302	60298		12
APEPKPEFHVHEPGK	DFRSVLRRAPEPKPEF	FHVHEPGKLQFEVQKV	15	1	1697.85	sp|A2ASS6|TITIN_MOUSE;tr|E9Q8K5|E9Q8K5_MOUSE;tr|E9Q8N1|E9Q8N1_MOUSE;sp|A2ASS6-2|TITIN_MOUSE;sp|A2ASS6-3|TITIN_MOUSE	sp|A2ASS6|TITIN_MOUSE	1948	1962	no	no	4	7.6709e-05	65.038			2814	88;89	2876	125558;125559;125560;125561;125562;125563;125564;125565;125566;125567;125568;125569;125570;125571;125572;125573;125574;125575;125576	60978;60979;60980;60981;60982;60983;60984;60985;60986;60987	60983		10
APEVTAVTK	FVVPDAPKAPEVTAVT	PEVTAVTKDSMIVVWE	9	0	914.507	sp|A2ASS6|TITIN_MOUSE;tr|E9Q8K5|E9Q8K5_MOUSE;tr|E9Q8N1|E9Q8N1_MOUSE;sp|A2ASS6-2|TITIN_MOUSE	sp|A2ASS6|TITIN_MOUSE	24531	24539	yes	no	2	0.00072506	96.143			2819	88	2881	125694;125695;125696;125697;125698;125699;125700;125701;125702;125703;125704;125705;125706;125707;125708;125709;125710;125711;125712;125713;125714;125715;125716;125717;125718;125719;125720;125721;125722;125723;125724;125725;125726;125727;125728;125729;125730;125731;125732;125733;125734;125735;125736;125737;125738;125739;125740;125741;125742;125743;125744;125745;125746;125747	61047;61048;61049;61050;61051;61052;61053;61054;61055;61056;61057;61058;61059;61060	61049		14
APPIEPAPTPIAAPVTAPVVGK	EPEVKTMKAPPIEPAP	VTAPVVGKKAEAKPKD	22	0	2092.19	sp|A2ASS6|TITIN_MOUSE;tr|E9Q8K5|E9Q8K5_MOUSE;tr|E9Q8N1|E9Q8N1_MOUSE;sp|A2ASS6-2|TITIN_MOUSE;tr|F7CR78|F7CR78_MOUSE;tr|A2AT70|A2AT70_MOUSE;tr|A2AT64|A2AT64_MOUSE;tr|A2AT67|A2AT67_MOUSE;tr|A2AT66|A2AT66_MOUSE;tr|A2AT65|A2AT65_MOUSE;tr|A2AT68|A2AT68_MOUSE	sp|A2ASS6|TITIN_MOUSE	12824	12845	yes	no	2;3	1.1354e-62	130.05			2894	88	2958	129421;129422;129423;129424;129425;129426;129427;129428;129429;129430;129431;129432;129433;129434;129435;129436;129437;129438;129439;129440;129441;129442;129443;129444;129445;129446;129447;129448;129449;129450;129451;129452;129453;129454;129455;129456;129457;129458;129459;129460;129461;129462;129463;129464;129465;129466;129467;129468;129469;129470;129471;129472;129473;129474;129475;129476;129477;…	62887;62888;62889;62890;62891;62892;62893;62894;62895;62896;62897;62898;62899;62900;62901;62902;62903;62904;62905;62906;62907;62908;62909;62910;62911;62912;62913;62914;62915;62916;62917;62918;62919;62920;62921;62922;62923;62924;62925;62926;62927;62928;62929;62930;62931;62932;62933;62934;62935;62936;62937	62927		51
APPQFVK	CVGSVTMKAPPQFVKK	KAPPQFVKKLTDISTI	7	0	785.444	sp|A2ASS6|TITIN_MOUSE;tr|E9Q8K5|E9Q8K5_MOUSE;tr|E9Q8N1|E9Q8N1_MOUSE;tr|F7CR78|F7CR78_MOUSE;tr|A2AT70|A2AT70_MOUSE	sp|A2ASS6|TITIN_MOUSE	8378	8384	yes	no	2	0.069824	75.311			2899	88	2963	129660;129661;129662	63019	63019		1
APTPSPVR	PSPVRHVRAPTPSPVR	APTPSPVRSVSPAGRI	8	0	823.455	sp|A2ASS6|TITIN_MOUSE;tr|E9Q8K5|E9Q8K5_MOUSE;tr|E9Q8N1|E9Q8N1_MOUSE;sp|A2ASS6-2|TITIN_MOUSE;tr|Q8BUJ6|Q8BUJ6_MOUSE;sp|A2ASS6-3|TITIN_MOUSE	sp|A2ASS6|TITIN_MOUSE	297	304	no	no	2	0.00012521	130.22			2948	88;89	3014	132361;132362;132363;132364;132365;132366;132367;132368;132369;132370;132371;132372;132373;132374;132375;132376;132377;132378;132379;132380;132381;132382;132383;132384;132385;132386;132387;132388;132389;132390;132391;132392;132393;132394;132395;132396;132397;132398;132399;132400;132401;132402;132403;132404;132405;132406	64515;64516;64517;64518;64519;64520;64521;64522;64523;64524;64525;64526;64527	64515		13
APTVKPGETR	QKITKSVKAPTVKPGE	TVKPGETRVRAEPTPS	10	1	1054.58	sp|A2ASS6|TITIN_MOUSE;tr|E9Q8K5|E9Q8K5_MOUSE;tr|E9Q8N1|E9Q8N1_MOUSE;sp|A2ASS6-2|TITIN_MOUSE;sp|A2ASS6-3|TITIN_MOUSE	sp|A2ASS6|TITIN_MOUSE	862	871	no	no	2;3	0.00022812	121.9			2949	88;89	3015	132407;132408;132409;132410;132411;132412;132413;132414;132415;132416;132417;132418;132419;132420;132421;132422;132423;132424;132425;132426;132427;132428;132429;132430;132431;132432;132433;132434;132435;132436;132437;132438;132439;132440;132441;132442;132443;132444;132445;132446;132447;132448;132449;132450;132451;132452;132453;132454;132455;132456;132457;132458;132459;132460;132461;132462;132463;…	64528;64529;64530;64531;64532;64533;64534;64535;64536;64537;64538;64539;64540;64541;64542;64543;64544;64545;64546;64547;64548;64549;64550;64551;64552;64553;64554;64555;64556;64557;64558;64559;64560;64561;64562;64563;64564;64565;64566;64567;64568;64569;64570;64571;64572;64573;64574;64575;64576;64577;64578;64579;64580;64581;64582;64583;64584;64585;64586;64587;64588;64589;64590;64591;64592;64593;645…	64567		78
AQIDVTPVGSK	EDREAPTKAQIDVTPV	DVTPVGSKLEIRNAAH	11	0	1113.6	sp|A2ASS6|TITIN_MOUSE;tr|E9Q8K5|E9Q8K5_MOUSE;tr|E9Q8N1|E9Q8N1_MOUSE;sp|A2ASS6-2|TITIN_MOUSE	sp|A2ASS6|TITIN_MOUSE	19052	19062	yes	no	2	0.00062405	86.911			3054	88	3120	137567;137568;137569;137570;137571;137572;137573;137574;137575;137576;137577;137578;137579;137580;137581;137582;137583;137584;137585;137586;137587;137588;137589;137590;137591;137592;137593;137594;137595;137596;137597;137598;137599;137600;137601;137602;137603;137604;137605;137606;137607;137608;137609;137610;137611;137612;137613;137614;137615;137616;137617;137618;137619;137620;137621;137622;137623;…	67086;67087;67088;67089;67090;67091;67092;67093;67094;67095;67096;67097;67098;67099;67100;67101	67095		16
AQIEVTSSYTMLVIDNVTR	AEGILTERAQIEVTSS	LVIDNVTRFDSGRYNL	19	0	2139.09	sp|A2ASS6|TITIN_MOUSE;tr|E9Q8K5|E9Q8K5_MOUSE;tr|E9Q8N1|E9Q8N1_MOUSE;sp|A2ASS6-2|TITIN_MOUSE	sp|A2ASS6|TITIN_MOUSE	26941	26959	yes	no	2	1.285e-12	74.029			3055	88	3121	137627;137628;137629;137630;137631;137632;137633;137634;137635;137636;137637;137638	67102;67103;67104;67105;67106;67107;67108	67105	106	7
ASAQEEISQK	SEVTSQKKASAQEEIS	AQEEISQKALTSEEIK	10	0	1089.53	sp|A2ASS6|TITIN_MOUSE;tr|E9Q8K5|E9Q8K5_MOUSE;tr|E9Q8N1|E9Q8N1_MOUSE;sp|A2ASS6-2|TITIN_MOUSE	sp|A2ASS6|TITIN_MOUSE	34755	34764	yes	no	2	0.00061919	107.11			3260	88	3328	147526;147527;147528;147529;147530;147531;147532;147533;147534;147535;147536;147537;147538;147539;147540;147541;147542;147543;147544;147545;147546;147547;147548;147549;147550;147551;147552;147553;147554;147555;147556;147557;147558;147559;147560;147561;147562;147563;147564;147565;147566;147567;147568;147569;147570;147571;147572;147573;147574;147575;147576;147577;147578;147579;147580;147581;147582;…	71772;71773;71774;71775;71776;71777;71778;71779;71780;71781;71782;71783;71784	71784		13
ASDKFDIIADGK	SKGPDIIKASDKFDII	FDIIADGKKHILVIND	12	1	1278.65	sp|A2ASS6|TITIN_MOUSE;tr|E9Q8K5|E9Q8K5_MOUSE;tr|E9Q8N1|E9Q8N1_MOUSE;sp|A2ASS6-2|TITIN_MOUSE	sp|A2ASS6|TITIN_MOUSE	13315	13326	yes	no	2;3	0.00021699	80.96			3273	88	3341	147959;147960;147961;147962;147963;147964;147965;147966;147967;147968;147969;147970;147971;147972;147973;147974;147975;147976;147977;147978;147979;147980;147981;147982;147983;147984;147985;147986;147987;147988;147989;147990;147991;147992;147993;147994;147995;147996;147997;147998;147999;148000;148001;148002;148003;148004;148005;148006;148007	71995;71996;71997;71998;71999;72000;72001;72002;72003;72004;72005;72006	72000		12
ASDKFDIIADGKK	SKGPDIIKASDKFDII	DIIADGKKHILVINDS	13	2	1406.74	sp|A2ASS6|TITIN_MOUSE;tr|E9Q8K5|E9Q8K5_MOUSE;tr|E9Q8N1|E9Q8N1_MOUSE;sp|A2ASS6-2|TITIN_MOUSE	sp|A2ASS6|TITIN_MOUSE	13315	13327	yes	no	3	0.014846	48.874			3274	88	3342	148008;148009;148010;148011;148012;148013;148014;148015;148016;148017;148018;148019;148020;148021;148022;148023;148024;148025;148026;148027;148028;148029	72007;72008	72008		2
ASEAPLPPDSLNIMDITK	TETTEPVRASEAPLPP	LNIMDITKNTVSLAWP	18	0	1910.97	sp|A2ASS6|TITIN_MOUSE;tr|E9Q8K5|E9Q8K5_MOUSE;tr|E9Q8N1|E9Q8N1_MOUSE;sp|A2ASS6-2|TITIN_MOUSE	sp|A2ASS6|TITIN_MOUSE	22750	22767	yes	no	2	8.902e-06	59.252			3283	88	3351	148241;148242;148243;148244;148245;148246;148247;148248;148249;148250;148251	72102;72103;72104	72102	107	3
ASEASRPIMAQNPVDPPGRPEVTDVTR	LNAAGVSKASEASRPI	PEVTDVTRSTVSLIWS	27	2	2889.44	sp|A2ASS6|TITIN_MOUSE;tr|E9Q8K5|E9Q8K5_MOUSE;tr|E9Q8N1|E9Q8N1_MOUSE;sp|A2ASS6-2|TITIN_MOUSE	sp|A2ASS6|TITIN_MOUSE	30715	30741	yes	no	4	3.8832e-64	93.876			3284	88	3352	148252;148253;148254;148255;148256;148257;148258;148259;148260;148261;148262;148263;148264;148265;148266;148267;148268;148269;148270;148271;148272;148273;148274;148275;148276;148277;148278;148279;148280;148281;148282;148283;148284;148285;148286	72105;72106;72107;72108;72109;72110;72111;72112;72113;72114;72115;72116;72117	72107	108	13
ASEIIDVSSK	PTPMIPAKASEIIDVS	EIIDVSSKAEEVKITT	10	0	1047.54	sp|A2ASS6|TITIN_MOUSE;tr|E9Q8K5|E9Q8K5_MOUSE;tr|E9Q8N1|E9Q8N1_MOUSE;tr|F7CR78|F7CR78_MOUSE;tr|A2AT70|A2AT70_MOUSE;tr|A2AT64|A2AT64_MOUSE;tr|A2AT67|A2AT67_MOUSE;tr|A2AT66|A2AT66_MOUSE;tr|A2AT65|A2AT65_MOUSE;tr|A2AT68|A2AT68_MOUSE;tr|F6RSJ3|F6RSJ3_MOUSE	sp|A2ASS6|TITIN_MOUSE	9912	9921	yes	no	2	0.00055164	102.53			3286	88	3354	148324;148325;148326;148327;148328;148329;148330;148331;148332;148333;148334;148335;148336;148337;148338;148339;148340;148341;148342;148343;148344;148345;148346	72130;72131;72132;72133;72134;72135;72136	72131		7
ASERPLPPGK	AETAESVKASERPLPP	ERPLPPGKITLTDVTR	10	1	1050.58	sp|A2ASS6|TITIN_MOUSE;tr|E9Q8K5|E9Q8K5_MOUSE;tr|E9Q8N1|E9Q8N1_MOUSE;sp|A2ASS6-2|TITIN_MOUSE	sp|A2ASS6|TITIN_MOUSE	23834	23843	yes	no	3	0.071749	38.875			3292	88	3360	148587;148588;148589;148590;148591;148592;148593;148594;148595;148596;148597;148598;148599	72260;72261	72260		2
ASETPGPVVDLK	GETRDAVKASETPGPV	PGPVVDLKALAITKSS	12	0	1211.64	sp|A2ASS6|TITIN_MOUSE;tr|E9Q8K5|E9Q8K5_MOUSE;tr|E9Q8N1|E9Q8N1_MOUSE;sp|A2ASS6-2|TITIN_MOUSE	sp|A2ASS6|TITIN_MOUSE	21669	21680	yes	no	2	3.9651e-05	90.793			3293	88	3361	148600;148601;148602;148603;148604;148605;148606;148607;148608;148609;148610;148611;148612;148613;148614;148615;148616;148617;148618;148619;148620;148621;148622;148623;148624;148625;148626;148627;148628	72262;72263;72264;72265;72266;72267;72268;72269;72270;72271;72272;72273	72266		12
ASFTNIIDTQFEVTGLLEDHR	LPDGRWMKASFTNIID	TGLLEDHRYEFRVIAR	21	0	2405.19	sp|A2ASS6|TITIN_MOUSE;tr|E9Q8K5|E9Q8K5_MOUSE;tr|E9Q8N1|E9Q8N1_MOUSE;sp|A2ASS6-2|TITIN_MOUSE	sp|A2ASS6|TITIN_MOUSE	24277	24297	yes	no	3	4.0577e-05	41.615			3305	88	3373	149165;149166;149167;149168;149169;149170;149171;149172;149173;149174;149175;149176;149177;149178;149179;149180;149181;149182;149183;149184;149185;149186	72455	72455		1
ASFTNIIDTQFEVTGLLEDHRYEFR	LPDGRWMKASFTNIID	EDHRYEFRVIARNAAG	25	1	3000.46	sp|A2ASS6|TITIN_MOUSE;tr|E9Q8K5|E9Q8K5_MOUSE;tr|E9Q8N1|E9Q8N1_MOUSE;sp|A2ASS6-2|TITIN_MOUSE	sp|A2ASS6|TITIN_MOUSE	24277	24301	yes	no	3;4	2.5049e-167	171.29			3306	88	3374	149187;149188;149189;149190;149191;149192;149193;149194;149195;149196;149197;149198;149199;149200;149201;149202;149203;149204;149205;149206;149207;149208;149209;149210;149211;149212;149213;149214;149215;149216;149217;149218;149219;149220;149221;149222;149223;149224;149225;149226;149227;149228;149229;149230;149231;149232;149233;149234;149235;149236;149237;149238;149239;149240;149241;149242;149243;…	72456;72457;72458;72459;72460;72461;72462;72463;72464;72465;72466;72467;72468;72469;72470;72471;72472;72473;72474;72475;72476;72477;72478;72479;72480;72481;72482;72483;72484;72485;72486;72487;72488;72489;72490;72491;72492;72493;72494;72495;72496;72497;72498;72499;72500;72501	72492		46
ASFTNVIETQFTVSGLTEDQR	LPEGRWMKASFTNVIE	SGLTEDQRYEFRVIAK	21	0	2342.14	sp|A2ASS6|TITIN_MOUSE;tr|E9Q8K5|E9Q8K5_MOUSE;tr|E9Q8N1|E9Q8N1_MOUSE;sp|A2ASS6-2|TITIN_MOUSE	sp|A2ASS6|TITIN_MOUSE	25359	25379	yes	no	2;3	1.8901e-17	71.853			3307	88	3375	149246;149247;149248;149249;149250;149251;149252;149253;149254;149255;149256;149257;149258;149259;149260;149261;149262;149263;149264;149265;149266;149267;149268;149269;149270;149271;149272;149273;149274;149275;149276;149277;149278;149279;149280;149281;149282;149283;149284;149285;149286;149287;149288;149289;149290;149291;149292;149293;149294;149295;149296;149297;149298;149299;149300;149301;149302;…	72502;72503;72504;72505;72506;72507;72508;72509;72510;72511;72512;72513;72514;72515;72516;72517;72518;72519;72520;72521;72522;72523;72524;72525;72526;72527;72528;72529;72530;72531;72532;72533;72534;72535;72536;72537;72538;72539	72515		38
ASFTNVIETQFTVSGLTEDQRYEFR	LPEGRWMKASFTNVIE	EDQRYEFRVIAKNAAG	25	1	2937.41	sp|A2ASS6|TITIN_MOUSE;tr|E9Q8K5|E9Q8K5_MOUSE;tr|E9Q8N1|E9Q8N1_MOUSE;sp|A2ASS6-2|TITIN_MOUSE	sp|A2ASS6|TITIN_MOUSE	25359	25383	yes	no	3	4.9052e-05	37.373			3308	88	3376	149304;149305;149306;149307;149308;149309;149310;149311	72540;72541	72541		2
ASFTNVIETQFTVSGLTQNSQYEFR	LPDGRWTKASFTNVIE	QNSQYEFRVFARNAVG	25	0	2866.38	sp|A2ASS6|TITIN_MOUSE;tr|E9Q8K5|E9Q8K5_MOUSE;tr|E9Q8N1|E9Q8N1_MOUSE;sp|A2ASS6-2|TITIN_MOUSE	sp|A2ASS6|TITIN_MOUSE	28606	28630	yes	no	2;3	5.9909e-74	115.01			3309	88	3377	149312;149313;149314;149315;149316;149317;149318;149319;149320;149321;149322;149323;149324;149325;149326;149327;149328;149329;149330;149331;149332;149333;149334;149335;149336;149337;149338;149339;149340;149341;149342;149343;149344;149345;149346;149347;149348;149349;149350	72542;72543;72544;72545;72546;72547;72548;72549;72550;72551;72552;72553;72554;72555;72556;72557;72558;72559;72560;72561;72562;72563;72564;72565	72554		24
ASFTNVVETEFTVTGLVEDQR	LPDGRWMKASFTNVVE	TGLVEDQRYEFRVIAR	21	0	2341.14	sp|A2ASS6|TITIN_MOUSE;tr|E9Q8K5|E9Q8K5_MOUSE;tr|E9Q8N1|E9Q8N1_MOUSE;sp|A2ASS6-2|TITIN_MOUSE	sp|A2ASS6|TITIN_MOUSE	26441	26461	yes	no	2;3	3.4671e-43	106.86			3310	88	3378	149351;149352;149353;149354;149355;149356;149357;149358;149359;149360;149361;149362;149363;149364;149365;149366;149367;149368;149369;149370;149371;149372;149373;149374;149375;149376;149377;149378;149379;149380;149381;149382;149383;149384;149385;149386;149387;149388;149389;149390;149391;149392;149393;149394;149395;149396;149397;149398;149399;149400;149401;149402;149403	72566;72567;72568;72569;72570;72571;72572;72573;72574;72575;72576;72577;72578;72579;72580;72581;72582;72583;72584;72585;72586;72587	72582		22
ASIESTSSYTLLVVGNVNR	EHGESLDKASIESTSS	LVVGNVNRFDSGKYIL	19	0	2009.04	sp|A2ASS6|TITIN_MOUSE;tr|E9Q8K5|E9Q8K5_MOUSE;tr|E9Q8N1|E9Q8N1_MOUSE;sp|A2ASS6-2|TITIN_MOUSE	sp|A2ASS6|TITIN_MOUSE	23694	23712	yes	no	2;3	1.4858e-24	95.205			3362	88	3430	151748;151749;151750;151751;151752;151753;151754;151755;151756;151757;151758;151759;151760;151761;151762;151763;151764;151765;151766;151767;151768;151769;151770;151771;151772;151773;151774;151775;151776;151777;151778;151779;151780;151781;151782;151783;151784;151785;151786;151787;151788;151789;151790;151791;151792;151793;151794;151795;151796	73670;73671;73672;73673;73674;73675;73676;73677;73678;73679;73680;73681;73682;73683;73684;73685;73686;73687;73688;73689	73680		20
ATGLIEGLDYQFR	PISGREYRATGLIEGL	EGLDYQFRVYAENSAG	13	0	1481.75	sp|A2ASS6|TITIN_MOUSE;tr|E9Q8K5|E9Q8K5_MOUSE;tr|E9Q8N1|E9Q8N1_MOUSE;sp|A2ASS6-2|TITIN_MOUSE	sp|A2ASS6|TITIN_MOUSE	29607	29619	yes	no	2	1.1636e-49	161.48			3611	88	3683	162326;162327;162328;162329;162330;162331;162332;162333;162334;162335;162336;162337;162338;162339;162340;162341;162342;162343;162344;162345;162346;162347;162348;162349;162350;162351;162352;162353;162354;162355;162356;162357;162358;162359;162360;162361;162362;162363;162364;162365;162366;162367;162368;162369;162370;162371;162372;162373;162374;162375;162376;162377;162378;162379;162380;162381	78511;78512;78513;78514;78515;78516;78517;78518;78519;78520;78521;78522;78523;78524;78525;78526;78527;78528;78529;78530;78531;78532;78533;78534;78535	78528		25
ATGLQEGTEYEFR	PVIERTLKATGLQEGT	EGTEYEFRVTAINKAG	13	0	1499.69	sp|A2ASS6|TITIN_MOUSE;tr|E9Q8K5|E9Q8K5_MOUSE;tr|E9Q8N1|E9Q8N1_MOUSE;sp|A2ASS6-2|TITIN_MOUSE	sp|A2ASS6|TITIN_MOUSE	21338	21350	yes	no	2;3	7.0791e-07	107.99			3612	88	3684	162382;162383;162384;162385;162386;162387;162388;162389;162390;162391;162392;162393;162394;162395;162396;162397;162398;162399;162400;162401;162402;162403;162404;162405;162406;162407;162408;162409;162410;162411;162412;162413;162414;162415;162416;162417;162418;162419;162420;162421;162422;162423;162424;162425;162426;162427;162428;162429;162430;162431;162432;162433;162434;162435;162436;162437;162438;…	78536;78537;78538;78539;78540;78541;78542;78543;78544;78545;78546;78547;78548;78549;78550;78551;78552;78553;78554;78555;78556;78557;78558;78559;78560;78561;78562;78563;78564;78565;78566;78567;78568;78569;78570;78571;78572;78573;78574;78575;78576;78577;78578;78579	78565		44
ATGNPNPDIVWLK	SRLEMKVRATGNPNPD	NPDIVWLKNSDIIVPH	13	0	1423.75	sp|A2ASS6|TITIN_MOUSE;tr|E9Q8K5|E9Q8K5_MOUSE;tr|E9Q8N1|E9Q8N1_MOUSE;sp|A2ASS6-2|TITIN_MOUSE;sp|A2ASS6-3|TITIN_MOUSE	sp|A2ASS6|TITIN_MOUSE	1585	1597	no	no	2	0.0059874	50.897			3613	88;89	3685	162461;162462;162463;162464;162465;162466;162467;162468;162469	78580	78580		1
ATNDAGSALCTSSIVIK	DAGLYTCKATNDAGSA	CTSSIVIKEPKKPPVF	17	0	1706.85	sp|A2ASS6|TITIN_MOUSE;tr|E9Q8K5|E9Q8K5_MOUSE;tr|E9Q8N1|E9Q8N1_MOUSE;tr|F7CR78|F7CR78_MOUSE;tr|A2AT70|A2AT70_MOUSE	sp|A2ASS6|TITIN_MOUSE	9212	9228	yes	no	2	9.8889e-11	84.375			3682	88	3754	165581;165582;165583;165584;165585;165586;165587;165588;165589;165590;165591;165592;165593;165594	79979;79980;79981;79982;79983;79984;79985;79986;79987	79981		9
ATNDVGSDTCVGSVTMK	DIGEYQCKATNDVGSD	CVGSVTMKAPPQFVKK	17	0	1740.77	sp|A2ASS6|TITIN_MOUSE;tr|E9Q8K5|E9Q8K5_MOUSE;tr|E9Q8N1|E9Q8N1_MOUSE;tr|F7CR78|F7CR78_MOUSE;tr|A2AT70|A2AT70_MOUSE	sp|A2ASS6|TITIN_MOUSE	8361	8377	yes	no	2	0.0014557	41.088			3683	88	3755	165595;165596;165597;165598;165599;165600;165601;165602;165603;165604;165605;165606;165607	79988	79988	109	1
ATNGSGQATSTAELLVTAETAPPNFSQR	NSGRYSLRATNGSGQA	APPNFSQRLQSMTVRQ	28	0	2818.37	sp|A2ASS6|TITIN_MOUSE;tr|E9Q8K5|E9Q8K5_MOUSE;tr|E9Q8N1|E9Q8N1_MOUSE;sp|A2ASS6-2|TITIN_MOUSE;tr|Q8BUJ6|Q8BUJ6_MOUSE;sp|A2ASS6-3|TITIN_MOUSE	sp|A2ASS6|TITIN_MOUSE	82	109	no	no	3	4.4264e-65	96.831			3685	88;89	3757	165658;165659;165660;165661;165662;165663;165664;165665;165666;165667;165668;165669;165670;165671;165672;165673;165674;165675;165676;165677;165678;165679;165680;165681;165682;165683;165684;165685;165686;165687;165688;165689;165690;165691;165692;165693;165694;165695;165696;165697;165698;165699;165700;165701;165702;165703;165704;165705;165706;165707;165708;165709;165710;165711;165712;165713;165714;…	80030;80031;80032;80033;80034;80035;80036;80037;80038;80039;80040;80041;80042;80043;80044;80045;80046;80047;80048;80049;80050;80051;80052;80053;80054;80055;80056;80057;80058;80059;80060;80061;80062;80063;80064;80065;80066;80067;80068;80069;80070;80071;80072;80073;80074;80075;80076;80077;80078;80079;80080;80081;80082;80083;80084;80085;80086;80087;80088;80089	80059		60
ATNQGGSVSGTASLEVEVPAK	DATVYQVRATNQGGSV	LEVEVPAKIHLPKTLE	21	0	2001	sp|A2ASS6|TITIN_MOUSE;tr|E9Q8K5|E9Q8K5_MOUSE;tr|E9Q8N1|E9Q8N1_MOUSE;sp|A2ASS6-2|TITIN_MOUSE	sp|A2ASS6|TITIN_MOUSE	32793	32813	yes	no	2	1.0591e-17	74.364			3691	88	3763	166072;166073;166074;166075;166076;166077;166078;166079;166080;166081;166082;166083;166084;166085;166086;166087;166088;166089;166090;166091;166092;166093;166094;166095;166096;166097;166098;166099;166100;166101;166102;166103;166104;166105;166106;166107;166108	80336;80337;80338;80339;80340;80341;80342;80343;80344;80345;80346;80347;80348	80344		13
ATSTAELVVQGEEVVPAK	NATNSVGRATSTAELV	GEEVVPAKKTKTIVST	18	0	1826.96	sp|A2ASS6|TITIN_MOUSE;tr|E9Q8K5|E9Q8K5_MOUSE;tr|E9Q8N1|E9Q8N1_MOUSE;sp|A2ASS6-2|TITIN_MOUSE;tr|Q8BUJ6|Q8BUJ6_MOUSE;sp|A2ASS6-3|TITIN_MOUSE	sp|A2ASS6|TITIN_MOUSE	185	202	no	no	2;3	6.8168e-27	116.06			3721	88;89	3793	167252;167253;167254;167255;167256;167257;167258;167259;167260;167261;167262;167263;167264;167265;167266;167267;167268;167269;167270;167271;167272;167273;167274;167275;167276;167277;167278;167279;167280;167281;167282;167283;167284;167285;167286;167287;167288;167289;167290;167291;167292;167293;167294;167295;167296;167297;167298;167299;167300;167301;167302;167303;167304;167305;167306;167307;167308;…	80826;80827;80828;80829;80830;80831;80832;80833;80834;80835;80836;80837;80838;80839;80840;80841;80842;80843;80844;80845;80846;80847;80848;80849;80850;80851;80852;80853;80854;80855;80856;80857;80858;80859;80860;80861;80862;80863;80864;80865;80866;80867;80868;80869;80870;80871;80872;80873;80874;80875;80876;80877;80878;80879;80880;80881;80882;80883;80884;80885;80886;80887;80888;80889;80890;80891;808…	80897		80
ATSTAELVVQGEEVVPAKK	NATNSVGRATSTAELV	EEVVPAKKTKTIVSTA	19	1	1955.06	sp|A2ASS6|TITIN_MOUSE;tr|E9Q8K5|E9Q8K5_MOUSE;tr|E9Q8N1|E9Q8N1_MOUSE;sp|A2ASS6-2|TITIN_MOUSE;tr|Q8BUJ6|Q8BUJ6_MOUSE;sp|A2ASS6-3|TITIN_MOUSE	sp|A2ASS6|TITIN_MOUSE	185	203	no	no	2;3	1.7684e-36	116.13			3722	88;89	3794	167368;167369;167370;167371;167372;167373;167374;167375;167376;167377;167378;167379;167380;167381;167382;167383;167384;167385;167386;167387;167388;167389;167390;167391;167392;167393;167394;167395;167396;167397;167398;167399;167400;167401;167402;167403;167404;167405;167406;167407;167408;167409;167410;167411;167412;167413;167414;167415;167416;167417;167418;167419;167420;167421;167422;167423;167424;…	80906;80907;80908;80909;80910;80911;80912;80913;80914;80915;80916;80917;80918;80919;80920;80921;80922;80923;80924;80925;80926;80927;80928;80929;80930;80931;80932;80933;80934;80935;80936;80937;80938;80939;80940;80941;80942;80943;80944;80945;80946;80947;80948;80949;80950;80951;80952;80953;80954;80955;80956;80957;80958;80959;80960;80961;80962;80963;80964;80965;80966;80967;80968;80969;80970;80971;809…	80990		87
ATSTATLYVEAR	DYTFVAGKATSTATLY	ATLYVEARHIEFRKHI	12	0	1281.66	sp|A2ASS6|TITIN_MOUSE;tr|E9Q8K5|E9Q8K5_MOUSE;tr|E9Q8N1|E9Q8N1_MOUSE;sp|A2ASS6-2|TITIN_MOUSE;sp|A2ASS6-3|TITIN_MOUSE	sp|A2ASS6|TITIN_MOUSE	3051	3062	no	no	2	4.6423e-17	140.91			3723	88;89	3795	167493;167494;167495;167496;167497;167498;167499;167500;167501;167502;167503;167504;167505;167506;167507;167508;167509;167510;167511;167512;167513;167514;167515;167516;167517;167518;167519;167520;167521;167522;167523;167524;167525;167526;167527;167528;167529;167530;167531;167532;167533;167534	80993;80994;80995;80996;80997;80998;80999;81000;81001;81002;81003;81004;81005;81006;81007;81008;81009;81010;81011;81012;81013;81014;81015;81016;81017;81018;81019;81020;81021;81022;81023;81024;81025;81026;81027;81028;81029;81030;81031;81032	81016		40
ATSYTITSLIENQEYK	VTPPAGLKATSYTITS	LIENQEYKIRIYAMNS	16	0	1859.92	sp|A2ASS6|TITIN_MOUSE;tr|E9Q8K5|E9Q8K5_MOUSE;tr|E9Q8N1|E9Q8N1_MOUSE;sp|A2ASS6-2|TITIN_MOUSE	sp|A2ASS6|TITIN_MOUSE	23602	23617	yes	no	2	3.2988e-45	145.52			3724	88	3796	167535;167536;167537;167538;167539;167540;167541;167542;167543;167544;167545;167546;167547;167548;167549;167550;167551;167552;167553;167554;167555;167556;167557;167558;167559;167560;167561;167562;167563;167564;167565;167566;167567;167568;167569;167570;167571;167572;167573;167574;167575;167576;167577;167578;167579;167580;167581;167582;167583;167584;167585;167586;167587;167588;167589;167590;167591;…	81033;81034;81035;81036;81037;81038;81039;81040;81041;81042;81043;81044;81045;81046;81047;81048;81049;81050;81051;81052;81053;81054;81055;81056;81057;81058;81059;81060	81054		28
ATWTFGDQVLEEGDR	STGYPRPKATWTFGDQ	QVLEEGDRVKMKTISA	15	0	1722.78	sp|A2ASS6|TITIN_MOUSE;tr|E9Q8K5|E9Q8K5_MOUSE;tr|E9Q8N1|E9Q8N1_MOUSE;sp|A2ASS6-2|TITIN_MOUSE	sp|A2ASS6|TITIN_MOUSE	15215	15229	yes	no	2	0.019114	39.338			3753	88	3826	168660;168661	81443	81443		1
AVDPIDAPK	SRATPPTKAVDPIDAP	VDPIDAPKVILRTSLE	9	0	924.492	sp|A2ASS6|TITIN_MOUSE;tr|E9Q8K5|E9Q8K5_MOUSE;tr|E9Q8N1|E9Q8N1_MOUSE;sp|A2ASS6-2|TITIN_MOUSE	sp|A2ASS6|TITIN_MOUSE	16463	16471	yes	no	2	0.0015251	91.867			3825	88	3900	172633;172634;172635;172636;172637;172638;172639;172640;172641;172642;172643;172644;172645;172646;172647;172648;172649;172650;172651;172652;172653;172654;172655;172656;172657;172658;172659	83121;83122;83123;83124;83125;83126;83127;83128;83129;83130;83131	83124		11
AVFVNVK	LVNPAGEKAVFVNVKV	KAVFVNVKVLDTPGPV	7	0	775.459	sp|A2ASS6|TITIN_MOUSE;tr|E9Q8K5|E9Q8K5_MOUSE;tr|E9Q8N1|E9Q8N1_MOUSE;sp|A2ASS6-2|TITIN_MOUSE	sp|A2ASS6|TITIN_MOUSE	20477	20483	yes	no	2	0.044033	79.939			3894	88	3969	175502	84906	84906		1
AVNAVGVSEPSEISENVVAK	KEYVLRVRAVNAVGVS	ISENVVAKDPDCKPTI	20	0	1998.03	sp|A2ASS6|TITIN_MOUSE;tr|E9Q8K5|E9Q8K5_MOUSE;tr|E9Q8N1|E9Q8N1_MOUSE;sp|A2ASS6-2|TITIN_MOUSE	sp|A2ASS6|TITIN_MOUSE	16151	16170	yes	no	2;3	1.0999e-42	124.63			4025	88	4101	180881;180882;180883;180884;180885;180886;180887;180888;180889;180890;180891;180892;180893;180894;180895;180896;180897;180898;180899;180900;180901;180902;180903;180904;180905;180906;180907;180908;180909;180910;180911;180912;180913;180914;180915;180916;180917;180918;180919;180920;180921;180922;180923;180924;180925;180926;180927;180928;180929;180930;180931;180932;180933;180934;180935;180936;180937;…	87819;87820;87821;87822;87823;87824;87825;87826;87827;87828;87829;87830;87831;87832;87833;87834;87835;87836;87837;87838;87839;87840;87841;87842;87843;87844;87845;87846;87847;87848;87849;87850;87851;87852;87853;87854;87855;87856;87857;87858;87859;87860	87850		42
AVNDVGESEPSLPLNVVIQDDEVPPTIK	QMYEFRVKAVNDVGES	DEVPPTIKLRLAVRGD	28	0	2973.52	sp|A2ASS6|TITIN_MOUSE;tr|E9Q8K5|E9Q8K5_MOUSE;tr|E9Q8N1|E9Q8N1_MOUSE;sp|A2ASS6-2|TITIN_MOUSE	sp|A2ASS6|TITIN_MOUSE	17160	17187	yes	no	3	0.00015019	30.013			4026	88	4102	180952;180953;180954;180955;180956;180957;180958;180959;180960;180961;180962;180963;180964;180965;180966;180967	87861;87862;87863;87864;87865;87866;87867;87868;87869	87864		9
AVNEAGESEPSDTTGEIPATDIQEVPEVFIDIGAQDCLVCK	RKYRFRVKAVNEAGES	AQDCLVCKAGSQVKIP	41	0	4403.03	sp|A2ASS6|TITIN_MOUSE;tr|E9Q8K5|E9Q8K5_MOUSE;tr|E9Q8N1|E9Q8N1_MOUSE;sp|A2ASS6-2|TITIN_MOUSE	sp|A2ASS6|TITIN_MOUSE	17572	17612	yes	no	3	0.0037657	13.506			4027	88	4103	180968;180969;180970;180971;180972;180973;180974	87870;87871	87870		2
AVNEAGVSKPSATVGPVIVK	GEYEFRVKAVNEAGVS	TVGPVIVKDQTCPPAI	20	1	1922.08	sp|A2ASS6|TITIN_MOUSE;tr|E9Q8K5|E9Q8K5_MOUSE;tr|E9Q8N1|E9Q8N1_MOUSE;sp|A2ASS6-2|TITIN_MOUSE	sp|A2ASS6|TITIN_MOUSE	17882	17901	yes	no	2;3	9.0929e-42	124.76			4028	88	4104	180975;180976;180977;180978;180979;180980;180981;180982;180983;180984;180985;180986;180987;180988;180989;180990;180991;180992;180993;180994;180995;180996;180997;180998;180999;181000;181001;181002;181003;181004;181005;181006;181007;181008;181009;181010;181011;181012;181013;181014;181015;181016;181017;181018;181019;181020;181021;181022;181023;181024;181025;181026;181027;181028;181029;181030;181031;…	87872;87873;87874;87875;87876;87877;87878;87879;87880;87881;87882;87883;87884;87885;87886;87887;87888;87889;87890;87891;87892;87893;87894;87895;87896;87897;87898;87899;87900;87901;87902;87903;87904;87905;87906;87907;87908;87909;87910;87911;87912;87913;87914	87899		43
AVNVAGVGEPGEVTDVIEMK	AFYKFRVRAVNVAGVG	VTDVIEMKDRIVSPDL	20	0	2013.01	sp|A2ASS6|TITIN_MOUSE;tr|E9Q8K5|E9Q8K5_MOUSE;tr|E9Q8N1|E9Q8N1_MOUSE;sp|A2ASS6-2|TITIN_MOUSE	sp|A2ASS6|TITIN_MOUSE	18286	18305	yes	no	2	4.1701e-27	98.443			4041	88	4117	181787;181788;181789;181790;181791;181792;181793;181794;181795;181796;181797;181798;181799;181800;181801;181802;181803;181804;181805;181806;181807;181808;181809;181810;181811;181812;181813;181814;181815	88304;88305;88306;88307;88308;88309;88310;88311;88312;88313;88314;88315;88316	88312	110	13
AVNVAGVGEPGEVTDVIEMKDR	AFYKFRVRAVNVAGVG	DVIEMKDRIVSPDLQL	22	1	2284.14	sp|A2ASS6|TITIN_MOUSE;tr|E9Q8K5|E9Q8K5_MOUSE;tr|E9Q8N1|E9Q8N1_MOUSE;sp|A2ASS6-2|TITIN_MOUSE	sp|A2ASS6|TITIN_MOUSE	18286	18307	yes	no	3	1.6179e-34	97.69			4042	88	4118	181816;181817;181818;181819;181820;181821;181822;181823;181824;181825;181826;181827;181828;181829;181830;181831;181832;181833;181834;181835;181836	88317;88318;88319;88320;88321;88322;88323;88324;88325	88321	110	9
AVPPEEIPPAVAPSIPLLLPLPEEK	PIPTMPIRAVPPEEIP	LLPLPEEKKPPAKRIE	25	0	2615.48	sp|A2ASS6|TITIN_MOUSE;tr|E9Q8K5|E9Q8K5_MOUSE;tr|E9Q8N1|E9Q8N1_MOUSE;tr|F7CR78|F7CR78_MOUSE;tr|A2AT70|A2AT70_MOUSE;tr|A2AT64|A2AT64_MOUSE;tr|A2AT67|A2AT67_MOUSE;tr|A2AT66|A2AT66_MOUSE;tr|A2AT65|A2AT65_MOUSE;tr|A2AT68|A2AT68_MOUSE;tr|F6RSJ3|F6RSJ3_MOUSE	sp|A2ASS6|TITIN_MOUSE	9839	9863	yes	no	3	0.00090514	24.514			4053	88	4129	182412;182413;182414;182415;182416;182417;182418;182419;182420;182421;182422;182423;182424;182425;182426;182427;182428;182429	88644;88645;88646;88647;88648;88649;88650;88651;88652;88653	88647		10
AVPVPTVSWHK	LNIPVPFRAVPVPTVS	VPTVSWHKDGKEVKAS	11	0	1219.67	sp|A2ASS6|TITIN_MOUSE;tr|E9Q8K5|E9Q8K5_MOUSE;tr|E9Q8N1|E9Q8N1_MOUSE;sp|A2ASS6-2|TITIN_MOUSE	sp|A2ASS6|TITIN_MOUSE	16201	16211	yes	no	3	0.020156	38.875			4063	88	4139	182746;182747;182748;182749;182750;182751;182752;182753;182754;182755;182756	88842;88843;88844;88845	88844		4
AVSPTETKPTEK	EPVTSHPKAVSPTETK	TETKPTEKGQHLPVSA	12	1	1286.67	sp|A2ASS6|TITIN_MOUSE;tr|E9Q8K5|E9Q8K5_MOUSE;tr|E9Q8N1|E9Q8N1_MOUSE;sp|A2ASS6-2|TITIN_MOUSE	sp|A2ASS6|TITIN_MOUSE	34486	34497	yes	no	2;3	8.4369e-12	132.14			4096	88	4172	184223;184224;184225;184226;184227;184228;184229;184230;184231;184232;184233;184234;184235;184236;184237;184238;184239;184240;184241;184242;184243;184244;184245;184246;184247;184248;184249;184250;184251;184252;184253;184254;184255;184256;184257;184258;184259;184260;184261;184262;184263;184264;184265;184266;184267;184268;184269;184270;184271;184272;184273;184274;184275;184276;184277;184278;184279;…	89521;89522;89523;89524;89525;89526;89527;89528;89529;89530;89531;89532;89533;89534;89535;89536;89537;89538;89539;89540;89541;89542;89543;89544;89545;89546;89547;89548;89549;89550;89551;89552;89553;89554;89555;89556;89557;89558;89559;89560;89561;89562;89563;89564;89565;89566;89567;89568;89569;89570;89571;89572;89573;89574;89575;89576;89577;89578;89579;89580;89581;89582;89583;89584;89585;89586;895…	89593		74
AVVEFEVNEDDVDAHWYK	VQVIEKQRAVVEFEVN	DVDAHWYKDGIEINFQ	18	0	2163.97	sp|A2ASS6|TITIN_MOUSE;tr|E9Q8K5|E9Q8K5_MOUSE;tr|E9Q8N1|E9Q8N1_MOUSE;sp|A2ASS6-2|TITIN_MOUSE;sp|A2ASS6-3|TITIN_MOUSE	sp|A2ASS6|TITIN_MOUSE	3170	3187	no	no	2;3	4.5211e-20	93.226			4142	88;89	4219	186552;186553;186554;186555;186556;186557;186558;186559;186560;186561;186562;186563;186564;186565;186566;186567;186568;186569;186570;186571;186572;186573;186574;186575;186576;186577;186578;186579	90516;90517;90518;90519;90520;90521;90522;90523;90524	90519		9
AVYAQDPLYPPGPPAFPK	GKPSDASKAVYAQDPL	PGPPAFPKVYDTTRSS	18	0	1926.99	sp|A2ASS6|TITIN_MOUSE;tr|E9Q8K5|E9Q8K5_MOUSE;tr|E9Q8N1|E9Q8N1_MOUSE;sp|A2ASS6-2|TITIN_MOUSE	sp|A2ASS6|TITIN_MOUSE	21368	21385	yes	no	2	0.00029227	52.569			4166	88	4243	188237;188238;188239;188240;188241;188242;188243;188244;188245;188246;188247;188248;188249;188250	91426	91426		1
AWTPVTYTVTR	QKREADRRAWTPVTYT	PVTYTVTRQNATVQGL	11	0	1293.67	sp|A2ASS6|TITIN_MOUSE;tr|E9Q8K5|E9Q8K5_MOUSE;tr|E9Q8N1|E9Q8N1_MOUSE;sp|A2ASS6-2|TITIN_MOUSE	sp|A2ASS6|TITIN_MOUSE	18451	18461	yes	no	2	0.048564	44.543			4177	88	4254	188498;188499;188500;188501	91536;91537	91536		2
AYATITNNCTK	EKRETTRKAYATITNN	TITNNCTKNTFKIENL	11	0	1255.59	sp|A2ASS6|TITIN_MOUSE;tr|E9Q8K5|E9Q8K5_MOUSE;tr|E9Q8N1|E9Q8N1_MOUSE;sp|A2ASS6-2|TITIN_MOUSE	sp|A2ASS6|TITIN_MOUSE	27033	27043	yes	no	2	4.0455e-13	139.86			4194	88	4271	189410;189411;189412;189413;189414;189415;189416;189417;189418;189419;189420;189421;189422;189423;189424;189425;189426;189427;189428;189429;189430;189431	91944;91945;91946;91947;91948;91949;91950;91951;91952;91953;91954;91955;91956;91957;91958	91953		15
AYIDSTDSR	PDTDLRTRAYIDSTDS	YIDSTDSRTLLTIENA	9	0	1026.46	sp|A2ASS6|TITIN_MOUSE;tr|E9Q8K5|E9Q8K5_MOUSE;tr|E9Q8N1|E9Q8N1_MOUSE;sp|A2ASS6-2|TITIN_MOUSE	sp|A2ASS6|TITIN_MOUSE	28020	28028	yes	no	2	0.00029394	113.62			4241	88	4320	191610;191611;191612;191613;191614;191615;191616;191617;191618;191619;191620;191621;191622;191623;191624;191625;191626;191627;191628;191629;191630;191631;191632;191633;191634;191635;191636;191637;191638;191639;191640;191641;191642;191643;191644;191645;191646;191647;191648;191649;191650;191651;191652;191653;191654;191655;191656;191657;191658;191659;191660;191661;191662;191663;191664;191665;191666;…	92969;92970;92971;92972;92973;92974;92975;92976	92973		8
AYSTVATNCHK	EKRESTRKAYSTVATN	TVATNCHKTSWKVDQL	11	0	1250.57	sp|A2ASS6|TITIN_MOUSE;tr|E9Q8K5|E9Q8K5_MOUSE;tr|E9Q8N1|E9Q8N1_MOUSE;sp|A2ASS6-2|TITIN_MOUSE	sp|A2ASS6|TITIN_MOUSE	23786	23796	yes	no	3	0.00011727	86.344			4281	88	4360	193356;193357;193358;193359;193360;193361;193362;193363;193364;193365;193366;193367;193368;193369;193370;193371;193372;193373;193374;193375;193376;193377;193378;193379;193380;193381;193382;193383;193384;193385;193386;193387;193388;193389;193390;193391;193392;193393;193394;193395;193396;193397	93659;93660;93661;93662;93663;93664;93665;93666;93667;93668;93669;93670;93671;93672;93673;93674	93664		16
CDITGLIEGQEYK	PIETERSKCDITGLIE	LIEGQEYKFRVIAKNK	13	0	1524.71	sp|A2ASS6|TITIN_MOUSE;tr|E9Q8K5|E9Q8K5_MOUSE;tr|E9Q8N1|E9Q8N1_MOUSE;sp|A2ASS6-2|TITIN_MOUSE	sp|A2ASS6|TITIN_MOUSE	17043	17055	yes	no	2	1.0023e-28	143.98			4341	88	4420	195624;195625;195626;195627;195628;195629;195630;195631;195632;195633;195634;195635;195636;195637;195638;195639;195640;195641;195642;195643;195644	94710;94711;94712;94713;94714;94715;94716;94717;94718;94719;94720;94721	94716		12
CLLNDEAEYSCEVR	VRILVINKCLLNDEAE	AEYSCEVRTARTSGML	14	0	1756.74	sp|A2ASS6|TITIN_MOUSE;tr|E9Q8K5|E9Q8K5_MOUSE;tr|E9Q8N1|E9Q8N1_MOUSE;sp|A2ASS6-2|TITIN_MOUSE	sp|A2ASS6|TITIN_MOUSE	14224	14237	yes	no	2	6.6424e-22	130.2			4518	88	4598	201900;201901;201902;201903;201904;201905;201906;201907;201908;201909;201910;201911;201912;201913;201914;201915;201916;201917;201918	97684;97685;97686;97687;97688;97689;97690;97691;97692;97693;97694;97695;97696;97697;97698;97699;97700	97691		17
CNAAAQLIR	SPDEGWKRCNAAAQLI	NAAAQLIRMEFTVTSL	9	0	1015.52	sp|A2ASS6|TITIN_MOUSE;tr|E9Q8K5|E9Q8K5_MOUSE;tr|E9Q8N1|E9Q8N1_MOUSE;sp|A2ASS6-2|TITIN_MOUSE	sp|A2ASS6|TITIN_MOUSE	20340	20348	yes	no	2	0.0022287	88.921			4546	88	4626	202458;202459;202460;202461;202462;202463;202464;202465;202466;202467;202468;202469;202470;202471;202472;202473;202474;202475;202476;202477;202478;202479;202480;202481;202482	97925;97926;97927	97925		3
CNEHLVPVLTYTAK	KGEDRWKRCNEHLVPV	PVLTYTAKGLEEGKEY	14	0	1643.83	sp|A2ASS6|TITIN_MOUSE;tr|E9Q8K5|E9Q8K5_MOUSE;tr|E9Q8N1|E9Q8N1_MOUSE;sp|A2ASS6-2|TITIN_MOUSE	sp|A2ASS6|TITIN_MOUSE	16418	16431	yes	no	3	0.0029927	42.314			4548	88	4628	202557;202558;202559;202560;202561;202562;202563;202564;202565;202566;202567;202568;202569;202570;202571;202572;202573;202574;202575;202576;202577;202578	97956;97957;97958;97959;97960;97961	97960		6
CNFTDVSECQYTVTGLSPGDR	QGSDRWVRCNFTDVSE	TGLSPGDRYEFRIIAR	21	0	2405.03	sp|A2ASS6|TITIN_MOUSE;tr|E9Q8K5|E9Q8K5_MOUSE;tr|E9Q8N1|E9Q8N1_MOUSE;sp|A2ASS6-2|TITIN_MOUSE	sp|A2ASS6|TITIN_MOUSE	29692	29712	yes	no	3	1.2763e-13	67.928			4552	88	4632	202653;202654;202655;202656;202657;202658;202659;202660;202661;202662;202663;202664;202665;202666;202667	98013;98014;98015;98016;98017;98018;98019;98020;98021	98013		9
CNFTDVSECQYTVTGLSPGDRYEFR	QGSDRWVRCNFTDVSE	PGDRYEFRIIARNAVG	25	1	3000.3	sp|A2ASS6|TITIN_MOUSE;tr|E9Q8K5|E9Q8K5_MOUSE;tr|E9Q8N1|E9Q8N1_MOUSE;sp|A2ASS6-2|TITIN_MOUSE	sp|A2ASS6|TITIN_MOUSE	29692	29716	yes	no	3	1.6201e-07	46.558			4553	88	4633	202668;202669;202670	98022;98023	98022		2
CNFTNVQETYFEVTELTEDQR	LPDGRWLKCNFTNVQE	TELTEDQRYEFRVFAR	21	0	2622.15	sp|A2ASS6|TITIN_MOUSE;tr|E9Q8K5|E9Q8K5_MOUSE;tr|E9Q8N1|E9Q8N1_MOUSE;sp|A2ASS6-2|TITIN_MOUSE	sp|A2ASS6|TITIN_MOUSE	27523	27543	yes	no	2;3	1.2349e-21	81.016			4554	88	4634	202671;202672;202673;202674;202675;202676;202677;202678;202679;202680;202681;202682;202683;202684;202685;202686;202687;202688;202689;202690;202691;202692;202693;202694;202695;202696;202697	98024;98025;98026;98027;98028;98029;98030;98031;98032;98033;98034;98035;98036;98037;98038	98038		15
CNFTNVQETYFEVTELTEDQRYEFR	LPDGRWLKCNFTNVQE	EDQRYEFRVFARNAAD	25	1	3217.43	sp|A2ASS6|TITIN_MOUSE;tr|E9Q8K5|E9Q8K5_MOUSE;tr|E9Q8N1|E9Q8N1_MOUSE;sp|A2ASS6-2|TITIN_MOUSE	sp|A2ASS6|TITIN_MOUSE	27523	27547	yes	no	3	3.0259e-07	44.341			4555	88	4635	202698;202699;202700;202701;202702;202703;202704;202705;202706	98039;98040;98041;98042;98043;98044	98042		6
CNTTPHQIPQEEYTATGLEENAQYQFR	LPGDKWVRCNTTPHQI	ENAQYQFRAIAKTAVN	27	0	3224.45	sp|A2ASS6|TITIN_MOUSE;tr|E9Q8K5|E9Q8K5_MOUSE;tr|E9Q8N1|E9Q8N1_MOUSE;sp|A2ASS6-2|TITIN_MOUSE	sp|A2ASS6|TITIN_MOUSE	21028	21054	yes	no	3;4	9.2599e-65	96.793			4566	88	4646	203039;203040;203041;203042;203043;203044;203045;203046;203047;203048;203049;203050;203051;203052;203053;203054;203055;203056;203057;203058;203059;203060	98176;98177;98178;98179;98180;98181;98182;98183;98184;98185;98186;98187;98188	98180		13
CNYTIVSDNFFTVTALSEGDTYEFR	VGDGRWLKCNYTIVSD	EGDTYEFRVLAKNAAG	25	0	2948.32	sp|A2ASS6|TITIN_MOUSE;tr|E9Q8K5|E9Q8K5_MOUSE;tr|E9Q8N1|E9Q8N1_MOUSE;sp|A2ASS6-2|TITIN_MOUSE	sp|A2ASS6|TITIN_MOUSE	30780	30804	yes	no	3	1.6613e-11	51.301			4569	88	4649	203082;203083;203084;203085;203086;203087;203088;203089;203090;203091;203092;203093;203094;203095;203096	98196;98197;98198;98199;98200;98201;98202;98203	98198		8
CQFDLTLSEELSDAPSFITQPR	KTSQGVVKCQFDLTLS	PSFITQPRSQNINEGQ	22	0	2553.21	sp|A2ASS6|TITIN_MOUSE;tr|E9Q8K5|E9Q8K5_MOUSE;tr|E9Q8N1|E9Q8N1_MOUSE;sp|A2ASS6-2|TITIN_MOUSE	sp|A2ASS6|TITIN_MOUSE	34909	34930	yes	no	2;3	2.3858e-23	81.884			4602	88	4684	203870;203871;203872;203873;203874;203875;203876;203877;203878;203879;203880;203881;203882;203883;203884;203885;203886;203887;203888;203889;203890;203891;203892;203893;203894;203895;203896;203897;203898;203899;203900;203901;203902;203903;203904;203905;203906;203907;203908;203909;203910;203911;203912;203913;203914;203915;203916;203917;203918;203919;203920;203921;203922;203923;203924;203925;203926;…	98603;98604;98605;98606;98607;98608;98609;98610;98611;98612;98613;98614;98615;98616;98617;98618;98619;98620;98621;98622;98623;98624;98625;98626;98627;98628;98629;98630;98631;98632;98633;98634;98635;98636;98637;98638;98639;98640;98641;98642;98643;98644;98645;98646;98647	98612		45
CREPVNPPSAPSVVK	SGISRLIKCREPVNPP	PSAPSVVKVTDTSKTT	15	1	1635.84	sp|A2ASS6|TITIN_MOUSE;tr|E9Q8K5|E9Q8K5_MOUSE;tr|E9Q8N1|E9Q8N1_MOUSE;sp|A2ASS6-2|TITIN_MOUSE	sp|A2ASS6|TITIN_MOUSE	30036	30050	yes	no	3	0.0001389	64.565			4618	88	4700	204570;204571;204572;204573;204574;204575;204576;204577;204578;204579;204580;204581;204582;204583;204584;204585;204586;204587;204588;204589;204590	99055;99056;99057;99058;99059;99060	99055		6
CSFSFASGTAMLELK	REVKPSDRCSFSFASG	GTAMLELKETAKADSG	15	0	1647.76	sp|A2ASS6|TITIN_MOUSE;tr|E9Q8K5|E9Q8K5_MOUSE;tr|E9Q8N1|E9Q8N1_MOUSE;tr|F7CR78|F7CR78_MOUSE;tr|A2AT70|A2AT70_MOUSE	sp|A2ASS6|TITIN_MOUSE	9280	9294	yes	no	2	0.00051977	51.771			4631	88	4713	205000;205001;205002;205003;205004;205005	99245;99246;99247;99248	99248	111	4
CTLAWSLPQEDGGAEITHYIVER	VSRVTEEKCTLAWSLP	ITHYIVERRETSRLNW	23	0	2644.26	sp|A2ASS6|TITIN_MOUSE;tr|E9Q8K5|E9Q8K5_MOUSE;tr|E9Q8N1|E9Q8N1_MOUSE;sp|A2ASS6-2|TITIN_MOUSE	sp|A2ASS6|TITIN_MOUSE	30946	30968	yes	no	3	3.6856e-05	38.267			4660	88	4742	205782;205783;205784;205785;205786;205787	99574;99575;99576;99577	99576		4
CTLAWSPPLQDGGSDISHYVVEK	VTGVTAEKCTLAWSPP	ISHYVVEKRETSRLAW	23	0	2558.21	sp|A2ASS6|TITIN_MOUSE;tr|E9Q8K5|E9Q8K5_MOUSE;tr|E9Q8N1|E9Q8N1_MOUSE;sp|A2ASS6-2|TITIN_MOUSE	sp|A2ASS6|TITIN_MOUSE	25525	25547	yes	no	3	0.028184	16.867			4661	88	4743	205788;205789;205790;205791	99578;99579	99579		2
CTVTPLTEGSLYVFR	DTTVKDTKCTVTPLTE	EGSLYVFRVAAENAIG	15	0	1741.87	sp|A2ASS6|TITIN_MOUSE;tr|E9Q8K5|E9Q8K5_MOUSE;tr|E9Q8N1|E9Q8N1_MOUSE;sp|A2ASS6-2|TITIN_MOUSE	sp|A2ASS6|TITIN_MOUSE	15931	15945	yes	no	2	6.262e-11	108.58			4677	88	4759	206184;206185;206186;206187;206188;206189;206190;206191;206192;206193;206194;206195;206196;206197;206198;206199;206200;206201;206202;206203;206204;206205;206206;206207;206208;206209	99740;99741;99742;99743;99744;99745;99746;99747;99748;99749;99750;99751	99746		12
CVENQIYEFR	ETHYMVDKCVENQIYE	ENQIYEFRVQTKNEGG	10	0	1356.61	sp|A2ASS6|TITIN_MOUSE;tr|E9Q8K5|E9Q8K5_MOUSE;tr|E9Q8N1|E9Q8N1_MOUSE;sp|A2ASS6-2|TITIN_MOUSE	sp|A2ASS6|TITIN_MOUSE	19954	19963	yes	no	2	0.0005351	117.99			4694	88	4776	206532;206533;206534;206535;206536;206537;206538;206539;206540	99840;99841	99840		2
DAAIIDVTSSFTSLVLDNVNR	GKVDGDIRDAAIIDVT	LVLDNVNRYDSGKYTL	21	0	2249.15	sp|A2ASS6|TITIN_MOUSE;tr|E9Q8K5|E9Q8K5_MOUSE;tr|E9Q8N1|E9Q8N1_MOUSE;sp|A2ASS6-2|TITIN_MOUSE	sp|A2ASS6|TITIN_MOUSE	24774	24794	yes	no	2;3	7.568e-106	157.14			4733	88	4815	207355;207356;207357;207358;207359;207360;207361;207362;207363;207364;207365;207366;207367;207368;207369;207370;207371;207372;207373;207374;207375;207376;207377;207378;207379;207380;207381;207382;207383;207384;207385;207386;207387;207388;207389;207390;207391;207392;207393;207394;207395;207396;207397;207398;207399;207400;207401;207402;207403;207404;207405;207406;207407;207408;207409;207410;207411;…	100154;100155;100156;100157;100158;100159;100160;100161;100162;100163;100164;100165;100166;100167;100168;100169;100170;100171;100172;100173;100174;100175;100176;100177;100178;100179;100180;100181;100182;100183;100184;100185;100186;100187;100188;100189;100190;100191;100192;100193;100194;100195;100196;100197;100198;100199;100200;100201;100202;100203;100204;100205;100206;100207;100208;100209;100210	100160		57
DAGEYTITATNPFGTK	TVKYATRKDAGEYTIT	ATNPFGTKEEHVKVSV	16	0	1684.79	sp|A2ASS6|TITIN_MOUSE;tr|E9Q8K5|E9Q8K5_MOUSE;tr|E9Q8N1|E9Q8N1_MOUSE;sp|A2ASS6-2|TITIN_MOUSE	sp|A2ASS6|TITIN_MOUSE	22235	22250	yes	no	2	3.7118e-110	177.88			4801	88	4883	210783;210784;210785;210786;210787;210788;210789;210790;210791;210792;210793;210794;210795;210796;210797;210798;210799;210800;210801;210802;210803;210804;210805;210806;210807;210808;210809;210810;210811;210812;210813	101740;101741;101742;101743;101744;101745;101746;101747;101748;101749	101743		10
DAGFYVVCAK	FSNGVERKDAGFYVVC	GFYVVCAKNRFGIDQK	10	0	1128.53	sp|A2ASS6|TITIN_MOUSE;tr|E9Q8K5|E9Q8K5_MOUSE;tr|E9Q8N1|E9Q8N1_MOUSE;sp|A2ASS6-2|TITIN_MOUSE	sp|A2ASS6|TITIN_MOUSE	32884	32893	yes	no	2	0.0075341	68.657			4806	88	4888	211011;211012;211013;211014;211015;211016;211017;211018;211019;211020;211021;211022;211023;211024;211025;211026	101870	101870		1
DALCSIVCEER	ANLETGLKDALCSIVC	CSIVCEERNILMAEDP	11	0	1350.59	sp|A2ASS6|TITIN_MOUSE;sp|A2ASS6-2|TITIN_MOUSE	sp|A2ASS6|TITIN_MOUSE	4139	4149	yes	no	2	0.00030316	91.961			4845	88	4928	212989;212990;212991;212992;212993;212994;212995;212996;212997;212998;212999;213000;213001;213002;213003;213004;213005;213006;213007;213008;213009;213010;213011;213012	102814;102815;102816;102817;102818;102819;102820;102821;102822;102823;102824;102825;102826;102827;102828;102829;102830	102820		17
DATLQDMGTYVVMVGAAR	KKRVLVVKDATLQDMG	VVMVGAARAAAHLTVI	18	0	1896.91	sp|A2ASS6|TITIN_MOUSE;tr|E9Q8K5|E9Q8K5_MOUSE;tr|E9Q8N1|E9Q8N1_MOUSE;sp|A2ASS6-2|TITIN_MOUSE	sp|A2ASS6|TITIN_MOUSE	14401	14418	yes	no	2;3	1.3698e-14	87.429			4921	88	5004	215919;215920;215921;215922;215923;215924;215925;215926;215927;215928;215929;215930;215931;215932;215933;215934;215935;215936;215937;215938;215939;215940;215941;215942;215943;215944;215945;215946;215947	104240;104241;104242;104243;104244;104245;104246;104247;104248;104249;104250;104251;104252;104253;104254;104255;104256	104240	112;113	17
DCGFPDEGEYVVTAGQDK	YKHSLIIKDCGFPDEG	VVTAGQDKSVAELLII	18	0	1985.83	sp|A2ASS6|TITIN_MOUSE;tr|E9Q8K5|E9Q8K5_MOUSE;tr|E9Q8N1|E9Q8N1_MOUSE;sp|A2ASS6-2|TITIN_MOUSE	sp|A2ASS6|TITIN_MOUSE	14583	14600	yes	no	2;3	3.3353e-08	73.138			4963	88	5046	217969;217970;217971;217972;217973;217974;217975;217976;217977;217978;217979;217980;217981;217982;217983;217984;217985;217986;217987;217988;217989;217990;217991;217992;217993;217994;217995;217996;217997;217998;217999;218000;218001;218002;218003;218004	105422;105423;105424;105425;105426;105427;105428;105429;105430;105431;105432;105433;105434;105435;105436;105437;105438;105439;105440;105441	105422		20
DDEGEYAFYAGENTTSGK	LTVLNMMKDDEGEYAF	GENTTSGKLTVAGGAI	18	0	1952.79	sp|A2ASS6|TITIN_MOUSE;tr|E9Q8K5|E9Q8K5_MOUSE;tr|E9Q8N1|E9Q8N1_MOUSE;sp|A2ASS6-2|TITIN_MOUSE;sp|A2ASS6-3|TITIN_MOUSE	sp|A2ASS6|TITIN_MOUSE	2603	2620	no	no	2;3	1.0379e-26	113.88			4988	88;89	5072	218561;218562;218563;218564;218565;218566;218567;218568;218569;218570;218571;218572;218573;218574;218575;218576;218577;218578;218579;218580;218581;218582	105730;105731;105732;105733;105734;105735;105736;105737;105738;105739;105740;105741;105742;105743;105744;105745	105730		16
DDGGQYGITVSNVVGQK	LSIKETHKDDGGQYGI	VSNVVGQKTAAIEIIT	17	0	1735.84	sp|A2ASS6|TITIN_MOUSE;tr|E9Q8K5|E9Q8K5_MOUSE;tr|E9Q8N1|E9Q8N1_MOUSE;sp|A2ASS6-2|TITIN_MOUSE	sp|A2ASS6|TITIN_MOUSE	25084	25100	yes	no	2	0.070084	26.837			5002	88	5087	219319;219320;219321;219322;219323;219324;219325;219326;219327;219328;219329;219330	106120	106120		1
DDGGSEITNYVLEK	TLKWGPPKDDGGSEIT	ITNYVLEKRDSVNNKW	14	0	1538.71	sp|A2ASS6|TITIN_MOUSE;tr|E9Q8K5|E9Q8K5_MOUSE;tr|E9Q8N1|E9Q8N1_MOUSE;sp|A2ASS6-2|TITIN_MOUSE	sp|A2ASS6|TITIN_MOUSE	21891	21904	yes	no	2	2.0523e-36	134.88			5003	88	5088	219331;219332;219333;219334;219335;219336;219337;219338;219339;219340;219341;219342;219343;219344;219345;219346;219347;219348;219349;219350;219351	106121;106122;106123;106124;106125;106126;106127	106121		7
DDGGSPVINYIVEK	TISWQPPKDDGGSPVI	VINYIVEKQDTRKGTW	14	0	1504.74	sp|A2ASS6|TITIN_MOUSE;tr|E9Q8K5|E9Q8K5_MOUSE;tr|E9Q8N1|E9Q8N1_MOUSE;sp|A2ASS6-2|TITIN_MOUSE	sp|A2ASS6|TITIN_MOUSE	19419	19432	yes	no	2	0.001776	56.46			5004	88	5089	219352;219353;219354;219355;219356;219357;219358;219359;219360;219361;219362;219363;219364;219365;219366;219367;219368	106128;106129;106130;106131;106132;106133	106132		6
DDGGTEITNYIVEK	VLSWTEPKDDGGTEIT	ITNYIVEKRESGTTAW	14	0	1552.73	sp|A2ASS6|TITIN_MOUSE;tr|E9Q8K5|E9Q8K5_MOUSE;tr|E9Q8N1|E9Q8N1_MOUSE;sp|A2ASS6-2|TITIN_MOUSE	sp|A2ASS6|TITIN_MOUSE	30556	30569	yes	no	2	0.0013232	60.55			5005	88	5090	219369;219370;219371;219372;219373;219374;219375;219376;219377;219378;219379;219380;219381;219382;219383	106134;106135;106136;106137;106138;106139;106140;106141	106141		8
DDQTLESGDKYDIIADGK	SFEVQWKRDDQTLESG	YDIIADGKKRVLVVKD	18	1	1981.91	sp|A2ASS6|TITIN_MOUSE;tr|E9Q8K5|E9Q8K5_MOUSE;tr|E9Q8N1|E9Q8N1_MOUSE;sp|A2ASS6-2|TITIN_MOUSE	sp|A2ASS6|TITIN_MOUSE	14376	14393	yes	no	2;3	1.915e-33	126.84			5059	88	5145	221106;221107;221108;221109;221110;221111;221112;221113;221114;221115;221116;221117;221118;221119;221120;221121;221122;221123;221124;221125;221126;221127;221128;221129;221130;221131;221132	106912;106913;106914;106915;106916;106917;106918;106919;106920;106921;106922;106923;106924;106925;106926;106927;106928;106929;106930;106931	106923		20
DDVVAPDLDLK	SEIVVVAKDDVVAPDL	VAPDLDLKDLPDLCYL	11	0	1198.61	sp|A2ASS6|TITIN_MOUSE;tr|E9Q8K5|E9Q8K5_MOUSE;tr|E9Q8N1|E9Q8N1_MOUSE;sp|A2ASS6-2|TITIN_MOUSE	sp|A2ASS6|TITIN_MOUSE	21764	21774	yes	no	2	0.0093496	57.175			5084	88	5170	222398;222399;222400;222401;222402;222403;222404;222405;222406;222407;222408;222409;222410;222411;222412;222413;222414;222415;222416;222417;222418;222419;222420;222421;222422;222423;222424;222425;222426;222427;222428;222429;222430;222431;222432;222433;222434;222435;222436;222437;222438;222439;222440	107462;107463;107464;107465;107466;107467	107467		6
DEIDAPNASLDPK	SSGAITARDEIDAPNA	PNASLDPKYRDVIIVH	13	0	1383.65	sp|A2ASS6|TITIN_MOUSE;tr|E9Q8K5|E9Q8K5_MOUSE;tr|E9Q8N1|E9Q8N1_MOUSE;sp|A2ASS6-2|TITIN_MOUSE	sp|A2ASS6|TITIN_MOUSE	26489	26501	yes	no	2	6.3661e-05	97.273			5132	88	5218	223879;223880;223881;223882;223883;223884;223885;223886;223887;223888;223889;223890;223891;223892;223893;223894;223895;223896;223897;223898;223899;223900;223901;223902;223903;223904;223905;223906;223907;223908;223909	108079;108080;108081;108082;108083;108084;108085;108086;108087;108088;108089;108090;108091;108092;108093;108094;108095;108096	108090		18
DEKEFEELVAFIQQR	EELEKSERDEKEFEEL	LVAFIQQRLTQTEPVT	15	1	1879.93	sp|A2ASS6|TITIN_MOUSE;tr|E9Q8K5|E9Q8K5_MOUSE;tr|E9Q8N1|E9Q8N1_MOUSE;tr|F7CR78|F7CR78_MOUSE;tr|A2AT70|A2AT70_MOUSE	sp|A2ASS6|TITIN_MOUSE	9523	9537	yes	no	3	3.1609e-06	80.746			5140	88	5226	224045;224046;224047;224048;224049;224050;224051;224052;224053;224054;224055;224056;224057;224058;224059;224060;224061;224062;224063;224064;224065	108175;108176	108175		2
DELAPPTLDLDFR	CTKPITCKDELAPPTL	PTLDLDFRDKLTVRVG	13	0	1500.75	sp|A2ASS6|TITIN_MOUSE;tr|E9Q8K5|E9Q8K5_MOUSE;tr|E9Q8N1|E9Q8N1_MOUSE;sp|A2ASS6-2|TITIN_MOUSE	sp|A2ASS6|TITIN_MOUSE	18602	18614	yes	no	2	2.2095e-05	83.204			5144	88	5230	224098;224099;224100;224101;224102;224103;224104;224105;224106;224107;224108;224109;224110;224111;224112;224113;224114;224115;224116;224117;224118;224119;224120;224121;224122;224123;224124;224125;224126	108188;108189;108190;108191;108192;108193;108194;108195;108196;108197;108198;108199;108200;108201;108202;108203	108197		16
DENVPPTVEFGPEYFDGLVIK	SSGLIMTRDENVPPTV	YFDGLVIKSGDSLRIK	21	0	2364.15	sp|A2ASS6|TITIN_MOUSE;tr|E9Q8K5|E9Q8K5_MOUSE;tr|E9Q8N1|E9Q8N1_MOUSE;sp|A2ASS6-2|TITIN_MOUSE	sp|A2ASS6|TITIN_MOUSE	29740	29760	yes	no	2;3	1.5949e-09	60.621			5156	88	5242	224510;224511;224512;224513;224514;224515;224516;224517;224518;224519;224520;224521;224522;224523;224524;224525;224526;224527;224528;224529;224530;224531;224532;224533;224534;224535;224536;224537;224538;224539;224540;224541	108386;108387;108388;108389;108390;108391;108392;108393;108394;108395;108396;108397;108398	108394		13
DESYEELLK	VELKSRKKDESYEELL	ESYEELLKKTKDELLH	9	0	1124.52	sp|A2ASS6|TITIN_MOUSE;tr|E9Q8K5|E9Q8K5_MOUSE;tr|E9Q8N1|E9Q8N1_MOUSE;sp|A2ASS6-2|TITIN_MOUSE;sp|A2ASS6-3|TITIN_MOUSE	sp|A2ASS6|TITIN_MOUSE	2030	2038	no	no	2	0.0091433	71.614			5178	88;89	5264	225250;225251;225252;225253;225254;225255;225256;225257;225258;225259;225260;225261;225262	108789;108790;108791;108792;108793;108794	108793		6
DEVELPR	STGPITAKDEVELPRI	KDEVELPRISMDPKFR	7	0	856.429	sp|A2ASS6|TITIN_MOUSE;tr|E9Q8K5|E9Q8K5_MOUSE;tr|E9Q8N1|E9Q8N1_MOUSE;sp|A2ASS6-2|TITIN_MOUSE	sp|A2ASS6|TITIN_MOUSE	25407	25413	yes	no	2	0.053044	81.297			5191	88	5277	225692;225693;225694;225695;225696;225697;225698;225699;225700;225701;225702	108997;108998;108999;109000	108999		4
DEVEPPR	STGAITARDEVEPPRI	RDEVEPPRISMDPKYR	7	0	840.398	sp|A2ASS6|TITIN_MOUSE;tr|E9Q8K5|E9Q8K5_MOUSE;tr|E9Q8N1|E9Q8N1_MOUSE;sp|A2ASS6-2|TITIN_MOUSE	sp|A2ASS6|TITIN_MOUSE	24325	24331	yes	no	2	0.045354	81.297			5192	88	5278	225703;225704;225705;225706;225707;225708;225709;225710;225711;225712;225713	109001	109001		1
DGDTNEVPQAETLK	SKVESQLKDGDTNEVP	VPQAETLKLAEESGTQ	14	0	1515.71	sp|A2ASS6|TITIN_MOUSE;sp|A2ASS6-2|TITIN_MOUSE	sp|A2ASS6|TITIN_MOUSE	4210	4223	yes	no	2	6.2226e-22	130.47			5407	88	5497	237158;237159;237160;237161;237162;237163;237164;237165;237166;237167;237168;237169;237170;237171;237172;237173;237174;237175;237176;237177;237178;237179;237180;237181;237182;237183;237184;237185;237186;237187;237188;237189;237190;237191;237192;237193;237194;237195;237196;237197;237198;237199;237200;237201;237202;237203;237204;237205;237206;237207;237208;237209;237210;237211;237212;237213;237214;…	114596;114597;114598;114599;114600;114601;114602;114603;114604;114605;114606;114607;114608;114609;114610;114611;114612;114613;114614	114611		19
DGEEIVPSPK	DVPVKWFKDGEEIVPS	EEIVPSPKHSVKTDGL	10	0	1069.53	sp|A2ASS6|TITIN_MOUSE;tr|E9Q8K5|E9Q8K5_MOUSE;tr|E9Q8N1|E9Q8N1_MOUSE;sp|A2ASS6-2|TITIN_MOUSE	sp|A2ASS6|TITIN_MOUSE	13486	13495	yes	no	2	0.0025067	96.171			5416	88	5506	237461;237462;237463;237464;237465;237466;237467;237468;237469;237470	114708;114709;114710;114711;114712;114713;114714;114715;114716;114717	114708		10
DGGSPILGYIIER	LTWEPPLKDGGSPILG	ILGYIIERREEGKDNW	13	0	1388.73	sp|A2ASS6|TITIN_MOUSE;tr|E9Q8K5|E9Q8K5_MOUSE;tr|E9Q8N1|E9Q8N1_MOUSE;sp|A2ASS6-2|TITIN_MOUSE	sp|A2ASS6|TITIN_MOUSE	15107	15119	yes	no	2	2.326e-21	138.02			5455	88	5546	239137;239138;239139;239140;239141;239142;239143;239144;239145;239146;239147;239148;239149;239150;239151;239152;239153;239154;239155;239156;239157;239158;239159;239160;239161;239162;239163;239164;239165;239166;239167;239168;239169;239170;239171;239172;239173;239174;239175;239176;239177;239178;239179;239180;239181;239182;239183	115545;115546;115547;115548;115549;115550;115551;115552;115553;115554;115555;115556;115557	115552		13
DGGSPITGYLVEYQEEGDKDWIK	LVWNKPDRDGGSPITG	EGDKDWIKFKTVKNLD	23	1	2598.21	sp|A2ASS6|TITIN_MOUSE;tr|E9Q8K5|E9Q8K5_MOUSE;tr|E9Q8N1|E9Q8N1_MOUSE;sp|A2ASS6-2|TITIN_MOUSE	sp|A2ASS6|TITIN_MOUSE	19225	19247	yes	no	3	0.015127	29.058			5456	88	5547	239184	115558	115558		1
DGGSPITNYIVEK	LKWTVPEKDGGSPITN	ITNYIVEKRDVRRKGW	13	0	1391.69	sp|A2ASS6|TITIN_MOUSE;tr|E9Q8K5|E9Q8K5_MOUSE;tr|E9Q8N1|E9Q8N1_MOUSE;sp|A2ASS6-2|TITIN_MOUSE	sp|A2ASS6|TITIN_MOUSE	15899	15911	yes	no	2	0.00055081	70.889			5457	88	5548	239185;239186;239187;239188;239189;239190;239191;239192;239193;239194;239195;239196;239197;239198;239199;239200;239201;239202;239203;239204;239205;239206;239207;239208;239209;239210;239211;239212;239213;239214;239215;239216;239217;239218;239219;239220;239221;239222;239223;239224;239225;239226;239227;239228;239229;239230;239231;239232;239233	115559;115560;115561;115562;115563;115564	115563		6
DGIEINFQVQER	DVDAHWYKDGIEINFQ	INFQVQERHQYVVERR	12	0	1446.71	sp|A2ASS6|TITIN_MOUSE;tr|E9Q8K5|E9Q8K5_MOUSE;tr|E9Q8N1|E9Q8N1_MOUSE;sp|A2ASS6-2|TITIN_MOUSE;sp|A2ASS6-3|TITIN_MOUSE	sp|A2ASS6|TITIN_MOUSE	3188	3199	no	no	2	8.6526e-05	105.03			5469	88;89	5560	239742;239743;239744;239745;239746;239747;239748;239749;239750;239751;239752;239753;239754;239755;239756;239757;239758;239759;239760;239761	115801;115802;115803;115804;115805;115806;115807;115808;115809	115805		9
DGIEVHAGDK	FIKVKWYKDGIEVHAG	IEVHAGDKYRMHSDRK	10	0	1039.49	sp|A2ASS6|TITIN_MOUSE;tr|E9Q8K5|E9Q8K5_MOUSE;tr|E9Q8N1|E9Q8N1_MOUSE;sp|A2ASS6-2|TITIN_MOUSE;sp|A2ASS6-3|TITIN_MOUSE	sp|A2ASS6|TITIN_MOUSE	2216	2225	no	no	2	0.03302	53.08			5472	88;89	5563	239831;239832;239833;239834;239835;239836;239837;239838;239839	115849	115849		1
DGIEVHAGDKYR	FIKVKWYKDGIEVHAG	VHAGDKYRMHSDRKVH	12	1	1358.66	sp|A2ASS6|TITIN_MOUSE;tr|E9Q8K5|E9Q8K5_MOUSE;tr|E9Q8N1|E9Q8N1_MOUSE;sp|A2ASS6-2|TITIN_MOUSE;sp|A2ASS6-3|TITIN_MOUSE	sp|A2ASS6|TITIN_MOUSE	2216	2227	no	no	3	0.025394	39.878			5473	88;89	5564	239840;239841;239842;239843;239844;239845;239846;239847;239848;239849;239850;239851;239852;239853;239854;239855;239856;239857;239858	115850	115850		1
DGLEVIVPNPIK	TMDLSAFKDGLEVIVP	VIVPNPIKILVPSTGY	12	0	1292.73	sp|A2ASS6|TITIN_MOUSE;tr|E9Q8K5|E9Q8K5_MOUSE;tr|E9Q8N1|E9Q8N1_MOUSE;sp|A2ASS6-2|TITIN_MOUSE	sp|A2ASS6|TITIN_MOUSE	15191	15202	yes	no	2	8.393e-05	110.08			5488	88	5579	240468;240469;240470;240471;240472;240473;240474;240475;240476;240477;240478;240479;240480;240481;240482;240483;240484;240485;240486;240487;240488;240489;240490;240491;240492;240493;240494;240495;240496;240497;240498;240499;240500;240501;240502;240503;240504;240505;240506;240507;240508;240509;240510;240511;240512;240513;240514;240515;240516;240517;240518;240519;240520;240521;240522;240523;240524;…	116145;116146;116147;116148;116149;116150;116151;116152;116153;116154;116155;116156;116157;116158;116159;116160;116161;116162;116163;116164;116165;116166;116167;116168;116169;116170;116171;116172;116173;116174;116175;116176;116177;116178;116179;116180;116181;116182;116183;116184;116185;116186	116175		42
DGNELEETAAR	IPDIIWSKDGNELEET	ELEETAARMEIKSTLQ	11	0	1203.54	sp|A2ASS6|TITIN_MOUSE;tr|E9Q8K5|E9Q8K5_MOUSE;tr|E9Q8N1|E9Q8N1_MOUSE;sp|A2ASS6-2|TITIN_MOUSE	sp|A2ASS6|TITIN_MOUSE	26533	26543	yes	no	2	0.00030493	94.767			5516	88	5607	242202;242203;242204;242205;242206;242207;242208;242209;242210;242211;242212;242213;242214;242215;242216;242217;242218;242219;242220;242221;242222;242223;242224;242225;242226;242227;242228;242229;242230;242231;242232;242233;242234;242235;242236;242237;242238;242239;242240;242241;242242;242243;242244;242245;242246;242247;242248;242249;242250;242251;242252;242253;242254;242255;242256;242257;242258;…	117027;117028;117029;117030;117031;117032;117033;117034;117035;117036;117037;117038;117039;117040	117040		14
DGQELQIADR	DITVQWMKDGQELQIA	QELQIADRIKIQKEKY	10	0	1143.55	sp|A2ASS6|TITIN_MOUSE;tr|E9Q8K5|E9Q8K5_MOUSE;tr|E9Q8N1|E9Q8N1_MOUSE;sp|A2ASS6-2|TITIN_MOUSE;sp|A2ASS6-3|TITIN_MOUSE	sp|A2ASS6|TITIN_MOUSE	3099	3108	no	no	2	1.3614e-83	190.57			5531	88;89	5622	242815;242816;242817;242818;242819;242820;242821;242822;242823;242824;242825;242826;242827;242828;242829;242830;242831;242832;242833;242834;242835;242836;242837;242838;242839;242840;242841;242842;242843;242844;242845;242846;242847;242848;242849;242850;242851;242852;242853;242854;242855;242856;242857;242858;242859;242860;242861	117298;117299;117300;117301;117302;117303;117304;117305;117306;117307;117308;117309;117310;117311;117312;117313;117314;117315;117316;117317;117318;117319;117320	117311		23
DGQPLSLGPHIEIVHEGLDYYALHIR	APTLKWEKDGQPLSLG	DYYALHIRDTLPEDTG	26	0	2941.51	sp|A2ASS6|TITIN_MOUSE;tr|E9Q8K5|E9Q8K5_MOUSE;tr|E9Q8N1|E9Q8N1_MOUSE;sp|A2ASS6-2|TITIN_MOUSE	sp|A2ASS6|TITIN_MOUSE	33619	33644	yes	no	4	5.3103e-46	90.694			5537	88	5628	242920;242921;242922;242923;242924;242925;242926;242927;242928;242929;242930;242931;242932;242933;242934;242935;242936;242937;242938;242939;242940;242941;242942;242943;242944;242945;242946;242947;242948;242949;242950;242951;242952;242953;242954;242955;242956;242957;242958;242959;242960;242961;242962;242963;242964	117334;117335;117336;117337;117338;117339;117340;117341;117342;117343;117344;117345;117346;117347;117348;117349;117350;117351;117352;117353;117354;117355;117356;117357	117348		24
DGQVISTSTLPGVQISFSDGR	VPEVSWFRDGQVISTS	QISFSDGRARLMIPAV	21	0	2163.08	sp|A2ASS6|TITIN_MOUSE;tr|E9Q8K5|E9Q8K5_MOUSE;tr|E9Q8N1|E9Q8N1_MOUSE;sp|A2ASS6-2|TITIN_MOUSE;tr|Q8BUJ6|Q8BUJ6_MOUSE;sp|A2ASS6-3|TITIN_MOUSE	sp|A2ASS6|TITIN_MOUSE	42	62	no	no	2;3	3.6005e-53	124.08			5540	88;89	5631	243118;243119;243120;243121;243122;243123;243124;243125;243126;243127;243128;243129;243130;243131;243132;243133;243134;243135;243136;243137;243138;243139;243140;243141;243142;243143;243144;243145;243146;243147;243148;243149;243150;243151;243152;243153;243154;243155;243156;243157;243158;243159;243160;243161;243162;243163;243164;243165;243166;243167;243168;243169;243170;243171;243172;243173;243174;…	117433;117434;117435;117436;117437;117438;117439;117440;117441;117442;117443;117444;117445;117446;117447;117448;117449;117450;117451;117452;117453;117454;117455;117456;117457;117458;117459;117460;117461;117462;117463;117464;117465;117466;117467;117468;117469;117470;117471;117472;117473;117474;117475;117476;117477;117478;117479;117480;117481;117482;117483;117484;117485;117486;117487;117488;117489;…	117494		81
DGVEIEER	LPVISWAKDGVEIEER	DGVEIEERAKTEIVST	8	0	945.44	sp|A2ASS6|TITIN_MOUSE;tr|E9Q8K5|E9Q8K5_MOUSE;tr|E9Q8N1|E9Q8N1_MOUSE;sp|A2ASS6-2|TITIN_MOUSE	sp|A2ASS6|TITIN_MOUSE	27615	27622	yes	no	2	0.0033677	90.709			5586	88	5677	245580;245581;245582;245583;245584;245585;245586;245587;245588;245589;245590;245591;245592;245593;245594;245595;245596;245597;245598;245599;245600;245601;245602;245603;245604;245605;245606;245607;245608;245609;245610;245611;245612;245613;245614;245615;245616;245617;245618;245619;245620;245621;245622;245623;245624;245625;245626;245627;245628;245629;245630;245631;245632;245633;245634;245635;245636;…	118847;118848;118849;118850;118851;118852;118853	118848		7
DGVEIER	VPRVTWFKDGVEIERR	KDGVEIERRMNMEITD	7	0	816.398	sp|A2ASS6|TITIN_MOUSE;tr|E9Q8K5|E9Q8K5_MOUSE;tr|E9Q8N1|E9Q8N1_MOUSE;sp|A2ASS6-2|TITIN_MOUSE	sp|A2ASS6|TITIN_MOUSE	29784	29790	yes	no	2	0.070402	75.189			5587	88	5678	245640;245641;245642;245643;245644;245645;245646;245647;245648;245649;245650;245651;245652;245653;245654;245655;245656;245657;245658;245659;245660	118854;118855	118855		2
DGVHDIPEDAQLETAENSSVIIIPECTR	GKAKKAMKDGVHDIPE	IIIPECTRAHSGKYSI	28	0	3107.47	sp|A2ASS6|TITIN_MOUSE;tr|E9Q8K5|E9Q8K5_MOUSE;tr|E9Q8N1|E9Q8N1_MOUSE;sp|A2ASS6-2|TITIN_MOUSE	sp|A2ASS6|TITIN_MOUSE	17645	17672	yes	no	3	3.2832e-141	149.04			5593	88	5684	245813;245814;245815;245816;245817;245818;245819;245820;245821;245822;245823;245824;245825;245826;245827;245828;245829;245830;245831;245832	118931;118932;118933;118934;118935;118936;118937	118932		7
DIAPLFTKPLR	TTFTVLDRDIAPLFTK	PLFTKPLRNVDSVVGG	11	1	1269.74	sp|A2ASS6|TITIN_MOUSE;tr|E9Q8K5|E9Q8K5_MOUSE;tr|E9Q8N1|E9Q8N1_MOUSE;tr|F7CR78|F7CR78_MOUSE	sp|A2ASS6|TITIN_MOUSE	4998	5008	yes	no	3	0.0070955	51.286			5679	88	5772	249023	120416	120416		1
DIEIKPSVELPFNTFNVK	LGVPVIAKDIEIKPSV	PFNTFNVKANDQLKID	18	1	2089.11	sp|A2ASS6|TITIN_MOUSE;tr|E9Q8K5|E9Q8K5_MOUSE;tr|E9Q8N1|E9Q8N1_MOUSE;sp|A2ASS6-2|TITIN_MOUSE	sp|A2ASS6|TITIN_MOUSE	27179	27196	yes	no	3	2.2735e-27	116.87			5710	88	5803	250640;250641;250642;250643;250644;250645;250646;250647;250648;250649;250650;250651;250652;250653;250654;250655;250656;250657;250658;250659;250660;250661;250662;250663;250664;250665;250666;250667;250668;250669;250670;250671;250672;250673;250674;250675;250676;250677;250678;250679;250680;250681;250682;250683;250684;250685;250686;250687;250688;250689;250690;250691;250692;250693;250694;250695;250696;…	121269;121270;121271;121272;121273;121274;121275;121276;121277;121278;121279;121280;121281;121282;121283;121284;121285;121286;121287;121288;121289;121290;121291;121292;121293;121294;121295;121296;121297;121298;121299;121300;121301;121302;121303;121304;121305	121293		37
DIENQTVLKDNDAIFEIDIK	TEPVTLIKDIENQTVL	AIFEIDIKINYPEIKL	20	1	2332.18	sp|A2ASS6|TITIN_MOUSE;tr|E9Q8K5|E9Q8K5_MOUSE;tr|E9Q8N1|E9Q8N1_MOUSE;tr|F7CR78|F7CR78_MOUSE;tr|A2AT70|A2AT70_MOUSE	sp|A2ASS6|TITIN_MOUSE	9549	9568	yes	no	3	0.0049331	28.748			5715	88	5808	251027;251028;251029;251030;251031;251032;251033	121422	121422		1
DILHPPEVELDVTCR	LAESVIAKDILHPPEV	VELDVTCRDVITVRVG	15	0	1791.88	sp|A2ASS6|TITIN_MOUSE;tr|E9Q8K5|E9Q8K5_MOUSE;tr|E9Q8N1|E9Q8N1_MOUSE;sp|A2ASS6-2|TITIN_MOUSE	sp|A2ASS6|TITIN_MOUSE	19690	19704	yes	no	3	1.075e-11	97.45			5790	88	5883	254027;254028;254029;254030;254031;254032;254033;254034;254035;254036;254037;254038;254039;254040;254041;254042;254043;254044;254045;254046;254047;254048;254049;254050;254051	122828;122829;122830;122831;122832;122833;122834;122835;122836;122837;122838	122834		11
DILIPPEGELDAELRK	VPDKHCPKDILIPPEG	ELDAELRKTLILRAGV	16	1	1806.97	sp|A2ASS6|TITIN_MOUSE;tr|E9Q8K5|E9Q8K5_MOUSE;tr|E9Q8N1|E9Q8N1_MOUSE;sp|A2ASS6-2|TITIN_MOUSE	sp|A2ASS6|TITIN_MOUSE	21475	21490	yes	no	3	1.0539e-05	69.331			5792	88	5885	254062;254063;254064;254065;254066;254067;254068;254069;254070;254071;254072;254073;254074;254075;254076;254077;254078;254079;254080;254081;254082;254083;254084;254085;254086;254087;254088;254089;254090	122840;122841;122842;122843;122844;122845;122846;122847;122848;122849;122850;122851;122852;122853;122854	122843		15
DINAEEKDTITFEVTVNYEGISYK	IMITSMLKDINAEEKD	NYEGISYKWLKNGVEI	24	1	2777.33	sp|A2ASS6|TITIN_MOUSE;tr|E9Q8K5|E9Q8K5_MOUSE;tr|E9Q8N1|E9Q8N1_MOUSE;sp|A2ASS6-2|TITIN_MOUSE;sp|A2ASS6-3|TITIN_MOUSE	sp|A2ASS6|TITIN_MOUSE	2983	3006	no	no	3	3.2821e-51	103.84			5814	88;89	5908	254948;254949;254950;254951;254952;254953;254954;254955;254956;254957	123245;123246;123247;123248;123249;123250;123251;123252;123253;123254	123250		10
DIRPSDIAQITSTPTSSMLTVK	SSWSRAGKDIRPSDIA	TSSMLTVKYATRKDAG	22	1	2360.23	sp|A2ASS6|TITIN_MOUSE;tr|E9Q8K5|E9Q8K5_MOUSE;tr|E9Q8N1|E9Q8N1_MOUSE;sp|A2ASS6-2|TITIN_MOUSE	sp|A2ASS6|TITIN_MOUSE	22208	22229	yes	no	3	2.1538e-27	86.182			5861	88	5955	257009;257010;257011;257012;257013;257014;257015;257016;257017;257018;257019;257020;257021;257022;257023;257024;257025;257026;257027;257028;257029;257030;257031;257032;257033;257034;257035;257036;257037;257038;257039;257040;257041;257042;257043;257044;257045;257046;257047;257048;257049;257050;257051;257052;257053;257054;257055;257056;257057;257058;257059	124338;124339;124340;124341;124342;124343;124344;124345;124346;124347;124348;124349;124350;124351;124352;124353;124354;124355;124356;124357;124358;124359;124360;124361;124362;124363;124364;124365;124366;124367	124363	114	30
DKGEYVCDCGTDTTK	KIKKAELKDKGEYVCD	DCGTDTTKANVTVEAR	15	1	1747.7	sp|A2ASS6|TITIN_MOUSE;tr|E9Q8K5|E9Q8K5_MOUSE;tr|E9Q8N1|E9Q8N1_MOUSE;sp|A2ASS6-2|TITIN_MOUSE	sp|A2ASS6|TITIN_MOUSE	13516	13530	yes	no	3	5.0817e-09	87.138			5950	88	6046	261158;261159;261160;261161;261162;261163;261164;261165;261166;261167;261168;261169;261170;261171;261172;261173;261174;261175;261176;261177;261178;261179	126325;126326;126327;126328;126329;126330;126331;126332;126333;126334	126328		10
DLEVSEIR	LDKPGPPRDLEVSEIR	DLEVSEIRKDSCYLTW	8	0	959.492	sp|A2ASS6|TITIN_MOUSE;tr|E9Q8K5|E9Q8K5_MOUSE;tr|E9Q8N1|E9Q8N1_MOUSE;sp|A2ASS6-2|TITIN_MOUSE	sp|A2ASS6|TITIN_MOUSE	19104	19111	yes	no	2	0.013515	93.429			6112	88	6212	269070;269071;269072;269073;269074;269075;269076;269077;269078;269079;269080;269081;269082;269083;269084;269085;269086;269087;269088;269089;269090;269091;269092;269093;269094;269095;269096;269097;269098;269099;269100;269101;269102;269103;269104;269105;269106;269107;269108;269109;269110;269111;269112;269113;269114;269115;269116;269117;269118;269119;269120;269121;269122;269123;269124;269125	129978;129979;129980;129981;129982;129983;129984;129985;129986	129980		9
DLEVSEIRK	LDKPGPPRDLEVSEIR	LEVSEIRKDSCYLTWK	9	1	1087.59	sp|A2ASS6|TITIN_MOUSE;tr|E9Q8K5|E9Q8K5_MOUSE;tr|E9Q8N1|E9Q8N1_MOUSE;sp|A2ASS6-2|TITIN_MOUSE	sp|A2ASS6|TITIN_MOUSE	19104	19112	yes	no	2;3	0.0015656	84.083			6113	88	6213	269126;269127;269128;269129;269130;269131;269132;269133;269134;269135;269136;269137;269138;269139;269140;269141;269142;269143;269144;269145;269146;269147;269148;269149;269150;269151;269152;269153;269154;269155;269156;269157;269158;269159;269160;269161;269162;269163;269164;269165;269166;269167;269168;269169;269170;269171;269172;269173;269174;269175;269176;269177;269178;269179;269180;269181;269182;…	129987;129988;129989;129990;129991;129992;129993;129994;129995;129996;129997;129998;129999	129992		13
DLHHVDVDK	LHPPGPPKDLHHVDVD	LHHVDVDKTEVSLVWN	9	0	1076.53	sp|A2ASS6|TITIN_MOUSE;tr|E9Q8K5|E9Q8K5_MOUSE;tr|E9Q8N1|E9Q8N1_MOUSE;sp|A2ASS6-2|TITIN_MOUSE	sp|A2ASS6|TITIN_MOUSE	19204	19212	yes	no	3	0.0012211	77.662			6172	88	6272	271779;271780;271781;271782;271783;271784;271785;271786;271787;271788;271789;271790;271791;271792	131176;131177;131178;131179;131180;131181;131182;131183;131184;131185	131183		10
DLHHVDVDKTEVSLVWNKPDR	LHPPGPPKDLHHVDVD	LVWNKPDRDGGSPITG	21	2	2501.27	sp|A2ASS6|TITIN_MOUSE;tr|E9Q8K5|E9Q8K5_MOUSE;tr|E9Q8N1|E9Q8N1_MOUSE;sp|A2ASS6-2|TITIN_MOUSE	sp|A2ASS6|TITIN_MOUSE	19204	19224	yes	no	4	0.0013207	33.127			6173	88	6273	271793	131186	131186		1
DLIPNGEYFFR	NKLSWTVKDLIPNGEY	PNGEYFFRVKAVNKIG	11	0	1369.67	sp|A2ASS6|TITIN_MOUSE;tr|E9Q8K5|E9Q8K5_MOUSE;tr|E9Q8N1|E9Q8N1_MOUSE;sp|A2ASS6-2|TITIN_MOUSE	sp|A2ASS6|TITIN_MOUSE	16331	16341	yes	no	2	0.00030159	97.734			6193	88	6293	272778;272779;272780;272781;272782;272783;272784;272785;272786;272787;272788;272789;272790;272791;272792;272793;272794;272795;272796;272797;272798;272799;272800;272801;272802;272803;272804;272805;272806;272807;272808;272809;272810;272811;272812;272813;272814;272815;272816;272817;272818;272819;272820;272821;272822;272823;272824;272825;272826;272827;272828	131741;131742;131743;131744;131745;131746;131747;131748;131749;131750;131751;131752;131753;131754;131755;131756;131757;131758;131759;131760	131755		20
DLNMVVSAAR	YYHTLIKKDLNMVVSA	NMVVSAARISCGGAIR	10	0	1074.55	sp|A2ASS6|TITIN_MOUSE;tr|E9Q8K5|E9Q8K5_MOUSE;tr|E9Q8N1|E9Q8N1_MOUSE;sp|A2ASS6-2|TITIN_MOUSE	sp|A2ASS6|TITIN_MOUSE	33322	33331	yes	no	2	0.00058998	83.081			6289	88	6391	277453;277454;277455;277456;277457;277458;277459;277460;277461;277462;277463;277464;277465;277466;277467;277468;277469;277470;277471;277472;277473;277474;277475;277476;277477;277478;277479;277480;277481;277482	134312;134313;134314;134315;134316;134317;134318;134319;134320;134321;134322	134315	115	11
DLPDLCYLAK	VAPDLDLKDLPDLCYL	PDLCYLAKENSNFRLK	10	0	1206.6	sp|A2ASS6|TITIN_MOUSE;tr|E9Q8K5|E9Q8K5_MOUSE;tr|E9Q8N1|E9Q8N1_MOUSE;sp|A2ASS6-2|TITIN_MOUSE	sp|A2ASS6|TITIN_MOUSE	21775	21784	yes	no	2	0.0087591	67.334			6297	88	6399	277667;277668;277669;277670;277671;277672;277673;277674;277675;277676;277677;277678;277679;277680;277681;277682;277683;277684;277685;277686;277687;277688	134451;134452;134453;134454;134455;134456;134457;134458	134453		8
DLSIDDTSQIR	KTHSITFKDLSIDDTS	IDDTSQIRVEAMGISS	11	0	1261.62	sp|A2ASS6|TITIN_MOUSE;tr|E9Q8K5|E9Q8K5_MOUSE;tr|E9Q8N1|E9Q8N1_MOUSE;sp|A2ASS6-2|TITIN_MOUSE	sp|A2ASS6|TITIN_MOUSE	13778	13788	yes	no	2	0.00030191	99.343			6360	88	6462	279856;279857;279858;279859;279860;279861;279862;279863;279864;279865;279866;279867;279868;279869;279870;279871;279872;279873;279874;279875;279876;279877;279878;279879;279880;279881;279882;279883;279884;279885;279886;279887;279888;279889;279890;279891;279892;279893;279894;279895;279896;279897;279898;279899;279900;279901;279902;279903;279904	135413;135414;135415;135416;135417;135418;135419;135420;135421;135422;135423;135424;135425;135426;135427;135428;135429;135430;135431;135432;135433;135434	135424		22
DLSLIVTGLK	WTEYSVVKDLSLIVTG	SLIVTGLKEGKKYKFR	10	0	1057.64	sp|A2ASS6|TITIN_MOUSE;tr|E9Q8K5|E9Q8K5_MOUSE;tr|E9Q8N1|E9Q8N1_MOUSE;sp|A2ASS6-2|TITIN_MOUSE	sp|A2ASS6|TITIN_MOUSE	20644	20653	yes	no	2	0.003041	80.706			6364	88	6466	279942;279943;279944;279945;279946;279947;279948;279949;279950;279951;279952;279953;279954;279955;279956;279957;279958;279959;279960;279961;279962;279963;279964;279965;279966;279967;279968;279969;279970;279971;279972;279973;279974;279975;279976;279977;279978;279979;279980;279981;279982;279983;279984;279985;279986;279987;279988;279989;279990;279991;279992;279993;279994;279995;279996;279997;279998;…	135459;135460;135461;135462;135463;135464;135465;135466;135467;135468;135469;135470;135471;135472;135473;135474;135475;135476;135477;135478;135479;135480;135481;135482;135483;135484;135485;135486;135487;135488;135489;135490;135491;135492;135493;135494;135495;135496;135497;135498;135499;135500;135501;135502;135503;135504;135505;135506;135507;135508;135509;135510;135511;135512;135513;135514;135515;…	135520		77
DLTIQPSFK	LGIPVIAKDLTIQPSF	LTIQPSFKLPFNTYSV	9	0	1047.56	sp|A2ASS6|TITIN_MOUSE;tr|E9Q8K5|E9Q8K5_MOUSE;tr|E9Q8N1|E9Q8N1_MOUSE;sp|A2ASS6-2|TITIN_MOUSE	sp|A2ASS6|TITIN_MOUSE	26096	26104	yes	no	2	0.00035172	115.71			6391	88	6494	281987;281988;281989;281990;281991;281992;281993;281994;281995;281996;281997;281998;281999;282000;282001;282002;282003;282004;282005;282006;282007;282008;282009;282010;282011;282012;282013;282014;282015;282016;282017;282018;282019;282020;282021;282022;282023;282024;282025;282026;282027;282028;282029;282030;282031;282032;282033;282034;282035;282036;282037;282038;282039;282040;282041;282042;282043;…	136453;136454;136455;136456;136457;136458;136459;136460;136461;136462;136463;136464;136465;136466;136467;136468;136469;136470;136471;136472;136473;136474;136475	136459		23
DLVIEPDVR	LAVPIIAKDLVIEPDV	LVIEPDVRPAFSSYSV	9	0	1054.57	sp|A2ASS6|TITIN_MOUSE;tr|E9Q8K5|E9Q8K5_MOUSE;tr|E9Q8N1|E9Q8N1_MOUSE;sp|A2ASS6-2|TITIN_MOUSE	sp|A2ASS6|TITIN_MOUSE	25014	25022	yes	no	2	0.00035172	103.55			6417	88	6520	282893;282894;282895;282896;282897;282898	136889;136890;136891;136892;136893	136890		5
DLVIEPDVRPAFSSYSVQVGQDLK	LAVPIIAKDLVIEPDV	VQVGQDLKIEVPISGR	24	1	2661.36	sp|A2ASS6|TITIN_MOUSE;tr|E9Q8K5|E9Q8K5_MOUSE;tr|E9Q8N1|E9Q8N1_MOUSE;sp|A2ASS6-2|TITIN_MOUSE	sp|A2ASS6|TITIN_MOUSE	25014	25037	yes	no	3	3.024e-35	87.511			6418	88	6521	282899;282900;282901;282902;282903;282904;282905;282906;282907;282908;282909;282910;282911;282912;282913;282914;282915;282916;282917;282918;282919;282920;282921;282922;282923;282924;282925;282926;282927;282928;282929;282930;282931;282932;282933;282934;282935;282936;282937;282938;282939;282940;282941;282942;282943;282944;282945;282946;282947;282948;282949;282950;282951;282952;282953;282954	136894;136895;136896;136897;136898;136899;136900;136901;136902;136903;136904;136905;136906;136907;136908;136909;136910;136911;136912;136913;136914;136915;136916;136917;136918;136919;136920;136921;136922;136923;136924;136925;136926;136927;136928;136929;136930;136931;136932;136933;136934;136935;136936;136937;136938;136939;136940;136941;136942;136943;136944;136945;136946	136929		53
DLVIPPAFK	LSVPVIAKDLVIPPAF	LVIPPAFKLLFNTFTV	9	0	998.58	sp|A2ASS6|TITIN_MOUSE;tr|E9Q8K5|E9Q8K5_MOUSE;tr|E9Q8N1|E9Q8N1_MOUSE;sp|A2ASS6-2|TITIN_MOUSE	sp|A2ASS6|TITIN_MOUSE	23932	23940	yes	no	2	0.038564	56.258			6420	88	6523	282976;282977;282978;282979;282980;282981;282982;282983;282984;282985;282986;282987;282988;282989;282990;282991;282992;282993;282994;282995;282996	136959	136959		1
DLVYTLR	SKYIILQKDLVYTLRI	KDLVYTLRIRDARLDD	7	0	878.486	sp|A2ASS6|TITIN_MOUSE;tr|E9Q8K5|E9Q8K5_MOUSE;tr|E9Q8N1|E9Q8N1_MOUSE;sp|A2ASS6-2|TITIN_MOUSE	sp|A2ASS6|TITIN_MOUSE	14480	14486	yes	no	2	0.031341	114.72			6431	88	6534	283505;283506;283507;283508;283509;283510;283511;283512;283513;283514;283515;283516;283517;283518;283519;283520;283521;283522;283523	137193;137194;137195;137196;137197	137196		5
DNDAIFEIDIK	IENQTVLKDNDAIFEI	AIFEIDIKINYPEIKL	11	0	1291.63	sp|A2ASS6|TITIN_MOUSE;tr|E9Q8K5|E9Q8K5_MOUSE;tr|E9Q8N1|E9Q8N1_MOUSE;tr|F7CR78|F7CR78_MOUSE;tr|A2AT70|A2AT70_MOUSE	sp|A2ASS6|TITIN_MOUSE	9558	9568	yes	no	2	0.00046916	89.301			6500	88	6610	288095;288096;288097;288098;288099;288100;288101;288102;288103;288104	139560;139561;139562;139563;139564;139565	139564		6
DPCDPPGQPEVTNITR	ACEPVPARDPCDPPGQ	PEVTNITRKSVSLKWS	16	0	1794.82	sp|A2ASS6|TITIN_MOUSE;tr|E9Q8K5|E9Q8K5_MOUSE;tr|E9Q8N1|E9Q8N1_MOUSE;sp|A2ASS6-2|TITIN_MOUSE	sp|A2ASS6|TITIN_MOUSE	27472	27487	yes	no	2	1.288e-06	77.746			6604	88	6715	292281;292282;292283;292284;292285;292286;292287;292288;292289;292290;292291;292292;292293;292294;292295;292296;292297;292298;292299;292300;292301	141730;141731;141732;141733;141734;141735;141736;141737	141736		8
DPCDPPGRPEAIVITR	VSECYVARDPCDPPGR	PEAIVITRNSVTLKWK	16	1	1791.89	sp|A2ASS6|TITIN_MOUSE;tr|E9Q8K5|E9Q8K5_MOUSE;tr|E9Q8N1|E9Q8N1_MOUSE;sp|A2ASS6-2|TITIN_MOUSE	sp|A2ASS6|TITIN_MOUSE	26390	26405	yes	no	3	1.2136e-10	88.768			6605	88	6716	292302;292303;292304;292305;292306;292307;292308;292309;292310;292311;292312;292313;292314;292315;292316;292317;292318;292319;292320;292321;292322;292323;292324;292325;292326;292327;292328	141738;141739;141740;141741;141742;141743;141744;141745;141746;141747;141748;141749;141750;141751;141752	141739		15
DPCDPPGTPEAIIVK	NSECYVARDPCDPPGT	TPEAIIVKRNEITLQW	15	0	1607.79	sp|A2ASS6|TITIN_MOUSE;tr|E9Q8K5|E9Q8K5_MOUSE;tr|E9Q8N1|E9Q8N1_MOUSE;sp|A2ASS6-2|TITIN_MOUSE	sp|A2ASS6|TITIN_MOUSE	25308	25322	yes	no	2	2.131e-13	115.68			6606	88	6717	292329;292330;292331;292332;292333;292334;292335;292336;292337;292338;292339;292340;292341;292342;292343;292344;292345;292346;292347;292348;292349;292350	141753;141754;141755;141756;141757;141758;141759;141760;141761;141762;141763;141764;141765;141766;141767	141760		15
DPFDKPSQPGELEILSISK	ASEPVVCKDPFDKPSQ	LEILSISKDSVTLQWE	19	1	2099.08	sp|A2ASS6|TITIN_MOUSE;tr|E9Q8K5|E9Q8K5_MOUSE;tr|E9Q8N1|E9Q8N1_MOUSE;sp|A2ASS6-2|TITIN_MOUSE	sp|A2ASS6|TITIN_MOUSE	32215	32233	yes	no	3	5.6563e-25	95.5			6627	88	6739	293516;293517;293518;293519;293520;293521;293522;293523;293524;293525;293526;293527;293528;293529;293530;293531;293532;293533;293534;293535;293536;293537;293538	142329;142330;142331;142332;142333;142334;142335	142333		7
DPFEPPDAPDKPIVEDVTSNSMLVK	VSKPLLAKDPFEPPDA	TSNSMLVKWNEPKDNG	25	1	2739.33	sp|A2ASS6|TITIN_MOUSE;tr|E9Q8K5|E9Q8K5_MOUSE;tr|E9Q8N1|E9Q8N1_MOUSE;sp|A2ASS6-2|TITIN_MOUSE	sp|A2ASS6|TITIN_MOUSE	16687	16711	yes	no	3	8.6967e-30	73.435			6628	88	6740	293539;293540;293541;293542;293543;293544;293545;293546;293547;293548;293549;293550;293551;293552;293553;293554;293555;293556;293557;293558;293559;293560;293561;293562	142336;142337;142338;142339;142340;142341;142342;142343;142344	142341	116	9
DPIEPPGPPTNFK	PSRPVVAKDPIEPPGP	PGPPTNFKVVDTTKSS	13	0	1407.7	sp|A2ASS6|TITIN_MOUSE;tr|E9Q8K5|E9Q8K5_MOUSE;tr|E9Q8N1|E9Q8N1_MOUSE;sp|A2ASS6-2|TITIN_MOUSE	sp|A2ASS6|TITIN_MOUSE	20281	20293	yes	no	2	2.0411e-08	113.24			6639	88	6751	293814;293815;293816;293817;293818;293819;293820;293821;293822;293823;293824;293825;293826;293827;293828;293829;293830;293831;293832;293833;293834;293835;293836;293837;293838;293839;293840;293841;293842;293843;293844;293845	142406;142407;142408;142409;142410;142411;142412;142413;142414;142415;142416;142417;142418;142419;142420	142412		15
DPISPPGPPVPR	PSDPKTARDPISPPGP	PPGPPVPRVADTSSTT	12	0	1227.66	sp|A2ASS6|TITIN_MOUSE;tr|E9Q8K5|E9Q8K5_MOUSE;tr|E9Q8N1|E9Q8N1_MOUSE;sp|A2ASS6-2|TITIN_MOUSE	sp|A2ASS6|TITIN_MOUSE	16787	16798	yes	no	2	5.3222e-05	105.46			6641	88	6753	293857;293858;293859;293860;293861;293862;293863;293864;293865;293866;293867;293868;293869;293870	142423;142424;142425;142426;142427;142428;142429;142430;142431;142432;142433;142434	142425		12
DPITVPERPEDLEVK	TPNALVIRDPITVPER	RPEDLEVKEVTKNTVS	15	1	1735.9	sp|A2ASS6|TITIN_MOUSE;tr|E9Q8K5|E9Q8K5_MOUSE;tr|E9Q8N1|E9Q8N1_MOUSE;sp|A2ASS6-2|TITIN_MOUSE	sp|A2ASS6|TITIN_MOUSE	18501	18515	yes	no	2;3	5.347e-10	105.14			6642	88	6754	293871;293872;293873;293874;293875;293876;293877;293878;293879;293880;293881;293882;293883;293884;293885;293886;293887;293888;293889;293890;293891;293892;293893;293894;293895;293896;293897;293898;293899;293900;293901;293902;293903;293904;293905;293906;293907;293908;293909;293910;293911;293912;293913;293914;293915;293916;293917;293918	142435;142436;142437;142438;142439;142440;142441;142442;142443;142444;142445;142446;142447;142448;142449;142450;142451;142452;142453;142454;142455;142456;142457	142448		23
DPIYPPDPPIK	TIQRTTARDPIYPPDP	YPPDPPIKLKIGLITK	11	0	1250.65	sp|A2ASS6|TITIN_MOUSE;tr|E9Q8K5|E9Q8K5_MOUSE;tr|E9Q8N1|E9Q8N1_MOUSE;sp|A2ASS6-2|TITIN_MOUSE	sp|A2ASS6|TITIN_MOUSE	17796	17806	yes	no	2	0.007668	60.255			6645	88	6757	293955;293956;293957;293958;293959;293960;293961;293962;293963;293964;293965;293966;293967;293968;293969;293970;293971;293972;293973;293974;293975;293976;293977;293978;293979;293980;293981	142466;142467;142468;142469;142470	142470		5
DPVAPPGPPFPK	PSDPVTARDPVAPPGP	PPGPPFPKVTDWTKSS	12	0	1217.64	sp|A2ASS6|TITIN_MOUSE;tr|E9Q8K5|E9Q8K5_MOUSE;tr|E9Q8N1|E9Q8N1_MOUSE;sp|A2ASS6-2|TITIN_MOUSE	sp|A2ASS6|TITIN_MOUSE	18206	18217	yes	no	2	0.00073293	75.416			6705	88	6817	295642;295643;295644;295645;295646;295647;295648;295649;295650;295651;295652;295653;295654;295655;295656;295657;295658;295659;295660;295661;295662;295663;295664;295665;295666;295667;295668;295669;295670	143343;143344;143345;143346;143347	143346		5
DQLEPPEIDMK	LLLPVLIKDQLEPPEI	EPPEIDMKNFPSHTVY	11	0	1313.62	sp|A2ASS6|TITIN_MOUSE;tr|E9Q8K5|E9Q8K5_MOUSE;tr|E9Q8N1|E9Q8N1_MOUSE;sp|A2ASS6-2|TITIN_MOUSE	sp|A2ASS6|TITIN_MOUSE	28258	28268	yes	no	2	0.00077479	71.153			6772	88	6884	298058;298059;298060;298061;298062;298063;298064;298065;298066;298067;298068	144507;144508;144509;144510;144511	144507	117	5
DQTCPPAIELK	TVGPVIVKDQTCPPAI	CPPAIELKEFMEVEEG	11	0	1270.62	sp|A2ASS6|TITIN_MOUSE;tr|E9Q8K5|E9Q8K5_MOUSE;tr|E9Q8N1|E9Q8N1_MOUSE;sp|A2ASS6-2|TITIN_MOUSE	sp|A2ASS6|TITIN_MOUSE	17902	17912	yes	no	2	0.00067566	86.114			6809	88	6921	299842;299843;299844;299845;299846;299847;299848;299849;299850;299851;299852;299853;299854;299855;299856;299857;299858;299859;299860;299861;299862;299863	145534;145535;145536;145537;145538;145539;145540;145541;145542;145543;145544	145538		11
DQVQITQEK	REAITTKRDQVQITQE	QVQITQEKKRKEVETT	9	0	1087.55	sp|A2ASS6|TITIN_MOUSE;tr|E9Q8K5|E9Q8K5_MOUSE;tr|E9Q8N1|E9Q8N1_MOUSE;sp|A2ASS6-2|TITIN_MOUSE;sp|A2ASS6-3|TITIN_MOUSE	sp|A2ASS6|TITIN_MOUSE	639	647	no	no	2	3.3001e-05	117.7			6821	88;89	6933	300592;300593;300594;300595;300596;300597;300598;300599;300600;300601;300602;300603;300604;300605;300606;300607;300608;300609;300610;300611;300612;300613;300614;300615;300616;300617;300618;300619;300620;300621;300622;300623;300624;300625;300626	146017;146018;146019;146020;146021;146022	146022		6
DRLEPPELILDANMAR	VPEPVLVKDRLEPPEL	ILDANMAREQHIRVGD	16	1	1851.95	sp|A2ASS6|TITIN_MOUSE;tr|E9Q8K5|E9Q8K5_MOUSE;tr|E9Q8N1|E9Q8N1_MOUSE;sp|A2ASS6-2|TITIN_MOUSE	sp|A2ASS6|TITIN_MOUSE	19000	19015	yes	no	3	0.00047265	49.343			6853	88	6965	301526;301527;301528;301529;301530;301531;301532;301533;301534;301535;301536;301537;301538;301539;301540;301541;301542;301543;301544;301545;301546;301547;301548;301549;301550;301551;301552;301553	146377;146378;146379;146380;146381;146382	146381	118	6
DSEYQFR	FKVSNLVKDSEYQFRV	KDSEYQFRVRAENRYG	7	0	943.404	sp|A2ASS6|TITIN_MOUSE;tr|E9Q8K5|E9Q8K5_MOUSE;tr|E9Q8N1|E9Q8N1_MOUSE;sp|A2ASS6-2|TITIN_MOUSE	sp|A2ASS6|TITIN_MOUSE	29513	29519	yes	no	2	4.0531e-48	170.17			6904	88	7016	302960;302961;302962;302963;302964;302965;302966;302967;302968;302969;302970;302971;302972;302973;302974;302975;302976;302977;302978;302979;302980;302981;302982;302983;302984;302985;302986;302987;302988;302989;302990;302991;302992;302993;302994;302995	147060;147061;147062;147063;147064;147065;147066;147067;147068;147069;147070;147071;147072;147073;147074;147075;147076;147077;147078;147079	147070		20
DSGDYTITAENSSGSK	ELFSVNRKDSGDYTIT	AENSSGSKSATIKLKV	16	0	1630.7	sp|A2ASS6|TITIN_MOUSE;tr|E9Q8K5|E9Q8K5_MOUSE;tr|E9Q8N1|E9Q8N1_MOUSE;sp|A2ASS6-2|TITIN_MOUSE	sp|A2ASS6|TITIN_MOUSE	21151	21166	yes	no	2	1.486e-36	135.47			6918	88	7030	303305;303306;303307;303308;303309;303310;303311;303312;303313;303314;303315;303316;303317;303318;303319;303320;303321;303322;303323;303324;303325;303326;303327;303328;303329;303330;303331;303332;303333;303334;303335;303336;303337;303338;303339;303340;303341;303342;303343;303344;303345;303346;303347;303348;303349;303350;303351;303352;303353;303354;303355;303356;303357;303358;303359;303360;303361;…	147184;147185;147186;147187;147188;147189;147190;147191;147192;147193;147194;147195;147196;147197;147198;147199;147200;147201;147202;147203;147204;147205;147206;147207;147208;147209;147210;147211;147212;147213;147214;147215;147216;147217;147218;147219;147220;147221;147222;147223;147224;147225;147226;147227	147217		44
DSGVITCR	DYGAAYSRDSGVITCR	DSGVITCRATNKYGTD	8	0	906.423	sp|A2ASS6|TITIN_MOUSE;tr|E9Q8K5|E9Q8K5_MOUSE;tr|E9Q8N1|E9Q8N1_MOUSE;sp|A2ASS6-2|TITIN_MOUSE;sp|A2ASS6-3|TITIN_MOUSE	sp|A2ASS6|TITIN_MOUSE	1777	1784	no	no	2	0.0026628	104.44			6929	88;89	7041	303668;303669;303670;303671;303672;303673;303674;303675;303676;303677;303678	147415;147416	147416		2
DSGYYSLTAENSSGSDTQK	IIKDVTRKDSGYYSLT	SSGSDTQKIKVTVMDA	19	0	2008.85	sp|A2ASS6|TITIN_MOUSE;tr|E9Q8K5|E9Q8K5_MOUSE;tr|E9Q8N1|E9Q8N1_MOUSE;sp|A2ASS6-2|TITIN_MOUSE	sp|A2ASS6|TITIN_MOUSE	20754	20772	yes	no	2	1.1629e-29	99.092			6930	88	7042	303679;303680;303681;303682;303683;303684;303685;303686;303687;303688;303689;303690;303691;303692;303693;303694;303695;303696;303697;303698;303699;303700	147417;147418;147419;147420;147421;147422;147423;147424;147425;147426;147427;147428;147429	147425		13
DSLRPDHGQYMIK	GESQLRIRDSLRPDHG	DHGQYMIKVENDHGVA	13	1	1558.76	sp|A2ASS6|TITIN_MOUSE;tr|E9Q8K5|E9Q8K5_MOUSE;tr|E9Q8N1|E9Q8N1_MOUSE;sp|A2ASS6-2|TITIN_MOUSE	sp|A2ASS6|TITIN_MOUSE	16559	16571	yes	no	3	4.908e-07	88.282			6967	88	7080	304854;304855;304856;304857;304858;304859;304860;304861;304862;304863;304864;304865;304866;304867;304868;304869;304870;304871;304872;304873;304874;304875;304876;304877;304878;304879;304880;304881;304882;304883;304884;304885;304886;304887;304888;304889;304890;304891;304892;304893;304894;304895;304896;304897;304898	148053;148054;148055;148056;148057	148055	119	5
DSMIVVWERPASDGGSEILGYVLEK	PEVTAVTKDSMIVVWE	ILGYVLEKRDKEGIRW	25	1	2749.36	sp|A2ASS6|TITIN_MOUSE;tr|E9Q8K5|E9Q8K5_MOUSE;tr|E9Q8N1|E9Q8N1_MOUSE;sp|A2ASS6-2|TITIN_MOUSE	sp|A2ASS6|TITIN_MOUSE	24540	24564	yes	no	3	1.6994e-44	86.791			6975	88	7088	305107;305108;305109;305110;305111;305112	148093;148094;148095;148096;148097	148093	120	5
DSMVLTWTRPVDDGGAEIEGYILEK	PEASAITKDSMVLTWT	IEGYILEKRDKEGIRW	25	1	2793.35	sp|A2ASS6|TITIN_MOUSE;tr|E9Q8K5|E9Q8K5_MOUSE;tr|E9Q8N1|E9Q8N1_MOUSE;sp|A2ASS6-2|TITIN_MOUSE	sp|A2ASS6|TITIN_MOUSE	26705	26729	yes	no	3	1.5621e-23	69.704			6978	88	7091	305141;305142;305143;305144;305145;305146	148112;148113;148114	148112	121	3
DSPNIQTSFLDNIATLNIFK	YKDGKPLKDSPNIQTS	IATLNIFKTDRSLSGQ	20	0	2250.15	sp|A2ASS6|TITIN_MOUSE;tr|E9Q8K5|E9Q8K5_MOUSE;tr|E9Q8N1|E9Q8N1_MOUSE;tr|F7CR78|F7CR78_MOUSE;tr|A2AT70|A2AT70_MOUSE	sp|A2ASS6|TITIN_MOUSE	8987	9006	yes	no	2	0.0013401	37.884			6986	88	7099	305484;305485;305486;305487;305488;305489;305490;305491;305492;305493;305494;305495;305496;305497;305498;305499;305500;305501;305502;305503;305504;305505;305506;305507;305508;305509;305510;305511;305512;305513;305514;305515;305516;305517;305518	148285;148286;148287;148288;148289	148285		5
DSVHLTWEPPDDDGGSPLTGYVVEK	LKFSDITKDSVHLTWE	LTGYVVEKRDMSRKTW	25	0	2712.26	sp|A2ASS6|TITIN_MOUSE;tr|E9Q8K5|E9Q8K5_MOUSE;tr|E9Q8N1|E9Q8N1_MOUSE;sp|A2ASS6-2|TITIN_MOUSE	sp|A2ASS6|TITIN_MOUSE	15291	15315	yes	no	3	1.484e-11	51.827			7016	88	7130	307140;307141;307142;307143;307144;307145;307146	149146;149147;149148	149148		3
DSVNLTWTEPASDGGSK	VKVSDVSRDSVNLTWT	PASDGGSKVTNYIVEK	17	0	1762.8	sp|A2ASS6|TITIN_MOUSE;tr|E9Q8K5|E9Q8K5_MOUSE;tr|E9Q8N1|E9Q8N1_MOUSE;sp|A2ASS6-2|TITIN_MOUSE	sp|A2ASS6|TITIN_MOUSE	32925	32941	yes	no	2	0.0060614	40.798			7017	88	7131	307147;307148;307149;307150;307151;307152;307153;307154;307155;307156	149149;149150;149151;149152	149150		4
DSVSITWEPPLLDGGSK	LKVTEITKDSVSITWE	PLLDGGSKIKNYIVEK	17	0	1799.89	sp|A2ASS6|TITIN_MOUSE;tr|E9Q8K5|E9Q8K5_MOUSE;tr|E9Q8N1|E9Q8N1_MOUSE;sp|A2ASS6-2|TITIN_MOUSE	sp|A2ASS6|TITIN_MOUSE	24837	24853	yes	no	2	4.4789e-05	61.962			7020	88	7134	307170;307171;307172;307173;307174;307175;307176;307177;307178;307179;307180;307181;307182;307183	149160;149161;149162;149163;149164	149160		5
DSVTITWEIPTIDGGAPVNNYIIEK	VSVKEVSRDSVTITWE	VNNYIIEKREAAMRAF	25	0	2744.39	sp|A2ASS6|TITIN_MOUSE;tr|E9Q8K5|E9Q8K5_MOUSE;tr|E9Q8N1|E9Q8N1_MOUSE;sp|A2ASS6-2|TITIN_MOUSE	sp|A2ASS6|TITIN_MOUSE	31341	31365	yes	no	3	3.2122e-05	34.914			7023	88	7137	307234;307235;307236;307237;307238;307239	149189;149190	149190		2
DSVTLHWDLPLIDGGSR	LRPTDITKDSVTLHWD	PLIDGGSRITNYIVEK	17	0	1879.94	sp|A2ASS6|TITIN_MOUSE;tr|E9Q8K5|E9Q8K5_MOUSE;tr|E9Q8N1|E9Q8N1_MOUSE;sp|A2ASS6-2|TITIN_MOUSE	sp|A2ASS6|TITIN_MOUSE	22671	22687	yes	no	3	0.00014148	50.831			7024	88	7138	307240;307241;307242;307243;307244;307245;307246;307247;307248;307249;307250;307251;307252;307253;307254;307255;307256;307257;307258;307259;307260;307261;307262;307263;307264;307265;307266;307267;307268;307269;307270;307271;307272	149191;149192;149193;149194;149195;149196;149197;149198;149199;149200;149201;149202;149203;149204;149205;149206;149207;149208;149209	149201		19
DTFTTPGPPYALTVVDVTK	IGDSVLAKDTFTTPGP	LTVVDVTKRHVDLKWE	19	0	2021.04	sp|A2ASS6|TITIN_MOUSE;tr|E9Q8K5|E9Q8K5_MOUSE;tr|E9Q8N1|E9Q8N1_MOUSE;sp|A2ASS6-2|TITIN_MOUSE	sp|A2ASS6|TITIN_MOUSE	15968	15986	yes	no	2	5.1709e-12	73.918			7066	88	7180	309641;309642;309643;309644;309645;309646;309647;309648;309649;309650;309651;309652;309653;309654;309655;309656;309657;309658;309659;309660;309661;309662;309663;309664;309665;309666;309667;309668;309669;309670;309671;309672;309673;309674;309675;309676;309677;309678;309679;309680;309681;309682;309683;309684;309685;309686;309687;309688;309689;309690;309691	150336;150337;150338;150339;150340;150341;150342;150343;150344;150345	150342		10
DTFTTPGPPYALTVVDVTKR	IGDSVLAKDTFTTPGP	TVVDVTKRHVDLKWEP	20	1	2177.14	sp|A2ASS6|TITIN_MOUSE;tr|E9Q8K5|E9Q8K5_MOUSE;tr|E9Q8N1|E9Q8N1_MOUSE;sp|A2ASS6-2|TITIN_MOUSE	sp|A2ASS6|TITIN_MOUSE	15968	15987	yes	no	3	8.5053e-05	42.123			7067	88	7181	309692;309693;309694;309695;309696;309697;309698;309699;309700;309701;309702;309703;309704;309705;309706;309707;309708;309709;309710	150346;150347;150348;150349;150350;150351;150352;150353	150347		8
DTGEYQLTVSNAAGTK	TIKNCLRKDTGEYQLT	VSNAAGTKTVAVHLTV	16	0	1653.78	sp|A2ASS6|TITIN_MOUSE;tr|E9Q8K5|E9Q8K5_MOUSE;tr|E9Q8N1|E9Q8N1_MOUSE;sp|A2ASS6-2|TITIN_MOUSE	sp|A2ASS6|TITIN_MOUSE	19366	19381	yes	no	2	3.446e-56	155.26			7071	88	7185	309770;309771;309772;309773;309774;309775;309776;309777;309778;309779;309780;309781;309782;309783;309784;309785;309786;309787;309788;309789;309790;309791;309792;309793;309794;309795;309796;309797	150375;150376;150377;150378;150379;150380;150381;150382;150383;150384;150385;150386;150387;150388;150389;150390;150391;150392;150393;150394;150395;150396	150379		22
DTGEYTLELK	TIRETTIRDTGEYTLE	GEYTLELKNVTGTTSE	10	0	1167.57	sp|A2ASS6|TITIN_MOUSE;tr|E9Q8K5|E9Q8K5_MOUSE;tr|E9Q8N1|E9Q8N1_MOUSE;sp|A2ASS6-2|TITIN_MOUSE	sp|A2ASS6|TITIN_MOUSE	31594	31603	yes	no	2	0.00028077	121.6			7072	88	7186	309798;309799;309800;309801;309802;309803;309804;309805;309806;309807;309808;309809;309810;309811;309812;309813;309814;309815;309816;309817;309818;309819;309820;309821;309822;309823;309824;309825;309826;309827;309828;309829;309830;309831;309832;309833;309834;309835;309836;309837;309838;309839;309840;309841;309842;309843;309844;309845;309846;309847;309848;309849;309850;309851	150397;150398;150399;150400;150401;150402;150403;150404;150405;150406;150407;150408;150409;150410;150411;150412;150413;150414;150415;150416;150417;150418;150419;150420	150410		24
DTGQYVLTLK	TVKDCVRRDTGQYVLT	GQYVLTLKNVAGTRTM	10	0	1136.61	sp|A2ASS6|TITIN_MOUSE;tr|E9Q8K5|E9Q8K5_MOUSE;tr|E9Q8N1|E9Q8N1_MOUSE;sp|A2ASS6-2|TITIN_MOUSE	sp|A2ASS6|TITIN_MOUSE	27645	27654	yes	no	2	0.00081801	93.561			7076	88	7190	309909;309910;309911;309912;309913;309914;309915;309916;309917;309918;309919;309920;309921;309922;309923;309924;309925;309926;309927;309928;309929;309930;309931;309932;309933;309934;309935;309936;309937;309938;309939;309940;309941;309942;309943;309944;309945;309946;309947;309948;309949;309950;309951	150453;150454;150455;150456;150457;150458;150459;150460	150457		8
DTIVVNAGETFR	ISMDPKFRDTIVVNAG	VNAGETFRLEADVHGK	12	0	1320.67	sp|A2ASS6|TITIN_MOUSE;tr|E9Q8K5|E9Q8K5_MOUSE;tr|E9Q8N1|E9Q8N1_MOUSE;sp|A2ASS6-2|TITIN_MOUSE	sp|A2ASS6|TITIN_MOUSE	25422	25433	yes	no	2	2.917e-09	127.17			7087	88	7201	310593;310594;310595;310596;310597;310598;310599;310600;310601;310602;310603;310604;310605;310606;310607;310608;310609;310610;310611;310612;310613;310614;310615;310616;310617;310618;310619;310620;310621;310622;310623;310624;310625;310626;310627;310628;310629;310630;310631;310632;310633;310634;310635;310636;310637;310638;310639;310640;310641;310642;310643	150893;150894;150895;150896;150897;150898;150899;150900;150901;150902;150903;150904;150905;150906;150907;150908;150909;150910;150911;150912;150913;150914;150915	150909		23
DTLPEDTGYYR	DYYALHIRDTLPEDTG	PEDTGYYRVTATNTAG	11	0	1328.59	sp|A2ASS6|TITIN_MOUSE;tr|E9Q8K5|E9Q8K5_MOUSE;tr|E9Q8N1|E9Q8N1_MOUSE;sp|A2ASS6-2|TITIN_MOUSE	sp|A2ASS6|TITIN_MOUSE	33645	33655	yes	no	2	0.0001574	117.02			7093	88	7207	310787;310788;310789;310790;310791;310792;310793;310794;310795;310796;310797;310798;310799;310800;310801;310802;310803;310804;310805;310806;310807;310808;310809;310810;310811;310812;310813;310814;310815;310816;310817;310818;310819;310820;310821;310822;310823;310824;310825;310826;310827;310828;310829;310830;310831;310832;310833;310834;310835;310836;310837;310838;310839;310840;310841;310842;310843;…	150976;150977;150978;150979;150980;150981;150982;150983;150984;150985;150986;150987;150988;150989;150990;150991;150992;150993;150994;150995;150996	150986		21
DTMATFECETSEPFIK	QDVVAKEKDTMATFEC	ETSEPFIKVKWYKDGI	16	0	1904.82	sp|A2ASS6|TITIN_MOUSE;tr|E9Q8K5|E9Q8K5_MOUSE;tr|E9Q8N1|E9Q8N1_MOUSE;sp|A2ASS6-2|TITIN_MOUSE;sp|A2ASS6-3|TITIN_MOUSE	sp|A2ASS6|TITIN_MOUSE	2195	2210	no	no	2	1.4169e-16	108.63			7101	88;89	7215	311058;311059;311060;311061;311062;311063;311064;311065;311066;311067;311068;311069	151080;151081;151082;151083;151084;151085;151086;151087;151088	151083	122	9
DTSTTAWQIVSATVAR	NNYIVEKRDTSTTAWQ	IVSATVARTTIKACRL	16	0	1705.86	sp|A2ASS6|TITIN_MOUSE;tr|E9Q8K5|E9Q8K5_MOUSE;tr|E9Q8N1|E9Q8N1_MOUSE;sp|A2ASS6-2|TITIN_MOUSE	sp|A2ASS6|TITIN_MOUSE	24071	24086	yes	no	2	0.0637	28.166			7136	88	7250	313841;313842;313843;313844;313845;313846;313847;313848;313849	152669	152669		1
DTTTTVWDVVSATVAR	TNYIVQKRDTTTTVWD	VVSATVARTTLKVTKL	16	0	1720.86	sp|A2ASS6|TITIN_MOUSE;tr|E9Q8K5|E9Q8K5_MOUSE;tr|E9Q8N1|E9Q8N1_MOUSE;sp|A2ASS6-2|TITIN_MOUSE	sp|A2ASS6|TITIN_MOUSE	25153	25168	yes	no	2;3	0.0041768	34.395			7151	88	7265	314637;314638;314639;314640;314641;314642;314643;314644;314645;314646;314647;314648;314649;314650;314651;314652;314653;314654;314655;314656;314657;314658;314659;314660;314661;314662	153041;153042;153043;153044;153045;153046;153047	153042		7
DTTVSSDSVAK	PVIVTGLRDTTVSSDS	VSSDSVAKFTIKVTGE	11	0	1108.52	sp|A2ASS6|TITIN_MOUSE;tr|E9Q8K5|E9Q8K5_MOUSE;tr|E9Q8N1|E9Q8N1_MOUSE;sp|A2ASS6-2|TITIN_MOUSE	sp|A2ASS6|TITIN_MOUSE	34649	34659	yes	no	2	0.00030191	97.452			7154	88	7268	314770;314771;314772;314773;314774;314775;314776;314777;314778;314779;314780;314781;314782;314783;314784;314785;314786;314787;314788;314789;314790;314791;314792;314793;314794;314795;314796;314797;314798;314799;314800;314801;314802;314803;314804;314805;314806;314807;314808;314809;314810;314811;314812;314813;314814;314815;314816;314817;314818;314819;314820;314821;314822;314823;314824;314825;314826;…	153125;153126;153127;153128;153129;153130;153131;153132;153133;153134	153134		10
DTVVVQAGESFK	ISMDPKYRDTVVVQAG	VQAGESFKIDADIYGK	12	0	1278.65	sp|A2ASS6|TITIN_MOUSE;tr|E9Q8K5|E9Q8K5_MOUSE;tr|E9Q8N1|E9Q8N1_MOUSE;sp|A2ASS6-2|TITIN_MOUSE	sp|A2ASS6|TITIN_MOUSE	24340	24351	yes	no	2	3.624e-24	148.18			7178	88	7292	316211;316212;316213;316214;316215;316216;316217;316218;316219;316220;316221;316222;316223;316224;316225;316226;316227;316228;316229;316230;316231;316232;316233;316234;316235;316236;316237	153737;153738;153739;153740;153741;153742;153743;153744;153745;153746;153747;153748	153744		12
DVATAQWSPLSTTSK	TNYVVERKDVATAQWS	SPLSTTSKKKSHMAKH	15	0	1590.79	sp|A2ASS6|TITIN_MOUSE;tr|E9Q8K5|E9Q8K5_MOUSE;tr|E9Q8N1|E9Q8N1_MOUSE;sp|A2ASS6-2|TITIN_MOUSE	sp|A2ASS6|TITIN_MOUSE	19139	19153	yes	no	2	0.0039079	48.216			7194	88	7308	316860;316861;316862;316863	154100;154101;154102	154101		3
DVAYPPGPPSNAHVTDTTK	ASNPVLMKDVAYPPGP	AHVTDTTKKSASLAWG	19	0	1965.94	sp|A2ASS6|TITIN_MOUSE;tr|E9Q8K5|E9Q8K5_MOUSE;tr|E9Q8N1|E9Q8N1_MOUSE;sp|A2ASS6-2|TITIN_MOUSE	sp|A2ASS6|TITIN_MOUSE	22457	22475	yes	no	3	0.00057733	39.905			7198	88	7312	317074;317075;317076	154228	154228		1
DVAYPPGPPSNAHVTDTTKK	ASNPVLMKDVAYPPGP	HVTDTTKKSASLAWGK	20	1	2094.04	sp|A2ASS6|TITIN_MOUSE;tr|E9Q8K5|E9Q8K5_MOUSE;tr|E9Q8N1|E9Q8N1_MOUSE;sp|A2ASS6-2|TITIN_MOUSE	sp|A2ASS6|TITIN_MOUSE	22457	22476	yes	no	3;4	0.0031597	27.012			7199	88	7313	317077;317078;317079;317080;317081;317082;317083;317084;317085;317086;317087;317088	154229;154230;154231;154232;154233	154231		5
DVIIVHAGETFVLEADIR	ASLDPKYRDVIIVHAG	FVLEADIRGKPIPDII	18	0	1996.06	sp|A2ASS6|TITIN_MOUSE;tr|E9Q8K5|E9Q8K5_MOUSE;tr|E9Q8N1|E9Q8N1_MOUSE;sp|A2ASS6-2|TITIN_MOUSE	sp|A2ASS6|TITIN_MOUSE	26504	26521	yes	no	3	4.4324e-11	81.656			7273	88	7389	319616;319617;319618;319619;319620;319621;319622;319623;319624;319625;319626;319627;319628;319629	155447;155448;155449;155450;155451;155452;155453;155454	155454		8
DVLEEPEIDLDVALR	MTEPAQAKDVLEEPEI	IDLDVALRTSVIAKAG	15	0	1724.88	sp|A2ASS6|TITIN_MOUSE;tr|E9Q8K5|E9Q8K5_MOUSE;tr|E9Q8N1|E9Q8N1_MOUSE;sp|A2ASS6-2|TITIN_MOUSE	sp|A2ASS6|TITIN_MOUSE	29053	29067	yes	no	2;3	1.8895e-36	142.45			7286	88	7402	320105;320106;320107;320108;320109;320110;320111;320112;320113;320114;320115;320116;320117;320118;320119;320120;320121;320122;320123;320124;320125;320126;320127;320128;320129;320130;320131;320132;320133;320134;320135;320136;320137;320138;320139;320140;320141;320142;320143;320144;320145;320146;320147;320148;320149;320150;320151;320152;320153;320154;320155;320156;320157;320158;320159;320160;320161;…	155614;155615;155616;155617;155618;155619;155620;155621;155622;155623;155624;155625;155626;155627;155628;155629;155630;155631;155632;155633;155634;155635;155636;155637;155638;155639;155640;155641;155642;155643;155644;155645;155646;155647;155648;155649;155650;155651;155652;155653;155654;155655;155656;155657;155658;155659;155660;155661;155662;155663;155664;155665;155666;155667;155668;155669;155670;…	155663		66
DVNVIEGTK	VDVITPLKDVNVIEGT	VNVIEGTKAVLECKVS	9	0	973.508	sp|A2ASS6|TITIN_MOUSE;tr|E9Q8K5|E9Q8K5_MOUSE;tr|E9Q8N1|E9Q8N1_MOUSE;sp|A2ASS6-2|TITIN_MOUSE;sp|A2ASS6-3|TITIN_MOUSE	sp|A2ASS6|TITIN_MOUSE	2459	2467	no	no	2	0.0036582	83.883			7328	88;89	7444	322000;322001;322002;322003;322004;322005;322006;322007;322008;322009;322010;322011;322012;322013;322014;322015;322016;322017;322018;322019;322020;322021;322022;322023;322024;322025;322026;322027;322028;322029;322030;322031;322032;322033	156443;156444;156445;156446;156447;156448;156449;156450;156451;156452;156453;156454;156455;156456;156457;156458	156455		16
DVTAEDSASIMVK	NVCELVIRDVTAEDSA	DSASIMVKAINIAGET	13	0	1364.65	sp|A2ASS6|TITIN_MOUSE;tr|E9Q8K5|E9Q8K5_MOUSE;tr|E9Q8N1|E9Q8N1_MOUSE;sp|A2ASS6-2|TITIN_MOUSE;sp|A2ASS6-3|TITIN_MOUSE	sp|A2ASS6|TITIN_MOUSE	2146	2158	no	no	2	1.8144e-07	94.688			7373	88;89	7490	323830;323831;323832;323833;323834;323835;323836;323837;323838;323839;323840;323841;323842;323843;323844;323845;323846;323847;323848;323849;323850;323851;323852;323853;323854;323855;323856;323857;323858;323859;323860;323861;323862;323863;323864;323865;323866;323867;323868;323869;323870;323871;323872;323873;323874;323875	157324;157325;157326;157327;157328;157329;157330;157331;157332;157333;157334;157335;157336;157337;157338;157339;157340;157341;157342;157343;157344;157345;157346;157347;157348;157349;157350;157351;157352;157353;157354	157333	123	31
DVTALENATVTFEVSVSHDTVPVK	VKIIKKPKDVTALENA	SHDTVPVKWFHKNVEI	24	0	2557.29	sp|A2ASS6|TITIN_MOUSE;tr|E9Q8K5|E9Q8K5_MOUSE;tr|E9Q8N1|E9Q8N1_MOUSE;sp|A2ASS6-2|TITIN_MOUSE;sp|A2ASS6-3|TITIN_MOUSE	sp|A2ASS6|TITIN_MOUSE	2809	2832	no	no	3	4.4983e-98	147.26			7374	88;89	7491	323876;323877;323878;323879;323880;323881;323882;323883;323884;323885;323886;323887;323888;323889;323890;323891;323892;323893;323894;323895;323896;323897;323898;323899;323900;323901;323902;323903;323904;323905;323906;323907;323908;323909;323910;323911;323912;323913;323914;323915;323916	157355;157356;157357;157358;157359;157360;157361;157362;157363;157364;157365;157366;157367;157368;157369;157370;157371;157372;157373;157374;157375;157376;157377;157378;157379	157367		25
DVTKEDQGEYSFVVDGK	GRQNLTVKDVTKEDQG	YSFVVDGKKTTCKLKM	17	1	1914.88	sp|A2ASS6|TITIN_MOUSE;tr|E9Q8K5|E9Q8K5_MOUSE;tr|E9Q8N1|E9Q8N1_MOUSE;sp|A2ASS6-2|TITIN_MOUSE;sp|A2ASS6-3|TITIN_MOUSE	sp|A2ASS6|TITIN_MOUSE	2333	2349	no	no	2;3	4.2382e-19	93.226			7382	88;89	7499	324155;324156;324157;324158;324159;324160;324161;324162;324163;324164;324165;324166;324167;324168;324169;324170;324171;324172;324173;324174;324175;324176;324177;324178;324179;324180;324181;324182;324183;324184;324185;324186;324187;324188;324189;324190	157494;157495;157496;157497;157498;157499;157500;157501;157502;157503;157504;157505;157506;157507;157508;157509;157510	157510		17
DVTKEDQGEYSFVVDGKK	GRQNLTVKDVTKEDQG	SFVVDGKKTTCKLKMK	18	2	2042.98	sp|A2ASS6|TITIN_MOUSE;tr|E9Q8K5|E9Q8K5_MOUSE;tr|E9Q8N1|E9Q8N1_MOUSE;sp|A2ASS6-2|TITIN_MOUSE;sp|A2ASS6-3|TITIN_MOUSE	sp|A2ASS6|TITIN_MOUSE	2333	2350	no	no	3	1.787e-23	110.77			7383	88;89	7500	324191;324192;324193;324194;324195;324196;324197;324198;324199;324200;324201;324202;324203;324204;324205	157511;157512;157513;157514;157515;157516;157517;157518;157519	157516		9
DVTVPEKR	LDFAVPLKDVTVPEKR	DVTVPEKRQARFECVL	8	1	942.513	sp|A2ASS6|TITIN_MOUSE;tr|E9Q8K5|E9Q8K5_MOUSE;tr|E9Q8N1|E9Q8N1_MOUSE;sp|A2ASS6-2|TITIN_MOUSE	sp|A2ASS6|TITIN_MOUSE	13283	13290	yes	no	2	0.068003	71.501			7391	88	7508	324387;324388;324389;324390;324391;324392;324393;324394;324395;324396;324397;324398	157642;157643;157644;157645	157645		4
DVVMTDTSITEEQAGPGEPAAPFFISK	EKRFVESRDVVMTDTS	AAPFFISKPVVQKLVE	27	0	2836.35	sp|A2ASS6|TITIN_MOUSE;tr|E9Q8K5|E9Q8K5_MOUSE;tr|E9Q8N1|E9Q8N1_MOUSE;sp|A2ASS6-2|TITIN_MOUSE;sp|A2ASS6-3|TITIN_MOUSE	sp|A2ASS6|TITIN_MOUSE	1063	1089	no	no	3	1.4952e-46	80.02			7408	88;89	7525	325353;325354;325355;325356;325357;325358;325359;325360;325361;325362;325363;325364;325365;325366;325367;325368;325369;325370	158204;158205;158206;158207;158208;158209	158208	124	6
DVVMTDTSITEEQAGPGEPAAPFFISKPVVQK	EKRFVESRDVVMTDTS	ISKPVVQKLVEGGSVV	32	1	3387.69	sp|A2ASS6|TITIN_MOUSE;tr|E9Q8K5|E9Q8K5_MOUSE;tr|E9Q8N1|E9Q8N1_MOUSE;sp|A2ASS6-2|TITIN_MOUSE;sp|A2ASS6-3|TITIN_MOUSE	sp|A2ASS6|TITIN_MOUSE	1063	1094	no	no	3;4	3.4843e-23	60.029			7409	88;89	7526	325371;325372;325373;325374;325375;325376;325377;325378;325379;325380;325381;325382;325383;325384;325385;325386;325387;325388;325389;325390;325391	158210;158211;158212;158213;158214;158215;158216;158217;158218;158219;158220;158221;158222;158223;158224	158218	124	15
DYVVYDTR	LRWTRVNKDYVVYDTR	DYVVYDTRLKVTSLME	8	0	1029.48	sp|A2ASS6|TITIN_MOUSE;tr|E9Q8K5|E9Q8K5_MOUSE;tr|E9Q8N1|E9Q8N1_MOUSE;sp|A2ASS6-2|TITIN_MOUSE	sp|A2ASS6|TITIN_MOUSE	31081	31088	yes	no	2	0.0001039	114.5			7533	88	7652	331138;331139;331140;331141;331142;331143;331144;331145;331146;331147;331148;331149;331150;331151;331152;331153;331154;331155;331156;331157;331158;331159;331160;331161;331162;331163	160857;160858;160859;160860;160861;160862;160863;160864;160865;160866;160867;160868;160869;160870;160871;160872;160873	160862		17
EAAILYKPAVSTK	PVAQEALREAAILYKP	YKPAVSTKTVKGEYRL	13	1	1389.79	sp|A2ASS6|TITIN_MOUSE;tr|E9Q8K5|E9Q8K5_MOUSE;tr|E9Q8N1|E9Q8N1_MOUSE;sp|A2ASS6-2|TITIN_MOUSE	sp|A2ASS6|TITIN_MOUSE	33725	33737	yes	no	2;3	5.7083e-06	110.92			7560	88	7680	332076;332077;332078;332079;332080;332081;332082;332083;332084;332085;332086;332087;332088;332089;332090;332091;332092;332093;332094;332095;332096;332097;332098;332099;332100;332101;332102;332103;332104;332105;332106;332107;332108;332109;332110;332111;332112;332113;332114;332115;332116;332117;332118;332119;332120;332121;332122;332123;332124;332125;332126;332127;332128;332129;332130;332131;332132;…	161297;161298;161299;161300;161301;161302;161303;161304;161305;161306;161307;161308;161309;161310;161311;161312;161313;161314	161312		18
EADRNDSGTYDLVLENK	THTELVIKEADRNDSG	YDLVLENKCGKKTVYI	17	1	1937.9	sp|A2ASS6|TITIN_MOUSE;tr|E9Q8K5|E9Q8K5_MOUSE;tr|E9Q8N1|E9Q8N1_MOUSE;sp|A2ASS6-2|TITIN_MOUSE	sp|A2ASS6|TITIN_MOUSE	31985	32001	yes	no	2;3	1.0291e-31	120.63			7614	88	7736	333892;333893;333894;333895;333896;333897;333898;333899;333900;333901;333902;333903;333904;333905;333906;333907;333908;333909;333910;333911;333912;333913;333914;333915;333916;333917;333918;333919;333920;333921;333922;333923;333924;333925;333926;333927;333928;333929;333930;333931;333932;333933;333934;333935;333936;333937;333938;333939;333940;333941;333942;333943;333944;333945;333946;333947;333948;…	162213;162214;162215;162216;162217;162218;162219;162220;162221;162222;162223;162224;162225;162226;162227;162228;162229;162230;162231;162232;162233;162234;162235;162236;162237;162238;162239;162240;162241;162242;162243;162244;162245;162246	162235		34
EAEGVYEAK	AVGVSMPREAEGVYEA	AEGVYEAKEQLLPPKI	9	0	994.461	sp|A2ASS6|TITIN_MOUSE;tr|E9Q8K5|E9Q8K5_MOUSE;tr|E9Q8N1|E9Q8N1_MOUSE;sp|A2ASS6-2|TITIN_MOUSE	sp|A2ASS6|TITIN_MOUSE	20675	20683	yes	no	2	0.057915	52.49			7633	88	7757	334897;334898;334899;334900;334901;334902;334903;334904;334905;334906	162668	162668		1
EAFSSVIIK	DAGYSEPREAFSSVII	AFSSVIIKEPQIEPTA	9	0	992.554	sp|A2ASS6|TITIN_MOUSE;tr|E9Q8K5|E9Q8K5_MOUSE;tr|E9Q8N1|E9Q8N1_MOUSE;sp|A2ASS6-2|TITIN_MOUSE	sp|A2ASS6|TITIN_MOUSE	30420	30428	yes	no	2	0.0044848	82.287			7666	88	7791	336823;336824;336825;336826;336827;336828;336829;336830;336831;336832;336833;336834;336835;336836;336837;336838;336839;336840;336841;336842;336843;336844;336845;336846;336847;336848;336849;336850;336851;336852;336853;336854;336855;336856;336857;336858;336859;336860;336861;336862;336863;336864;336865;336866;336867;336868;336869	163678;163679;163680;163681;163682;163683;163684;163685;163686;163687;163688;163689;163690;163691	163683		14
EAFSSVIIKEPQIEPTADLTGITNQLITCK	DAGYSEPREAFSSVII	TNQLITCKAGSTFTID	30	1	3315.73	sp|A2ASS6|TITIN_MOUSE;tr|E9Q8K5|E9Q8K5_MOUSE;tr|E9Q8N1|E9Q8N1_MOUSE;sp|A2ASS6-2|TITIN_MOUSE	sp|A2ASS6|TITIN_MOUSE	30420	30449	yes	no	3	0.00030374	27.119			7667	88	7792	336870;336871;336872;336873;336874;336875;336876;336877;336878;336879;336880;336881;336882;336883;336884;336885;336886;336887	163692;163693;163694;163695;163696;163697	163693		6
EASREDVGTYELCVSNTAGSITVPITVIVLDRPGPPGPIR	TVTTLSIKEASREDVG	PGPPGPIRIDEVSCDN	40	2	4235.19	sp|A2ASS6|TITIN_MOUSE;tr|E9Q8K5|E9Q8K5_MOUSE;tr|E9Q8N1|E9Q8N1_MOUSE;sp|A2ASS6-2|TITIN_MOUSE	sp|A2ASS6|TITIN_MOUSE	27245	27284	yes	no	4	3.0108e-10	27.969			7824	88	7956	343815;343816;343817;343818;343819;343820;343821;343822;343823	167120	167120		1
EATLQFEEPEGVFPGASSAAQVSPVTIKPLITLTAEPK	QAQTTLPKEATLQFEE	ITLTAEPKGNYPQSST	38	1	3952.07	sp|A2ASS6|TITIN_MOUSE;sp|A2ASS6-2|TITIN_MOUSE	sp|A2ASS6|TITIN_MOUSE	3848	3885	yes	no	3;4	4.8019e-39	64.612			7841	88	7974	344559;344560;344561;344562;344563;344564;344565;344566;344567;344568;344569;344570;344571;344572;344573;344574;344575;344576;344577;344578;344579;344580;344581;344582;344583;344584;344585;344586;344587;344588;344589;344590;344591;344592;344593;344594;344595;344596;344597;344598;344599;344600;344601;344602;344603;344604;344605;344606;344607;344608;344609;344610;344611;344612;344613;344614;344615;…	167546;167547;167548;167549;167550;167551;167552;167553;167554;167555;167556;167557;167558;167559;167560;167561;167562;167563;167564	167561		19
EDGTQSLIIVPASPSDSGEWTVVAQNR	YTHKVVIKEDGTQSLI	WTVVAQNRAGKSTISV	27	0	2855.39	sp|A2ASS6|TITIN_MOUSE;tr|E9Q8K5|E9Q8K5_MOUSE;tr|E9Q8N1|E9Q8N1_MOUSE;sp|A2ASS6-2|TITIN_MOUSE;sp|A2ASS6-3|TITIN_MOUSE	sp|A2ASS6|TITIN_MOUSE	1515	1541	no	no	3	2.9316e-25	63.701			7949	88;89	8087	350010;350011;350012;350013;350014;350015;350016;350017;350018;350019	170165;170166;170167;170168;170169;170170;170171;170172;170173	170165		9
EDKGTYTITASNR	LSIPKAAREDKGTYTI	YTITASNRLGSVFRNV	13	1	1454.7	sp|A2ASS6|TITIN_MOUSE;tr|E9Q8K5|E9Q8K5_MOUSE;tr|E9Q8N1|E9Q8N1_MOUSE;sp|A2ASS6-2|TITIN_MOUSE	sp|A2ASS6|TITIN_MOUSE	17259	17271	yes	no	3	0.00063823	59.225			7966	88	8104	350415;350416;350417;350418;350419;350420;350421;350422;350423;350424;350425;350426;350427;350428;350429	170359;170360;170361;170362	170359		4
EDLQKPVLDLK	RTEEVVVKEDLQKPVL	QKPVLDLKLSGVLTVK	11	1	1296.73	sp|A2ASS6|TITIN_MOUSE;tr|E9Q8K5|E9Q8K5_MOUSE;tr|E9Q8N1|E9Q8N1_MOUSE;sp|A2ASS6-2|TITIN_MOUSE	sp|A2ASS6|TITIN_MOUSE	19985	19995	yes	no	2;3	0.0026394	108.98			7989	88	8128	351166;351167;351168;351169;351170;351171;351172;351173;351174;351175;351176;351177;351178;351179;351180;351181;351182;351183;351184;351185;351186;351187;351188;351189;351190;351191;351192;351193;351194;351195;351196;351197;351198;351199;351200;351201;351202;351203;351204;351205;351206;351207;351208;351209;351210;351211;351212;351213;351214;351215;351216;351217;351218;351219;351220;351221;351222;…	170601;170602;170603;170604;170605;170606;170607	170601		7
EDMPLYTSVCYTIIHSPDGSGTFIVNDPQR	APTVLWFKEDMPLYTS	FIVNDPQRGDSGLYLC	30	0	3411.58	sp|A2ASS6|TITIN_MOUSE;sp|A2ASS6-2|TITIN_MOUSE	sp|A2ASS6|TITIN_MOUSE	3661	3690	yes	no	3	6.2986e-20	59.046			8002	88	8142	351773;351774;351775;351776;351777	170843;170844	170844	125	2
EDQGEYSFVVDGK	LTVKDVTKEDQGEYSF	YSFVVDGKKTTCKLKM	13	0	1471.65	sp|A2ASS6|TITIN_MOUSE;tr|E9Q8K5|E9Q8K5_MOUSE;tr|E9Q8N1|E9Q8N1_MOUSE;sp|A2ASS6-2|TITIN_MOUSE;sp|A2ASS6-3|TITIN_MOUSE	sp|A2ASS6|TITIN_MOUSE	2337	2349	no	no	2	6.5412e-05	79.886			8015	88;89	8155	352348;352349;352350;352351;352352;352353;352354;352355;352356;352357;352358;352359;352360;352361;352362;352363;352364;352365;352366;352367;352368;352369;352370;352371;352372;352373;352374;352375;352376;352377;352378;352379	171114;171115;171116;171117;171118;171119;171120;171121;171122;171123	171121		10
EDQGEYSFVVDGKK	LTVKDVTKEDQGEYSF	SFVVDGKKTTCKLKMK	14	1	1599.74	sp|A2ASS6|TITIN_MOUSE;tr|E9Q8K5|E9Q8K5_MOUSE;tr|E9Q8N1|E9Q8N1_MOUSE;sp|A2ASS6-2|TITIN_MOUSE;sp|A2ASS6-3|TITIN_MOUSE	sp|A2ASS6|TITIN_MOUSE	2337	2350	no	no	2;3	0.00018788	77.372			8016	88;89	8156	352380;352381;352382;352383;352384;352385;352386;352387;352388;352389;352390;352391;352392;352393;352394;352395;352396	171124;171125;171126;171127;171128;171129;171130;171131;171132;171133;171134	171128		11
EDVGHYTVK	LTIKEACREDVGHYTV	DVGHYTVKLTNSAGEA	9	0	1046.5	sp|A2ASS6|TITIN_MOUSE;tr|E9Q8K5|E9Q8K5_MOUSE;tr|E9Q8N1|E9Q8N1_MOUSE;sp|A2ASS6-2|TITIN_MOUSE	sp|A2ASS6|TITIN_MOUSE	24002	24010	yes	no	2	0.0068798	77.662			8053	88	8197	354191;354192;354193;354194;354195;354196;354197;354198;354199;354200;354201;354202;354203;354204;354205;354206;354207;354208;354209;354210	171753;171754;171755;171756;171757;171758	171757		6
EDVGTYELCVSNTAGSITVPITVIVLDRPGPPGPIR	LSIKEASREDVGTYEL	PGPPGPIRIDEVSCDN	36	1	3791.98	sp|A2ASS6|TITIN_MOUSE;tr|E9Q8K5|E9Q8K5_MOUSE;tr|E9Q8N1|E9Q8N1_MOUSE;sp|A2ASS6-2|TITIN_MOUSE	sp|A2ASS6|TITIN_MOUSE	27249	27284	yes	no	3;4	2.381e-21	50.891			8055	88	8199	354300;354301;354302;354303;354304;354305;354306;354307;354308;354309;354310;354311;354312;354313;354314;354315;354316;354317;354318;354319;354320;354321;354322;354323;354324;354325;354326;354327;354328;354329;354330;354331;354332;354333;354334;354335;354336	171796;171797;171798;171799;171800;171801;171802;171803;171804;171805;171806;171807;171808	171802		13
EEEELLRPVTTTQR	RQRIMAEKEEEELLRP	RPVTTTQRLSEYKSEL	14	1	1699.87	sp|A2ASS6|TITIN_MOUSE;tr|E9Q8K5|E9Q8K5_MOUSE;tr|E9Q8N1|E9Q8N1_MOUSE;sp|A2ASS6-2|TITIN_MOUSE	sp|A2ASS6|TITIN_MOUSE	33990	34003	yes	no	3	0.0012337	54.09			8101	88	8246	356047	172776	172776		1
EEFILEILK	KYKLSSNKEEFILEIL	EFILEILKTETSDGGL	9	0	1132.64	sp|A2ASS6|TITIN_MOUSE;tr|E9Q8K5|E9Q8K5_MOUSE;tr|E9Q8N1|E9Q8N1_MOUSE;sp|A2ASS6-2|TITIN_MOUSE	sp|A2ASS6|TITIN_MOUSE	34694	34702	yes	no	2	0.0044848	82.287			8115	88	8260	356600;356601;356602;356603;356604;356605;356606;356607;356608;356609;356610;356611;356612;356613;356614;356615;356616;356617;356618;356619;356620;356621;356622;356623;356624;356625;356626;356627;356628;356629;356630;356631;356632;356633;356634;356635;356636;356637;356638;356639;356640;356641;356642;356643;356644;356645;356646;356647;356648;356649;356650;356651;356652;356653;356654;356655;356656;…	172990;172991;172992;172993;172994;172995;172996;172997;172998;172999;173000;173001;173002;173003;173004;173005;173006;173007;173008;173009;173010;173011;173012;173013;173014;173015;173016;173017;173018;173019;173020;173021;173022	173010		33
EEGILSCIGK	TIKQASHREEGILSCI	GILSCIGKTSQGVVKC	10	0	1104.55	sp|A2ASS6|TITIN_MOUSE;tr|E9Q8K5|E9Q8K5_MOUSE;tr|E9Q8N1|E9Q8N1_MOUSE;sp|A2ASS6-2|TITIN_MOUSE	sp|A2ASS6|TITIN_MOUSE	34892	34901	yes	no	2	0.0057244	71.03			8129	88	8274	356930;356931;356932;356933;356934;356935;356936;356937;356938;356939;356940;356941;356942;356943;356944;356945;356946;356947;356948;356949;356950;356951;356952;356953;356954;356955;356956;356957;356958;356959;356960;356961;356962;356963;356964;356965;356966;356967;356968;356969;356970	173177;173178;173179;173180	173178		4
EEHFEVLR	SISGSTVREEHFEVLR	EEHFEVLRGREAKVTE	8	0	1057.52	sp|A2ASS6|TITIN_MOUSE;tr|E9Q8K5|E9Q8K5_MOUSE;tr|E9Q8N1|E9Q8N1_MOUSE;sp|A2ASS6-2|TITIN_MOUSE;sp|A2ASS6-3|TITIN_MOUSE	sp|A2ASS6|TITIN_MOUSE	916	923	no	no	2;3	1.3028e-95	204.03			8142	88;89	8287	357745;357746;357747;357748;357749;357750;357751;357752;357753;357754;357755;357756;357757;357758;357759;357760;357761;357762;357763;357764;357765;357766;357767;357768;357769;357770;357771;357772;357773;357774;357775;357776;357777;357778;357779;357780;357781;357782;357783;357784;357785;357786;357787;357788;357789;357790;357791;357792;357793;357794;357795;357796;357797;357798;357799;357800;357801;…	173599;173600;173601;173602;173603;173604;173605;173606;173607;173608;173609;173610;173611;173612;173613;173614;173615;173616;173617;173618;173619;173620;173621;173622;173623;173624;173625;173626;173627;173628;173629	173619		31
EEQLLSTGFK	QPKISWYKEEQLLSTG	QLLSTGFKCKFLHDGQ	10	0	1150.59	sp|A2ASS6|TITIN_MOUSE;tr|E9Q8K5|E9Q8K5_MOUSE;tr|E9Q8N1|E9Q8N1_MOUSE;sp|A2ASS6-2|TITIN_MOUSE;sp|A2ASS6-3|TITIN_MOUSE	sp|A2ASS6|TITIN_MOUSE	3281	3290	no	no	2	0.00017541	123.79			8254	88;89	8403	361986;361987;361988;361989;361990;361991;361992;361993;361994;361995;361996;361997;361998	175520;175521	175521		2
EEQSEVVAVPTSQTSK	EEKQVLLKEEQSEVVA	VPTSQTSKSEKEPEAI	16	0	1717.84	sp|A2ASS6|TITIN_MOUSE;sp|A2ASS6-2|TITIN_MOUSE	sp|A2ASS6|TITIN_MOUSE	4007	4022	yes	no	2;3	4.9332e-15	103.13			8258	88	8407	362043;362044;362045;362046;362047;362048;362049;362050;362051;362052;362053;362054;362055;362056;362057;362058;362059;362060;362061;362062;362063;362064;362065;362066;362067;362068;362069;362070;362071;362072;362073;362074;362075;362076;362077;362078;362079;362080;362081;362082;362083;362084;362085;362086;362087;362088;362089;362090;362091;362092;362093;362094;362095;362096;362097;362098;362099;…	175541;175542;175543;175544;175545;175546;175547;175548;175549;175550;175551;175552;175553;175554;175555;175556;175557;175558;175559;175560;175561;175562;175563;175564;175565;175566;175567;175568;175569;175570;175571;175572;175573;175574;175575;175576;175577;175578;175579;175580;175581;175582;175583;175584;175585	175579		45
EESTLGVPGDFLETSAR	DVPDASCKEESTLGVP	DFLETSARGPLVQGVD	17	0	1806.86	sp|A2ASS6|TITIN_MOUSE;sp|A2ASS6-2|TITIN_MOUSE	sp|A2ASS6|TITIN_MOUSE	3729	3745	yes	no	2	0.013797	34.928			8276	88	8425	362757;362758;362759;362760;362761;362762;362763;362764	175808;175809;175810;175811	175809		4
EETSTSYAELR	STYHVPTKEETSTSYA	STSYAELRERHAQASY	11	0	1284.58	sp|A2ASS6|TITIN_MOUSE;tr|E9Q8K5|E9Q8K5_MOUSE;tr|E9Q8N1|E9Q8N1_MOUSE;sp|A2ASS6-2|TITIN_MOUSE	sp|A2ASS6|TITIN_MOUSE	33958	33968	yes	no	2	0.00080712	84.479			8286	88	8435	362993;362994;362995;362996;362997;362998;362999;363000;363001;363002	175915;175916;175917;175918;175919;175920	175915		6
EFEELVAFIQQR	EKSERDEKEFEELVAF	LVAFIQQRLTQTEPVT	12	0	1507.77	sp|A2ASS6|TITIN_MOUSE;tr|E9Q8K5|E9Q8K5_MOUSE;tr|E9Q8N1|E9Q8N1_MOUSE;tr|F7CR78|F7CR78_MOUSE;tr|A2AT70|A2AT70_MOUSE	sp|A2ASS6|TITIN_MOUSE	9526	9537	yes	no	2	0.026828	44.543			8328	88	8479	364824;364825;364826;364827;364828;364829;364830;364831;364832	176843;176844	176844		2
EFMEVEEGTDVNIVAK	CPPAIELKEFMEVEEG	TDVNIVAKIKGVPFPT	16	0	1808.85	sp|A2ASS6|TITIN_MOUSE;tr|E9Q8K5|E9Q8K5_MOUSE;tr|E9Q8N1|E9Q8N1_MOUSE;sp|A2ASS6-2|TITIN_MOUSE	sp|A2ASS6|TITIN_MOUSE	17913	17928	yes	no	2	2.9604e-24	122.63			8395	88	8548	366596;366597;366598;366599;366600;366601;366602;366603;366604;366605;366606	177625;177626;177627;177628;177629;177630;177631;177632	177625	126	8
EGAEWQLVSSAISVTTCR	VVEKCEAKEGAEWQLV	AISVTTCRIVNLTENA	18	0	1992.96	sp|A2ASS6|TITIN_MOUSE;tr|E9Q8K5|E9Q8K5_MOUSE;tr|E9Q8N1|E9Q8N1_MOUSE;sp|A2ASS6-2|TITIN_MOUSE	sp|A2ASS6|TITIN_MOUSE	32556	32573	yes	no	3	0.0034238	32.627			8465	88	8622	369974;369975;369976;369977;369978;369979;369980;369981;369982;369983;369984;369985;369986;369987;369988;369989;369990	179177;179178;179179;179180	179180		4
EGCEYEYR	RVKSTGLREGCEYEYR	EGCEYEYRVFAENAAG	8	0	1104.42	sp|A2ASS6|TITIN_MOUSE;tr|E9Q8K5|E9Q8K5_MOUSE;tr|E9Q8N1|E9Q8N1_MOUSE;sp|A2ASS6-2|TITIN_MOUSE	sp|A2ASS6|TITIN_MOUSE	27838	27845	yes	no	2	0.033622	68.016			8476	88	8634	370339;370340;370341;370342;370343;370344;370345;370346;370347;370348;370349;370350;370351;370352;370353;370354;370355;370356;370357;370358	179365	179365		1
EGDTYEYR	KYTVKGLKEGDTYEYR	EGDTYEYRVSAVNIVG	8	0	1031.42	sp|A2ASS6|TITIN_MOUSE;tr|E9Q8K5|E9Q8K5_MOUSE;tr|E9Q8N1|E9Q8N1_MOUSE;sp|A2ASS6-2|TITIN_MOUSE	sp|A2ASS6|TITIN_MOUSE	18572	18579	yes	no	2	0.033217	68.224			8491	88	8649	370667;370668;370669;370670;370671;370672	179510;179511;179512;179513;179514;179515	179512		6
EGNHLFLK	NDKTEILKEGNHLFLK	EGNHLFLKVKNAMPED	8	0	956.508	sp|A2ASS6|TITIN_MOUSE;tr|E9Q8K5|E9Q8K5_MOUSE;tr|E9Q8N1|E9Q8N1_MOUSE;sp|A2ASS6-2|TITIN_MOUSE	sp|A2ASS6|TITIN_MOUSE	13147	13154	yes	no	2	0.014917	82.75			8622	88	8788	376666;376667;376668;376669;376670;376671;376672;376673;376674;376675;376676;376677;376678;376679;376680;376681	182266	182266		1
EGQTATFVCELSHEK	PLEDQTVKEGQTATFV	VCELSHEKMHVVWFKN	15	0	1734.79	sp|A2ASS6|TITIN_MOUSE;tr|E9Q8K5|E9Q8K5_MOUSE;tr|E9Q8N1|E9Q8N1_MOUSE;sp|A2ASS6-2|TITIN_MOUSE	sp|A2ASS6|TITIN_MOUSE	13376	13390	yes	no	3	0.0013214	45.54			8645	88	8812	377426;377427;377428;377429;377430;377431;377432;377433;377434;377435;377436;377437;377438;377439;377440;377441;377442;377443;377444;377445	182600;182601;182602	182600		3
EGQVVSTSAR	VPTVTWLREGQVVSTS	QVVSTSARHQVTTTKY	10	0	1032.52	sp|A2ASS6|TITIN_MOUSE;tr|E9Q8K5|E9Q8K5_MOUSE;tr|E9Q8N1|E9Q8N1_MOUSE;sp|A2ASS6-2|TITIN_MOUSE	sp|A2ASS6|TITIN_MOUSE	34386	34395	yes	no	2	1.1103e-09	136.02			8648	88	8815	377543;377544;377545;377546;377547;377548;377549;377550;377551;377552;377553;377554;377555;377556;377557;377558;377559;377560;377561;377562;377563;377564;377565;377566;377567;377568;377569;377570;377571;377572;377573;377574;377575;377576;377577;377578;377579;377580;377581;377582;377583;377584;377585;377586;377587;377588;377589;377590;377591;377592;377593;377594;377595;377596;377597;377598;377599;…	182647;182648;182649;182650;182651;182652;182653;182654;182655;182656;182657;182658;182659;182660;182661;182662;182663;182664;182665;182666;182667;182668;182669;182670;182671;182672;182673;182674;182675;182676	182663		30
EHIIIQWTKPESDGGNEISNYLVDK	PEEVGAGKEHIIIQWT	ISNYLVDKREKKSLRW	25	1	2884.42	sp|A2ASS6|TITIN_MOUSE;tr|E9Q8K5|E9Q8K5_MOUSE;tr|E9Q8N1|E9Q8N1_MOUSE;sp|A2ASS6-2|TITIN_MOUSE	sp|A2ASS6|TITIN_MOUSE	31043	31067	yes	no	4	6.1378e-30	73.574			8754	88	8925	382704;382705;382706;382707;382708;382709;382710;382711;382712;382713;382714	185099;185100;185101;185102;185103;185104;185105;185106	185102		8
EIAAPELEPLHLR	PRGTYRAKEIAAPELE	ELEPLHLRYGQEQWEE	13	0	1486.81	sp|A2ASS6|TITIN_MOUSE;tr|E9Q8K5|E9Q8K5_MOUSE;tr|E9Q8N1|E9Q8N1_MOUSE;sp|A2ASS6-2|TITIN_MOUSE;sp|A2ASS6-3|TITIN_MOUSE	sp|A2ASS6|TITIN_MOUSE	1677	1689	no	no	2;3	7.7237e-39	151.55			8809	88;89	8983	384919;384920;384921;384922;384923;384924;384925;384926;384927;384928;384929;384930;384931;384932;384933;384934;384935;384936;384937;384938;384939;384940;384941;384942;384943;384944;384945;384946;384947;384948;384949;384950;384951;384952;384953;384954;384955;384956;384957;384958;384959;384960;384961;384962;384963;384964;384965;384966;384967;384968;384969;384970;384971;384972;384973;384974;384975;…	186032;186033;186034;186035;186036;186037;186038;186039;186040;186041;186042;186043;186044;186045;186046;186047;186048;186049;186050;186051;186052;186053;186054;186055;186056;186057;186058;186059;186060;186061;186062;186063;186064;186065;186066;186067;186068;186069;186070;186071;186072;186073;186074;186075;186076;186077;186078;186079;186080;186081;186082;186083;186084;186085;186086;186087;186088;…	186068		60
EIASLLSAEEDFQTYSSDLR	QQIEMEMKEIASLLSA	QTYSSDLRLPNANETL	20	0	2273.07	sp|A2ASS6|TITIN_MOUSE;sp|A2ASS6-2|TITIN_MOUSE	sp|A2ASS6|TITIN_MOUSE	3460	3479	yes	no	2;3	1.3383e-137	179.87			8823	88	8998	386020;386021;386022;386023;386024;386025;386026;386027;386028;386029;386030;386031;386032;386033;386034;386035;386036;386037;386038;386039;386040;386041;386042;386043;386044;386045;386046;386047;386048;386049;386050;386051;386052;386053;386054;386055;386056;386057;386058;386059;386060;386061;386062;386063;386064;386065;386066;386067;386068;386069;386070;386071;386072;386073;386074;386075;386076;…	186535;186536;186537;186538;186539;186540;186541;186542;186543;186544;186545;186546;186547;186548;186549;186550;186551;186552;186553;186554;186555;186556	186552		22
EIELDFAVPLK	TTAILTVKEIELDFAV	LDFAVPLKDVTVPEKR	11	0	1272.7	sp|A2ASS6|TITIN_MOUSE;tr|E9Q8K5|E9Q8K5_MOUSE;tr|E9Q8N1|E9Q8N1_MOUSE;sp|A2ASS6-2|TITIN_MOUSE	sp|A2ASS6|TITIN_MOUSE	13272	13282	yes	no	2	0.00037425	100.88			8859	88	9037	388519;388520;388521;388522;388523;388524;388525;388526;388527;388528;388529;388530;388531;388532;388533;388534;388535;388536;388537;388538;388539;388540;388541;388542;388543;388544;388545;388546;388547;388548;388549;388550;388551;388552;388553;388554;388555;388556;388557;388558;388559;388560;388561;388562;388563;388564;388565;388566;388567;388568;388569	187713;187714;187715;187716;187717;187718;187719;187720;187721;187722;187723;187724;187725;187726;187727;187728;187729	187724		17
EIELDFAVPLKDVTVPEK	TTAILTVKEIELDFAV	KDVTVPEKRQARFECV	18	1	2041.1	sp|A2ASS6|TITIN_MOUSE;tr|E9Q8K5|E9Q8K5_MOUSE;tr|E9Q8N1|E9Q8N1_MOUSE;sp|A2ASS6-2|TITIN_MOUSE	sp|A2ASS6|TITIN_MOUSE	13272	13289	yes	no	3	2.0851e-08	70.837			8860	88	9038	388570;388571;388572;388573;388574;388575;388576;388577;388578;388579;388580;388581;388582;388583;388584;388585;388586;388587;388588;388589;388590;388591;388592;388593;388594	187730;187731;187732;187733;187734;187735;187736	187733		7
EIELDFAVPLKDVTVPEKR	TTAILTVKEIELDFAV	DVTVPEKRQARFECVL	19	2	2197.2	sp|A2ASS6|TITIN_MOUSE;tr|E9Q8K5|E9Q8K5_MOUSE;tr|E9Q8N1|E9Q8N1_MOUSE;sp|A2ASS6-2|TITIN_MOUSE	sp|A2ASS6|TITIN_MOUSE	13272	13290	yes	no	3;4	2.5956e-06	61.096			8861	88	9039	388595;388596;388597;388598;388599;388600;388601;388602;388603;388604;388605;388606;388607;388608;388609;388610;388611;388612;388613;388614;388615;388616;388617;388618;388619;388620;388621;388622;388623;388624;388625;388626;388627;388628;388629;388630;388631;388632;388633;388634;388635;388636;388637;388638;388639;388640;388641;388642;388643;388644;388645	187737;187738;187739;187740;187741;187742;187743;187744;187745;187746;187747;187748;187749;187750;187751;187752	187752		16
EIIQVQK	WEEIYHEREIIQVQKE	REIIQVQKEVHEELHE	7	0	856.502	sp|A2ASS6|TITIN_MOUSE;tr|E9Q8K5|E9Q8K5_MOUSE;tr|E9Q8N1|E9Q8N1_MOUSE;tr|F7CR78|F7CR78_MOUSE;tr|A2AT70|A2AT70_MOUSE;tr|A2AT64|A2AT64_MOUSE;tr|A2AT67|A2AT67_MOUSE;tr|A2AT66|A2AT66_MOUSE;tr|A2AT65|A2AT65_MOUSE;tr|A2AT68|A2AT68_MOUSE;tr|F6RSJ3|F6RSJ3_MOUSE	sp|A2ASS6|TITIN_MOUSE	10035	10041	yes	no	2	0.04137	88.643			8910	88	9089	391075	188805	188805		1
EILEPPEIDLDASMR	LKEAIKPKEILEPPEI	IDLDASMRKLVVVRAG	15	0	1726.84	sp|A2ASS6|TITIN_MOUSE;tr|E9Q8K5|E9Q8K5_MOUSE;tr|E9Q8N1|E9Q8N1_MOUSE;sp|A2ASS6-2|TITIN_MOUSE	sp|A2ASS6|TITIN_MOUSE	20388	20402	yes	no	2	0.00020151	57.288			8920	88	9099	391511;391512;391513;391514;391515;391516;391517;391518;391519;391520;391521;391522;391523;391524;391525;391526;391527;391528	189080;189081;189082;189083	189083	127	4
EILGYWVEYR	KPECDGGKEILGYWVE	LGYWVEYRQSGDSAWK	10	0	1326.66	sp|A2ASS6|TITIN_MOUSE;tr|E9Q8K5|E9Q8K5_MOUSE;tr|E9Q8N1|E9Q8N1_MOUSE;sp|A2ASS6-2|TITIN_MOUSE	sp|A2ASS6|TITIN_MOUSE	32250	32259	yes	no	2	0.012194	63.624			8925	88	9104	391625;391626;391627;391628;391629;391630;391631;391632;391633;391634;391635;391636;391637;391638;391639;391640;391641;391642;391643;391644;391645;391646;391647	189113;189114;189115;189116	189114		4
EISDVEISVEDVAK	GAAPVFIREISDVEIS	ISVEDVAKLSVTVTGC	14	0	1531.76	sp|A2ASS6|TITIN_MOUSE;sp|A2ASS6-2|TITIN_MOUSE	sp|A2ASS6|TITIN_MOUSE	3514	3527	yes	no	2	1.3944e-45	150.22			8979	88	9158	393817;393818;393819;393820;393821;393822;393823;393824;393825;393826;393827;393828;393829;393830;393831;393832;393833;393834;393835;393836;393837;393838;393839;393840;393841;393842;393843;393844;393845;393846;393847;393848;393849;393850;393851;393852	189940;189941;189942;189943;189944;189945;189946;189947;189948;189949;189950;189951;189952;189953	189943		14
EISILNIAR	TDQVLVKKEISILNIA	ISILNIARHRNILYLH	9	0	1027.6	sp|A2ASS6|TITIN_MOUSE;tr|E9Q8K5|E9Q8K5_MOUSE;tr|E9Q8N1|E9Q8N1_MOUSE;sp|A2ASS6-2|TITIN_MOUSE	sp|A2ASS6|TITIN_MOUSE	33084	33092	yes	no	2	0.00024439	109.48			8991	88	9170	394186;394187;394188;394189;394190;394191;394192;394193;394194;394195;394196;394197;394198;394199;394200;394201;394202;394203;394204;394205;394206;394207;394208;394209;394210;394211;394212;394213;394214;394215;394216;394217;394218;394219;394220;394221;394222;394223;394224;394225;394226;394227;394228;394229;394230;394231;394232;394233;394234;394235;394236;394237;394238	190082;190083;190084;190085;190086;190087;190088;190089;190090;190091;190092;190093;190094;190095;190096;190097	190091		16
EISLEAMDFVDR	TFDEEAFKEISLEAMD	EAMDFVDRLLVKERKS	12	0	1423.67	sp|A2ASS6|TITIN_MOUSE;tr|E9Q8K5|E9Q8K5_MOUSE;tr|E9Q8N1|E9Q8N1_MOUSE;sp|A2ASS6-2|TITIN_MOUSE	sp|A2ASS6|TITIN_MOUSE	33262	33273	yes	no	2	1.554e-05	95.417			8992	88	9171	394239;394240;394241;394242;394243;394244;394245;394246;394247;394248;394249;394250;394251;394252;394253;394254;394255;394256;394257;394258;394259;394260;394261;394262;394263;394264;394265;394266;394267	190098;190099;190100;190101;190102;190103;190104;190105;190106;190107;190108;190109;190110;190111;190112;190113;190114	190106	128	17
EIVSYVR	SAFELNEREIVSYVRQ	REIVSYVRQVCEALEF	7	0	864.471	sp|A2ASS6|TITIN_MOUSE;tr|E9Q8K5|E9Q8K5_MOUSE;tr|E9Q8N1|E9Q8N1_MOUSE;sp|A2ASS6-2|TITIN_MOUSE	sp|A2ASS6|TITIN_MOUSE	33136	33142	yes	no	2	0.051405	82.305			9033	88	9215	396592;396593;396594;396595;396596;396597;396598;396599;396600;396601;396602;396603;396604;396605;396606;396607;396608;396609;396610;396611;396612;396613;396614;396615;396616;396617;396618;396619;396620;396621	191266	191266		1
EIVTPVTVQDLR	EKGVSEPREIVTPVTV	PVTVQDLRVLPTIDLS	12	0	1368.76	sp|A2ASS6|TITIN_MOUSE;tr|E9Q8K5|E9Q8K5_MOUSE;tr|E9Q8N1|E9Q8N1_MOUSE;sp|A2ASS6-2|TITIN_MOUSE	sp|A2ASS6|TITIN_MOUSE	31511	31522	yes	no	2	2.1919e-16	138.45			9035	88	9218	396870;396871;396872;396873;396874;396875;396876;396877;396878;396879;396880;396881;396882;396883;396884;396885;396886;396887;396888;396889;396890;396891;396892;396893;396894;396895;396896;396897;396898;396899;396900;396901;396902;396903;396904;396905;396906;396907;396908;396909;396910;396911;396912;396913;396914;396915;396916;396917;396918	191327;191328;191329;191330;191331;191332;191333;191334;191335;191336;191337;191338;191339;191340;191341;191342;191343;191344;191345;191346;191347;191348;191349;191350;191351;191352;191353;191354;191355;191356;191357;191358	191348		32
EKDTMATFECETSEPFIK	ELQDVVAKEKDTMATF	ETSEPFIKVKWYKDGI	18	1	2161.95	sp|A2ASS6|TITIN_MOUSE;tr|E9Q8K5|E9Q8K5_MOUSE;tr|E9Q8N1|E9Q8N1_MOUSE;sp|A2ASS6-2|TITIN_MOUSE;sp|A2ASS6-3|TITIN_MOUSE	sp|A2ASS6|TITIN_MOUSE	2193	2210	no	no	3	1.7398e-47	134.93			9070	88;89	9254	398254;398255;398256;398257;398258;398259;398260;398261;398262;398263;398264;398265;398266;398267;398268;398269;398270;398271;398272;398273	191851;191852;191853;191854;191855;191856;191857;191858	191856	122	8
ELAESVIAK	IVGEGEPRELAESVIA	LAESVIAKDILHPPEV	9	0	958.534	sp|A2ASS6|TITIN_MOUSE;tr|E9Q8K5|E9Q8K5_MOUSE;tr|E9Q8N1|E9Q8N1_MOUSE;sp|A2ASS6-2|TITIN_MOUSE	sp|A2ASS6|TITIN_MOUSE	19681	19689	yes	no	2	0.0052782	80.755			9181	88	9374	403175;403176;403177;403178;403179;403180;403181;403182;403183;403184;403185;403186;403187;403188;403189;403190;403191;403192;403193;403194;403195;403196;403197;403198;403199;403200;403201;403202;403203;403204;403205;403206;403207;403208;403209;403210;403211;403212;403213;403214;403215;403216;403217;403218;403219;403220;403221;403222;403223;403224;403225;403226;403227	193882;193883;193884;193885;193886;193887;193888;193889;193890;193891;193892;193893;193894;193895	193891		14
ELLLPVLIK	QAGLSDPRELLLPVLI	LLLPVLIKDQLEPPEI	9	0	1036.69	sp|A2ASS6|TITIN_MOUSE;tr|E9Q8K5|E9Q8K5_MOUSE;tr|E9Q8N1|E9Q8N1_MOUSE;sp|A2ASS6-2|TITIN_MOUSE	sp|A2ASS6|TITIN_MOUSE	28249	28257	yes	no	2	0.024839	62.582			9468	88	9668	415387;415388;415389;415390;415391;415392;415393;415394;415395;415396;415397;415398;415399;415400;415401;415402;415403;415404;415405;415406;415407;415408;415409;415410;415411;415412;415413;415414;415415;415416;415417;415418;415419;415420;415421;415422;415423;415424;415425;415426;415427;415428;415429;415430;415431;415432;415433;415434;415435;415436;415437;415438;415439;415440;415441;415442;415443;…	199505;199506;199507;199508;199509;199510;199511;199512;199513;199514;199515;199516;199517	199509		13
ELPLIFITPLSDVK	SAANLKVKELPLIFIT	ITPLSDVKVFEKDEAK	14	0	1583.92	sp|A2ASS6|TITIN_MOUSE;tr|E9Q8K5|E9Q8K5_MOUSE;tr|E9Q8N1|E9Q8N1_MOUSE;sp|A2ASS6-2|TITIN_MOUSE	sp|A2ASS6|TITIN_MOUSE	13626	13639	yes	no	2;3	3.2785e-05	80.507			9539	88	9739	417714;417715;417716;417717;417718;417719;417720;417721;417722;417723;417724;417725;417726;417727;417728;417729;417730;417731;417732;417733;417734;417735;417736;417737;417738;417739;417740;417741;417742;417743;417744;417745;417746;417747;417748;417749;417750;417751;417752;417753;417754;417755;417756;417757;417758;417759;417760;417761;417762;417763;417764;417765;417766;417767;417768;417769;417770;…	200407;200408;200409;200410;200411;200412;200413;200414;200415;200416;200417;200418;200419;200420;200421;200422;200423;200424;200425;200426;200427;200428;200429;200430;200431;200432;200433;200434;200435;200436;200437;200438;200439;200440;200441;200442;200443;200444;200445;200446;200447;200448;200449;200450;200451;200452;200453;200454;200455;200456;200457;200458	200417		52
ELQDIEVPESYSGELECIISPENIEGK	GAVVEFVKELQDIEVP	SPENIEGKWYHNDVEL	27	0	3076.44	sp|A2ASS6|TITIN_MOUSE;tr|E9Q8K5|E9Q8K5_MOUSE;tr|E9Q8N1|E9Q8N1_MOUSE;sp|A2ASS6-2|TITIN_MOUSE;sp|A2ASS6-3|TITIN_MOUSE	sp|A2ASS6|TITIN_MOUSE	2278	2304	no	no	3	6.9083e-18	60.95			9562	88;89	9764	418707;418708;418709;418710;418711;418712;418713;418714;418715;418716;418717;418718	200936;200937;200938;200939;200940;200941;200942;200943;200944;200945;200946;200947;200948;200949	200945		14
ELQTNALVCVENSTDLASILIK	IEWYKDDKELQTNALV	DLASILIKDANRLNSG	22	0	2430.27	sp|A2ASS6|TITIN_MOUSE;tr|E9Q8K5|E9Q8K5_MOUSE;tr|E9Q8N1|E9Q8N1_MOUSE;sp|A2ASS6-2|TITIN_MOUSE	sp|A2ASS6|TITIN_MOUSE	28701	28722	yes	no	3	0.0082654	29.058			9587	88	9790	419371	201213	201213		1
ELVITPEVDLSEIPGAQISVR	TIGPLTVKELVITPEV	PGAQISVRIGHNVHLE	21	0	2264.23	sp|A2ASS6|TITIN_MOUSE;tr|E9Q8K5|E9Q8K5_MOUSE;tr|E9Q8N1|E9Q8N1_MOUSE;sp|A2ASS6-2|TITIN_MOUSE	sp|A2ASS6|TITIN_MOUSE	29345	29365	yes	no	2;3	4.5604e-43	111.66			9660	88	9869	423423;423424;423425;423426;423427;423428;423429;423430;423431;423432;423433;423434;423435;423436;423437;423438;423439;423440;423441;423442;423443;423444;423445;423446;423447;423448;423449;423450;423451;423452;423453;423454;423455;423456;423457;423458;423459;423460;423461;423462;423463;423464;423465;423466;423467;423468;423469;423470;423471;423472;423473;423474;423475;423476;423477;423478;423479;…	202935;202936;202937;202938;202939;202940;202941;202942;202943;202944;202945;202946;202947;202948;202949;202950;202951;202952;202953;202954;202955;202956;202957;202958;202959;202960;202961;202962;202963;202964;202965;202966;202967;202968;202969;202970;202971;202972	202955		38
ENCTISWENPLDNGGSEITNFIVEYR	LKVSNVTKENCTISWE	TNFIVEYRKPNQKGWS	26	0	3056.38	sp|A2ASS6|TITIN_MOUSE;tr|E9Q8K5|E9Q8K5_MOUSE;tr|E9Q8N1|E9Q8N1_MOUSE;sp|A2ASS6-2|TITIN_MOUSE	sp|A2ASS6|TITIN_MOUSE	19805	19830	yes	no	3	0.04053	12.815			9798	88	10018	428812;428813;428814;428815	205430	205430		1
ENKVPCLECNYK	RNTILWVKENKVPCLE	PCLECNYKVTGLVEGL	12	1	1552.7	sp|A2ASS6|TITIN_MOUSE;tr|E9Q8K5|E9Q8K5_MOUSE;tr|E9Q8N1|E9Q8N1_MOUSE;sp|A2ASS6-2|TITIN_MOUSE	sp|A2ASS6|TITIN_MOUSE	30679	30690	yes	no	3	0.005997	47.712			9845	88	10068	430489;430490;430491;430492;430493;430494;430495;430496;430497;430498;430499;430500;430501;430502;430503;430504;430505;430506;430507;430508;430509;430510	206168;206169;206170;206171;206172;206173	206171		6
ENMATLTVLEPAVIIEK	VKNDGGVRENMATLTV	EPAVIIEKAGSMTVTV	17	0	1870.01	sp|A2ASS6|TITIN_MOUSE;tr|E9Q8K5|E9Q8K5_MOUSE;tr|E9Q8N1|E9Q8N1_MOUSE;tr|F7CR78|F7CR78_MOUSE	sp|A2ASS6|TITIN_MOUSE	6581	6597	yes	no	2	0.0017604	40.186			9866	88	10091	431358	206552	206552	129	1
ENTEYNFR	QFTVTKLKENTEYNFR	ENTEYNFRICAFNTEG	8	0	1071.46	sp|A2ASS6|TITIN_MOUSE;tr|E9Q8K5|E9Q8K5_MOUSE;tr|E9Q8N1|E9Q8N1_MOUSE;sp|A2ASS6-2|TITIN_MOUSE	sp|A2ASS6|TITIN_MOUSE	26859	26866	yes	no	2	0.011417	87.696			9903	88	10133	434132;434133;434134;434135;434136;434137;434138;434139;434140;434141;434142;434143;434144;434145;434146;434147;434148;434149;434150;434151;434152;434153;434154	208093;208094;208095;208096;208097;208098;208099	208097		7
ENVEYHFR	SLVVKGLKENVEYHFR	ENVEYHFRVSAENQFG	8	0	1092.5	sp|A2ASS6|TITIN_MOUSE;tr|E9Q8K5|E9Q8K5_MOUSE;tr|E9Q8N1|E9Q8N1_MOUSE;sp|A2ASS6-2|TITIN_MOUSE	sp|A2ASS6|TITIN_MOUSE	32083	32090	yes	no	3	0.016742	52.482			9912	88	10142	434481;434482;434483;434484;434485;434486;434487;434488;434489;434490;434491;434492;434493;434494;434495;434496;434497;434498;434499;434500;434501;434502;434503;434504;434505;434506;434507;434508;434509;434510;434511;434512;434513;434514;434515;434516;434517;434518;434519;434520;434521;434522;434523;434524	208268;208269;208270;208271;208272;208273;208274;208275;208276;208277;208278;208279;208280;208281;208282;208283;208284;208285;208286;208287	208275		20
EPAISAVEQTAQR	AVDMARVREPAISAVE	AVEQTAQRTTTTAVHI	13	0	1398.71	sp|A2ASS6|TITIN_MOUSE;tr|E9Q8K5|E9Q8K5_MOUSE;tr|E9Q8N1|E9Q8N1_MOUSE;sp|A2ASS6-2|TITIN_MOUSE;tr|Q8BUJ6|Q8BUJ6_MOUSE;sp|A2ASS6-3|TITIN_MOUSE	sp|A2ASS6|TITIN_MOUSE	439	451	no	no	2	1.8501e-90	182.23			9938	88;89	10169	435369;435370;435371;435372;435373;435374;435375;435376;435377;435378;435379;435380;435381;435382;435383;435384;435385;435386;435387;435388;435389;435390;435391;435392;435393;435394;435395;435396;435397;435398;435399;435400;435401;435402;435403;435404;435405;435406;435407;435408;435409;435410	208702;208703;208704;208705;208706;208707;208708;208709;208710;208711;208712;208713;208714;208715;208716;208717;208718	208713		17
EPATFIEK	CSADLFVKEPATFIEK	EPATFIEKLEPSQLLK	8	0	933.481	sp|A2ASS6|TITIN_MOUSE;tr|E9Q8K5|E9Q8K5_MOUSE;tr|E9Q8N1|E9Q8N1_MOUSE;tr|F7CR78|F7CR78_MOUSE	sp|A2ASS6|TITIN_MOUSE	5185	5192	yes	no	2	0.033217	68.224			9943	88	10174	435501	208743	208743		1
EPGPPGTPFVTAISK	VVAQYPYKEPGPPGTP	PFVTAISKESMVVQWH	15	0	1496.79	sp|A2ASS6|TITIN_MOUSE;tr|E9Q8K5|E9Q8K5_MOUSE;tr|E9Q8N1|E9Q8N1_MOUSE;sp|A2ASS6-2|TITIN_MOUSE	sp|A2ASS6|TITIN_MOUSE	25211	25225	yes	no	2	0.032674	34.666			9971	88	10202	436043;436044;436045;436046;436047;436048;436049;436050;436051;436052;436053	209011;209012	209011		2
EPIHPYTK	KRWVRVTKEPIHPYTK	EPIHPYTKYRVPDLLE	8	0	983.508	sp|A2ASS6|TITIN_MOUSE;tr|E9Q8K5|E9Q8K5_MOUSE;tr|E9Q8N1|E9Q8N1_MOUSE;sp|A2ASS6-2|TITIN_MOUSE	sp|A2ASS6|TITIN_MOUSE	18852	18859	yes	no	2	0.019867	68.371			9978	88	10210	436487;436488;436489;436490;436491;436492;436493;436494;436495;436496;436497;436498;436499;436500;436501;436502;436503;436504;436505;436506;436507;436508;436509;436510;436511;436512	209233;209234;209235;209236;209237;209238;209239	209236		7
EPLDDGGSVVTNYVVER	DSCYLTWKEPLDDGGS	VTNYVVERKDVATAQW	17	0	1847.89	sp|A2ASS6|TITIN_MOUSE;tr|E9Q8K5|E9Q8K5_MOUSE;tr|E9Q8N1|E9Q8N1_MOUSE;sp|A2ASS6-2|TITIN_MOUSE	sp|A2ASS6|TITIN_MOUSE	19121	19137	yes	no	2;3	8.7996e-14	90.385			9984	88	10217	436761;436762;436763;436764;436765;436766;436767;436768;436769;436770;436771;436772;436773;436774;436775;436776;436777;436778;436779;436780;436781;436782;436783;436784;436785;436786;436787;436788;436789;436790;436791;436792;436793;436794;436795;436796;436797;436798;436799;436800;436801;436802;436803;436804;436805;436806;436807;436808;436809;436810;436811;436812;436813;436814;436815	209354;209355;209356;209357;209358;209359;209360;209361;209362;209363;209364;209365;209366;209367;209368;209369;209370;209371;209372;209373;209374;209375;209376;209377;209378;209379;209380	209356		27
EPPVEFTKPLEDQTVEEEATAVLECEVSR	TQANLFVKEPPVEFTK	VLECEVSRENAKVKWF	29	1	3330.58	sp|A2ASS6|TITIN_MOUSE;tr|E9Q8K5|E9Q8K5_MOUSE;tr|E9Q8N1|E9Q8N1_MOUSE;sp|A2ASS6-2|TITIN_MOUSE	sp|A2ASS6|TITIN_MOUSE	14071	14099	yes	no	3	2.4683e-05	35.572			10010	88	10244	437564;437565;437566;437567;437568;437569;437570;437571;437572;437573;437574	209715;209716;209717;209718;209719;209720;209721	209718		7
EPQIEPTADLTGITNQLITCK	AFSSVIIKEPQIEPTA	TNQLITCKAGSTFTID	21	0	2341.18	sp|A2ASS6|TITIN_MOUSE;tr|E9Q8K5|E9Q8K5_MOUSE;tr|E9Q8N1|E9Q8N1_MOUSE;sp|A2ASS6-2|TITIN_MOUSE	sp|A2ASS6|TITIN_MOUSE	30429	30449	yes	no	2;3	3.5444e-18	76.492			10015	88	10249	437778;437779;437780;437781;437782;437783;437784;437785;437786;437787;437788;437789;437790;437791;437792;437793;437794;437795;437796;437797;437798;437799;437800;437801;437802;437803;437804;437805	209805;209806;209807;209808;209809;209810;209811;209812;209813;209814;209815;209816;209817	209809		13
EPSYTPGPPSAPR	ASNFISCREPSYTPGP	PGPPSAPRVVDTTKRS	13	0	1354.65	sp|A2ASS6|TITIN_MOUSE;tr|E9Q8K5|E9Q8K5_MOUSE;tr|E9Q8N1|E9Q8N1_MOUSE;sp|A2ASS6-2|TITIN_MOUSE	sp|A2ASS6|TITIN_MOUSE	31126	31138	yes	no	2	0.00037254	73.502			10027	88	10261	438149;438150;438151;438152;438153;438154;438155;438156;438157;438158;438159;438160;438161;438162;438163;438164	209943;209944;209945;209946;209947;209948;209949;209950;209951;209952	209945		10
EPTHVEESHSQQTTLEYGYK	QARVREPREPTHVEES	TTLEYGYKEHISTTKV	20	0	2362.07	sp|A2ASS6|TITIN_MOUSE;tr|E9Q8K5|E9Q8K5_MOUSE;tr|E9Q8N1|E9Q8N1_MOUSE;sp|A2ASS6-2|TITIN_MOUSE;sp|A2ASS6-3|TITIN_MOUSE	sp|A2ASS6|TITIN_MOUSE	720	739	no	no	3;4	4.5991e-27	98.175			10028	88;89	10262	438165;438166;438167;438168;438169;438170;438171;438172;438173;438174;438175;438176;438177;438178;438179;438180;438181;438182;438183;438184;438185;438186;438187;438188;438189;438190;438191;438192;438193;438194;438195;438196;438197;438198;438199;438200;438201;438202;438203;438204;438205;438206;438207;438208;438209;438210;438211;438212;438213;438214;438215;438216;438217;438218;438219;438220;438221;…	209953;209954;209955;209956;209957;209958;209959;209960;209961;209962;209963;209964;209965;209966;209967;209968;209969;209970;209971;209972;209973;209974;209975;209976;209977;209978;209979;209980;209981;209982;209983;209984;209985;209986;209987;209988;209989;209990;209991;209992;209993;209994;209995;209996;209997;209998;209999;210000;210001;210002;210003;210004;210005;210006;210007;210008;210009;…	209991		60
EPVVYDTHVNK	PPKKPDSKEPVVYDTH	VYDTHVNKQVVDDTCT	11	0	1299.65	sp|A2ASS6|TITIN_MOUSE;tr|E9Q8K5|E9Q8K5_MOUSE;tr|E9Q8N1|E9Q8N1_MOUSE;sp|A2ASS6-2|TITIN_MOUSE	sp|A2ASS6|TITIN_MOUSE	17951	17961	yes	no	2;3	9.1373e-05	88.596			10051	88	10287	439711;439712;439713;439714;439715;439716;439717;439718;439719;439720;439721;439722;439723;439724;439725;439726;439727;439728;439729;439730;439731;439732;439733;439734;439735;439736;439737;439738;439739;439740;439741;439742;439743;439744;439745;439746;439747;439748;439749;439750;439751;439752;439753	210763;210764;210765;210766;210767;210768;210769;210770;210771;210772;210773	210763		11
EQANLFSEWLR	ALQAAVAREQANLFSE	NLFSEWLRNIDKVEVT	11	0	1391.68	sp|A2ASS6|TITIN_MOUSE;sp|A2ASS6-2|TITIN_MOUSE	sp|A2ASS6|TITIN_MOUSE	4074	4084	yes	no	2	0.00038407	90.614			10067	88	10303	440341;440342;440343;440344;440345;440346;440347;440348	211071;211072	211072		2
EQETVLR	AVATAKAKEQETVLRS	KEQETVLRSREAMATR	7	0	873.456	sp|A2ASS6|TITIN_MOUSE;tr|E9Q8K5|E9Q8K5_MOUSE;tr|E9Q8N1|E9Q8N1_MOUSE;sp|A2ASS6-2|TITIN_MOUSE;sp|A2ASS6-3|TITIN_MOUSE	sp|A2ASS6|TITIN_MOUSE	669	675	no	no	2	0.030043	104.45			10089	88;89	10326	441589;441590;441591;441592;441593;441594;441595;441596;441597;441598;441599;441600;441601;441602;441603;441604;441605;441606;441607;441608;441609;441610;441611;441612;441613;441614;441615;441616	211658;211659;211660;211661;211662	211658		5
EQNAYTLVIEAVK	DGKFKCLKEQNAYTLV	TLVIEAVKTEDEGEYV	13	0	1476.78	sp|A2ASS6|TITIN_MOUSE;sp|A2ASS6-2|TITIN_MOUSE	sp|A2ASS6|TITIN_MOUSE	4300	4312	yes	no	2	2.4824e-06	85.837			10161	88	10399	444667;444668;444669;444670;444671;444672;444673;444674;444675;444676;444677;444678;444679;444680;444681;444682;444683;444684;444685;444686;444687;444688;444689	212777;212778;212779;212780;212781;212782;212783	212778		7
EQQEVVFNCEVNTEGAK	PLKDTKVKEQQEVVFN	EVNTEGAKAKWFRNEE	17	0	1979.89	sp|A2ASS6|TITIN_MOUSE;tr|E9Q8K5|E9Q8K5_MOUSE;tr|E9Q8N1|E9Q8N1_MOUSE;sp|A2ASS6-2|TITIN_MOUSE	sp|A2ASS6|TITIN_MOUSE	14442	14458	yes	no	2;3	7.8254e-19	94.569			10179	88	10417	445278;445279;445280;445281;445282;445283;445284;445285;445286;445287;445288;445289;445290;445291;445292;445293;445294;445295;445296;445297;445298;445299;445300	213001;213002;213003;213004;213005;213006;213007;213008;213009;213010;213011;213012	213007		12
EQSVLEFR	EIEIGQLKEQSVLEFR	EQSVLEFRVSARNEKG	8	0	1006.51	sp|A2ASS6|TITIN_MOUSE;tr|E9Q8K5|E9Q8K5_MOUSE;tr|E9Q8N1|E9Q8N1_MOUSE;sp|A2ASS6-2|TITIN_MOUSE	sp|A2ASS6|TITIN_MOUSE	29316	29323	yes	no	2	0.00018341	131.22			10191	88	10429	445668;445669;445670;445671;445672;445673;445674;445675;445676;445677;445678;445679;445680;445681;445682;445683;445684;445685;445686;445687;445688;445689;445690;445691;445692;445693;445694;445695;445696	213198;213199;213200;213201;213202;213203;213204;213205;213206	213203		9
EQTMLPELDLR	ESRPVIVKEQTMLPEL	MLPELDLRGIYQKLVI	11	0	1343.68	sp|A2ASS6|TITIN_MOUSE;tr|E9Q8K5|E9Q8K5_MOUSE;tr|E9Q8N1|E9Q8N1_MOUSE;sp|A2ASS6-2|TITIN_MOUSE	sp|A2ASS6|TITIN_MOUSE	22847	22857	yes	no	2	7.7586e-05	105.25			10198	88	10437	446228;446229;446230;446231;446232;446233;446234;446235;446236;446237;446238;446239;446240;446241;446242;446243;446244;446245;446246;446247;446248;446249;446250;446251;446252;446253;446254;446255;446256	213582;213583;213584;213585;213586;213587;213588;213589;213590;213591;213592;213593;213594;213595;213596;213597;213598	213591	130	17
EREEEPVFDVDSEMR	SSDPQVAKEREEEPVF	FDVDSEMRKTLIVKAG	15	1	1865.81	sp|A2ASS6|TITIN_MOUSE;tr|E9Q8K5|E9Q8K5_MOUSE;tr|E9Q8N1|E9Q8N1_MOUSE;sp|A2ASS6-2|TITIN_MOUSE	sp|A2ASS6|TITIN_MOUSE	27968	27982	yes	no	3	0.0027227	44.734			10237	88	10478	447365;447366;447367;447368;447369;447370;447371;447372;447373;447374	214075	214075	131	1
EREEEPVFDVDSEMRK	SSDPQVAKEREEEPVF	DVDSEMRKTLIVKAGS	16	2	1993.91	sp|A2ASS6|TITIN_MOUSE;tr|E9Q8K5|E9Q8K5_MOUSE;tr|E9Q8N1|E9Q8N1_MOUSE;sp|A2ASS6-2|TITIN_MOUSE	sp|A2ASS6|TITIN_MOUSE	27968	27983	yes	no	3;4	1.0035e-13	96.435			10238	88	10479	447375;447376;447377;447378;447379;447380;447381;447382;447383;447384;447385;447386;447387;447388;447389;447390;447391;447392;447393;447394;447395;447396;447397;447398;447399;447400;447401;447402;447403;447404;447405;447406;447407;447408;447409;447410;447411;447412;447413;447414;447415;447416;447417;447418;447419;447420;447421;447422;447423;447424;447425;447426;447427;447428;447429;447430;447431;…	214076;214077;214078;214079;214080;214081;214082;214083;214084;214085;214086;214087;214088;214089;214090;214091;214092;214093;214094;214095	214095	131	20
ESGTTAWQLINSSVK	TNYIVEKRESGTTAWQ	QLINSSVKRTQIKVTH	15	0	1619.82	sp|A2ASS6|TITIN_MOUSE;tr|E9Q8K5|E9Q8K5_MOUSE;tr|E9Q8N1|E9Q8N1_MOUSE;sp|A2ASS6-2|TITIN_MOUSE	sp|A2ASS6|TITIN_MOUSE	30571	30585	yes	no	2	0.00044637	62.055			10327	88	10569	450613;450614;450615;450616;450617;450618;450619;450620;450621;450622;450623;450624;450625;450626	215577;215578;215579;215580	215578		4
ESHEYFFR	HHVVSGLRESHEYFFR	ESHEYFFRVFAENQAG	8	0	1113.49	sp|A2ASS6|TITIN_MOUSE;tr|E9Q8K5|E9Q8K5_MOUSE;tr|E9Q8N1|E9Q8N1_MOUSE;sp|A2ASS6-2|TITIN_MOUSE	sp|A2ASS6|TITIN_MOUSE	28228	28235	yes	no	2;3	0.0023218	107.01			10330	88	10572	450672;450673;450674;450675;450676;450677;450678;450679;450680;450681;450682;450683;450684;450685;450686;450687;450688;450689;450690;450691;450692;450693;450694;450695;450696;450697;450698;450699;450700;450701;450702;450703;450704	215613;215614;215615;215616;215617;215618	215617		6
ESLSTYEHYASAEMK	KSQMTETRESLSTYEH	HYASAEMKSATSEEKS	15	0	1744.76	sp|A2ASS6|TITIN_MOUSE;tr|E9Q8K5|E9Q8K5_MOUSE;tr|E9Q8N1|E9Q8N1_MOUSE;sp|A2ASS6-2|TITIN_MOUSE	sp|A2ASS6|TITIN_MOUSE	34312	34326	yes	no	2;3	2.8907e-09	87.519			10370	88	10612	452018;452019;452020;452021;452022;452023;452024;452025;452026;452027;452028;452029;452030;452031;452032;452033;452034;452035;452036;452037;452038;452039;452040;452041;452042;452043;452044;452045;452046;452047;452048;452049;452050;452051;452052;452053;452054;452055;452056;452057;452058;452059;452060;452061;452062;452063;452064;452065;452066;452067;452068;452069;452070;452071;452072;452073;452074;…	216116;216117;216118;216119;216120;216121;216122;216123;216124;216125;216126;216127;216128;216129;216130;216131;216132;216133;216134;216135;216136;216137;216138;216139;216140;216141;216142;216143;216144;216145;216146;216147;216148;216149	216125	132	34
ETHKDDGGQYGITVSNVVGQK	DLTTLSIKETHKDDGG	VSNVVGQKTAAIEIIT	21	1	2231.08	sp|A2ASS6|TITIN_MOUSE;tr|E9Q8K5|E9Q8K5_MOUSE;tr|E9Q8N1|E9Q8N1_MOUSE;sp|A2ASS6-2|TITIN_MOUSE	sp|A2ASS6|TITIN_MOUSE	25080	25100	yes	no	3;4	1.4283e-32	95.205			10530	88	10777	458541;458542;458543;458544;458545;458546;458547;458548;458549;458550;458551;458552;458553;458554;458555;458556;458557;458558;458559;458560;458561;458562;458563;458564;458565;458566;458567;458568;458569;458570;458571;458572;458573;458574;458575;458576;458577;458578;458579;458580;458581;458582;458583;458584;458585;458586;458587;458588;458589;458590;458591;458592;458593;458594;458595;458596;458597;…	219079;219080;219081;219082;219083;219084;219085;219086;219087;219088;219089;219090;219091;219092;219093;219094;219095;219096;219097;219098;219099;219100;219101;219102;219103;219104;219105;219106;219107;219108	219090		30
ETLFPSMPEEQR	REQELLSKETLFPSMP	PSMPEEQRLHLKTQVR	12	0	1462.68	sp|A2ASS6|TITIN_MOUSE;sp|A2ASS6-2|TITIN_MOUSE	sp|A2ASS6|TITIN_MOUSE	4045	4056	yes	no	2	3.7889e-05	85.554			10553	88	10800	459243;459244;459245;459246;459247;459248;459249;459250;459251;459252;459253;459254;459255;459256;459257;459258;459259;459260;459261;459262;459263;459264;459265;459266;459267;459268;459269;459270;459271;459272;459273;459274;459275;459276;459277	219342;219343;219344;219345;219346;219347;219348;219349;219350;219351;219352;219353;219354;219355;219356;219357;219358;219359;219360	219356	133	19
ETTLDDISQIK	KTYKLEIRETTLDDIS	LDDISQIKAQVKNLSS	11	0	1261.64	sp|A2ASS6|TITIN_MOUSE;tr|E9Q8K5|E9Q8K5_MOUSE;tr|E9Q8N1|E9Q8N1_MOUSE;sp|A2ASS6-2|TITIN_MOUSE	sp|A2ASS6|TITIN_MOUSE	13423	13433	yes	no	2	0.0024063	75.819			10610	88	10860	461486;461487;461488;461489;461490;461491;461492;461493;461494;461495;461496;461497;461498;461499;461500;461501;461502;461503;461504;461505;461506;461507;461508;461509;461510;461511;461512;461513;461514;461515;461516;461517;461518;461519;461520;461521;461522;461523;461524;461525;461526;461527;461528;461529;461530;461531;461532;461533;461534;461535;461536;461537;461538;461539	220314;220315;220316;220317;220318;220319;220320;220321;220322;220323;220324;220325;220326;220327;220328;220329	220318		16
ETTMTSSTQIR	SSTEAEMRETTMTSST	MTSSTQIRREERWEGR	11	0	1253.59	sp|A2ASS6|TITIN_MOUSE;tr|E9Q8K5|E9Q8K5_MOUSE;tr|E9Q8N1|E9Q8N1_MOUSE;sp|A2ASS6-2|TITIN_MOUSE;tr|Q8BUJ6|Q8BUJ6_MOUSE;sp|A2ASS6-3|TITIN_MOUSE	sp|A2ASS6|TITIN_MOUSE	360	370	no	no	2	5.1905e-05	108.7			10612	88;89	10862	461555;461556;461557;461558;461559;461560;461561;461562;461563;461564;461565;461566;461567;461568;461569;461570;461571;461572;461573;461574;461575;461576;461577;461578;461579;461580;461581;461582;461583;461584;461585;461586;461587;461588;461589;461590;461591	220340;220341;220342;220343;220344;220345;220346;220347;220348;220349;220350;220351;220352;220353;220354;220355;220356;220357;220358;220359;220360;220361;220362;220363;220364;220365;220366;220367;220368;220369;220370;220371;220372	220369	134	33
ETTSTTWQVVSQAVAR	SNYIVEKRETTSTTWQ	VVSQAVARTSIKIVRL	16	0	1762.88	sp|A2ASS6|TITIN_MOUSE;tr|E9Q8K5|E9Q8K5_MOUSE;tr|E9Q8N1|E9Q8N1_MOUSE;sp|A2ASS6-2|TITIN_MOUSE	sp|A2ASS6|TITIN_MOUSE	27317	27332	yes	no	2;3	0.059955	28.627			10613	88	10863	461592;461593;461594;461595;461596;461597;461598;461599;461600;461601;461602;461603;461604;461605;461606;461607;461608	220373;220374	220373		2
EVAPDFELDAELRR	PNVEIVEKEVAPDFEL	ELDAELRRTLVVRAGL	14	1	1658.83	sp|A2ASS6|TITIN_MOUSE;tr|E9Q8K5|E9Q8K5_MOUSE;tr|E9Q8N1|E9Q8N1_MOUSE;sp|A2ASS6-2|TITIN_MOUSE	sp|A2ASS6|TITIN_MOUSE	22560	22573	yes	no	2;3	5.0339e-29	139.48			10657	88	10909	464306;464307;464308;464309;464310;464311;464312;464313;464314;464315;464316;464317;464318;464319;464320;464321;464322;464323;464324;464325;464326;464327;464328;464329;464330;464331;464332;464333;464334;464335;464336;464337;464338;464339;464340;464341;464342;464343;464344;464345;464346;464347;464348;464349;464350;464351;464352;464353;464354;464355;464356;464357;464358;464359;464360;464361;464362;…	222039;222040;222041;222042;222043;222044;222045;222046;222047;222048;222049;222050;222051;222052;222053;222054;222055;222056;222057;222058;222059;222060;222061	222045		23
EVELLKPIEDVTIYEK	AKLTLGEREVELLKPI	EDVTIYEKESASFDAE	16	1	1917.03	sp|A2ASS6|TITIN_MOUSE;tr|E9Q8K5|E9Q8K5_MOUSE;tr|E9Q8N1|E9Q8N1_MOUSE;sp|A2ASS6-2|TITIN_MOUSE	sp|A2ASS6|TITIN_MOUSE	13185	13200	yes	no	2	6.9075e-06	80.387			10708	88	10963	466440;466441;466442;466443;466444;466445;466446;466447;466448;466449;466450;466451;466452;466453;466454;466455;466456;466457;466458;466459;466460;466461	223124;223125;223126;223127;223128;223129;223130;223131;223132;223133;223134;223135	223129		12
EVETTALSTIAVATAK	ITQEKKRKEVETTALS	TIAVATAKAKEQETVL	16	0	1603.87	sp|A2ASS6|TITIN_MOUSE;tr|E9Q8K5|E9Q8K5_MOUSE;tr|E9Q8N1|E9Q8N1_MOUSE;sp|A2ASS6-2|TITIN_MOUSE;sp|A2ASS6-3|TITIN_MOUSE	sp|A2ASS6|TITIN_MOUSE	651	666	no	no	2;3	1.7384e-191	206.63			10724	88;89	10981	467838;467839;467840;467841;467842;467843;467844;467845;467846;467847;467848;467849;467850;467851;467852;467853;467854;467855;467856;467857;467858;467859;467860;467861;467862;467863;467864;467865;467866;467867;467868;467869;467870;467871;467872;467873;467874;467875;467876;467877;467878;467879;467880;467881;467882;467883;467884;467885;467886;467887;467888;467889;467890;467891;467892;467893;467894;…	224036;224037;224038;224039;224040;224041;224042;224043;224044;224045;224046;224047;224048;224049;224050;224051;224052;224053;224054;224055;224056;224057;224058;224059;224060;224061;224062;224063;224064;224065;224066;224067;224068;224069;224070;224071;224072;224073;224074;224075;224076;224077;224078;224079;224080;224081;224082;224083;224084;224085;224086;224087;224088;224089;224090;224091;224092;…	224112		89
EVGVSISGSTVR	QAGIEVKKEVGVSISG	SISGSTVREEHFEVLR	12	0	1189.63	sp|A2ASS6|TITIN_MOUSE;tr|E9Q8K5|E9Q8K5_MOUSE;tr|E9Q8N1|E9Q8N1_MOUSE;sp|A2ASS6-2|TITIN_MOUSE;sp|A2ASS6-3|TITIN_MOUSE	sp|A2ASS6|TITIN_MOUSE	904	915	no	no	2	2.9323e-16	137.4			10766	88;89	11024	469620;469621;469622;469623;469624;469625;469626;469627;469628;469629;469630;469631;469632;469633;469634;469635;469636;469637;469638;469639;469640;469641;469642;469643;469644;469645;469646;469647;469648;469649;469650;469651;469652;469653;469654;469655;469656;469657;469658;469659;469660;469661;469662;469663;469664;469665;469666;469667;469668;469669;469670;469671;469672;469673;469674;469675;469676;…	224933;224934;224935;224936;224937;224938;224939;224940;224941;224942;224943;224944;224945;224946;224947;224948;224949;224950;224951;224952;224953;224954;224955;224956;224957;224958;224959;224960;224961;224962;224963;224964;224965;224966;224967;224968;224969;224970	224950		38
EVMVTTQEQTHISHEQIR	QELKSRTREVMVTTQE	HISHEQIRKETEKAFV	18	0	2165.05	sp|A2ASS6|TITIN_MOUSE;tr|E9Q8K5|E9Q8K5_MOUSE;tr|E9Q8N1|E9Q8N1_MOUSE;sp|A2ASS6-2|TITIN_MOUSE;tr|Q8BUJ6|Q8BUJ6_MOUSE;sp|A2ASS6-3|TITIN_MOUSE	sp|A2ASS6|TITIN_MOUSE	496	513	no	no	3;4	4.6992e-48	137.61			10838	88;89	11099	472522;472523;472524;472525;472526;472527;472528;472529;472530;472531;472532;472533;472534;472535;472536;472537;472538;472539;472540;472541;472542;472543;472544;472545;472546;472547;472548;472549;472550;472551;472552;472553;472554;472555;472556;472557;472558;472559;472560;472561;472562;472563;472564;472565;472566;472567;472568;472569;472570;472571;472572;472573;472574;472575;472576;472577;472578;…	226156;226157;226158;226159;226160;226161;226162;226163;226164;226165;226166;226167;226168;226169;226170;226171;226172;226173;226174;226175;226176;226177;226178;226179;226180;226181;226182;226183;226184;226185;226186;226187;226188;226189;226190;226191;226192;226193;226194;226195;226196;226197;226198;226199;226200;226201;226202;226203;226204;226205;226206;226207;226208;226209;226210;226211;226212;…	226213	135	67
EVQLQTTIEGAEPISVAWFK	DISTIIGKEVQLQTTI	PISVAWFKDKGEIVRE	20	0	2245.16	sp|A2ASS6|TITIN_MOUSE;tr|E9Q8K5|E9Q8K5_MOUSE;tr|E9Q8N1|E9Q8N1_MOUSE;tr|F7CR78|F7CR78_MOUSE;tr|A2AT70|A2AT70_MOUSE	sp|A2ASS6|TITIN_MOUSE	8396	8415	yes	no	3	0.0018709	29.603			10870	88	11133	473583;473584;473585;473586;473587	226758;226759;226760;226761;226762	226760		5
EVQVIEK	VRIRSIKKEVQVIEKQ	KEVQVIEKQRAVVEFE	7	0	843.47	sp|A2ASS6|TITIN_MOUSE;tr|E9Q8K5|E9Q8K5_MOUSE;tr|E9Q8N1|E9Q8N1_MOUSE;sp|A2ASS6-2|TITIN_MOUSE;sp|A2ASS6-3|TITIN_MOUSE	sp|A2ASS6|TITIN_MOUSE	3161	3167	no	no	2	0.032595	108.46			10879	88;89	11142	473904;473905;473906;473907;473908;473909;473910;473911;473912;473913;473914;473915;473916;473917;473918;473919;473920;473921;473922;473923;473924;473925;473926;473927;473928;473929;473930;473931;473932;473933;473934	226860;226861;226862;226863;226864;226865;226866;226867;226868	226868		9
EVYDYYCR	ELFVKGVREVYDYYCR	EVYDYYCRRTKKVKRR	8	0	1166.47	sp|A2ASS6|TITIN_MOUSE;tr|E9Q8K5|E9Q8K5_MOUSE;tr|E9Q8N1|E9Q8N1_MOUSE;sp|A2ASS6-2|TITIN_MOUSE	sp|A2ASS6|TITIN_MOUSE	33452	33459	yes	no	2	2.9844e-09	132.57			10945	88	11210	476089;476090;476091;476092;476093;476094;476095;476096;476097;476098;476099;476100;476101;476102;476103;476104;476105;476106;476107;476108;476109;476110;476111;476112;476113;476114;476115;476116;476117;476118;476119;476120;476121;476122;476123;476124;476125;476126;476127;476128;476129;476130;476131;476132;476133;476134;476135;476136;476137	227680;227681;227682;227683;227684;227685;227686;227687;227688;227689;227690;227691;227692;227693;227694;227695;227696	227680		17
EYMVISWKPPLDDGGSEITNYIIEK	VIFDEVTKEYMVISWK	ITNYIIEKKELGKDIW	25	1	2896.42	sp|A2ASS6|TITIN_MOUSE;tr|E9Q8K5|E9Q8K5_MOUSE;tr|E9Q8N1|E9Q8N1_MOUSE;sp|A2ASS6-2|TITIN_MOUSE	sp|A2ASS6|TITIN_MOUSE	18716	18740	yes	no	3	1.1512e-05	40.626			11034	88	11301	478904;478905;478906;478907;478908	229060	229060	136	1
EYTLTHLPQGAEYR	NTTPTKIREYTLTHLP	LPQGAEYRFRVLACNA	14	0	1676.82	sp|A2ASS6|TITIN_MOUSE;tr|E9Q8K5|E9Q8K5_MOUSE;tr|E9Q8N1|E9Q8N1_MOUSE;sp|A2ASS6-2|TITIN_MOUSE	sp|A2ASS6|TITIN_MOUSE	31880	31893	yes	no	2;3	1.3961e-36	143.25			11080	88	11354	480795;480796;480797;480798;480799;480800;480801;480802;480803;480804;480805;480806;480807;480808;480809;480810;480811;480812;480813;480814;480815;480816;480817;480818;480819;480820;480821;480822;480823;480824;480825;480826;480827;480828;480829;480830;480831;480832;480833;480834;480835;480836;480837;480838;480839;480840;480841;480842;480843;480844;480845;480846;480847;480848;480849;480850;480851;…	229736;229737;229738;229739;229740;229741;229742;229743;229744;229745;229746;229747;229748;229749;229750;229751;229752;229753;229754;229755;229756;229757;229758;229759;229760;229761;229762;229763;229764;229765;229766;229767;229768;229769;229770;229771;229772;229773;229774;229775;229776;229777;229778;229779;229780;229781;229782	229767		47
FCAVISGR	VQSGKPARFCAVISGR	FCAVISGRPQPKISWY	8	0	908.454	sp|A2ASS6|TITIN_MOUSE;tr|E9Q8K5|E9Q8K5_MOUSE;tr|E9Q8N1|E9Q8N1_MOUSE;sp|A2ASS6-2|TITIN_MOUSE;sp|A2ASS6-3|TITIN_MOUSE	sp|A2ASS6|TITIN_MOUSE	3264	3271	no	no	2	0.0064705	94.806			11290	88;89	11565	491451;491452;491453;491454;491455;491456;491457;491458;491459;491460	235219	235219		1
FCAVISGRPQPK	VQSGKPARFCAVISGR	ISGRPQPKISWYKEEQ	12	1	1358.71	sp|A2ASS6|TITIN_MOUSE;tr|E9Q8K5|E9Q8K5_MOUSE;tr|E9Q8N1|E9Q8N1_MOUSE;sp|A2ASS6-2|TITIN_MOUSE;sp|A2ASS6-3|TITIN_MOUSE	sp|A2ASS6|TITIN_MOUSE	3264	3275	no	no	2;3	6.6057e-07	122.86			11291	88;89	11566	491461;491462;491463;491464;491465;491466;491467;491468;491469;491470;491471;491472;491473;491474;491475;491476;491477;491478;491479;491480;491481;491482;491483;491484;491485;491486;491487;491488;491489;491490;491491;491492;491493;491494;491495;491496;491497;491498;491499;491500;491501;491502;491503;491504;491505;491506;491507;491508;491509;491510	235220;235221;235222;235223;235224;235225;235226;235227;235228;235229;235230;235231;235232;235233;235234;235235;235236;235237;235238;235239;235240;235241;235242;235243;235244;235245;235246;235247	235241		28
FDDGTYR	MYVKDITKFDDGTYRC	KFDDGTYRCKVVNDYG	7	0	872.366	sp|A2ASS6|TITIN_MOUSE;tr|E9Q8K5|E9Q8K5_MOUSE;tr|E9Q8N1|E9Q8N1_MOUSE;sp|A2ASS6-2|TITIN_MOUSE	sp|A2ASS6|TITIN_MOUSE	33423	33429	yes	no	2	0.017779	117.93			11335	88	11610	493594;493595;493596;493597;493598;493599;493600;493601;493602;493603;493604;493605;493606;493607;493608;493609;493610;493611;493612;493613;493614;493615;493616;493617;493618;493619;493620;493621;493622;493623;493624;493625;493626;493627;493628;493629;493630;493631;493632;493633;493634;493635;493636;493637;493638	236288;236289;236290;236291;236292;236293;236294;236295	236291		8
FDEVTAEAMTLK	GIPTGPIKFDEVTAEA	TAEAMTLKWGPPKDDG	12	0	1353.65	sp|A2ASS6|TITIN_MOUSE;tr|E9Q8K5|E9Q8K5_MOUSE;tr|E9Q8N1|E9Q8N1_MOUSE;sp|A2ASS6-2|TITIN_MOUSE	sp|A2ASS6|TITIN_MOUSE	21874	21885	yes	no	2	0.00021496	73.36			11355	88	11630	494316;494317;494318;494319;494320;494321;494322;494323;494324;494325;494326;494327;494328;494329;494330;494331;494332;494333;494334;494335;494336;494337;494338;494339;494340;494341;494342;494343;494344;494345;494346;494347;494348;494349;494350;494351;494352;494353;494354;494355	236569;236570;236571;236572;236573;236574	236573	137	6
FECEISK	VKEKETARFECEISKE	RFECEISKENEKVQWF	7	0	911.406	sp|A2ASS6|TITIN_MOUSE;tr|E9Q8K5|E9Q8K5_MOUSE;tr|E9Q8N1|E9Q8N1_MOUSE;sp|A2ASS6-2|TITIN_MOUSE	sp|A2ASS6|TITIN_MOUSE	14182	14188	yes	no	2	0.070144	69.905			11449	88	11726	498675;498676;498677;498678;498679;498680;498681;498682;498683;498684;498685;498686;498687;498688;498689;498690;498691;498692;498693;498694	238709;238710	238710		2
FECEISKENEK	VKEKETARFECEISKE	EISKENEKVQWFKDGA	11	1	1411.63	sp|A2ASS6|TITIN_MOUSE;tr|E9Q8K5|E9Q8K5_MOUSE;tr|E9Q8N1|E9Q8N1_MOUSE;sp|A2ASS6-2|TITIN_MOUSE	sp|A2ASS6|TITIN_MOUSE	14182	14192	yes	no	3	5.0591e-06	124.46			11450	88	11727	498695;498696;498697;498698;498699;498700;498701;498702;498703;498704;498705;498706;498707;498708;498709;498710;498711;498712;498713;498714;498715;498716;498717;498718;498719;498720	238711;238712;238713;238714;238715;238716;238717;238718;238719;238720;238721;238722;238723	238716		13
FECEVSR	VFEKDEAKFECEVSRE	KFECEVSREPKTFRWL	7	0	925.396	sp|A2ASS6|TITIN_MOUSE;tr|E9Q8K5|E9Q8K5_MOUSE;tr|E9Q8N1|E9Q8N1_MOUSE;sp|A2ASS6-2|TITIN_MOUSE	sp|A2ASS6|TITIN_MOUSE	13648	13654	yes	no	2	0.031064	107.59			11451	88	11728	498721;498722;498723;498724;498725;498726;498727;498728;498729;498730;498731;498732;498733;498734;498735;498736;498737;498738;498739;498740;498741;498742;498743;498744;498745;498746;498747;498748;498749;498750;498751;498752	238724;238725;238726;238727;238728;238729;238730;238731;238732;238733;238734	238732		11
FECVLTR	VPEKRQARFECVLTRE	RFECVLTREANVIWSK	7	0	923.453	sp|A2ASS6|TITIN_MOUSE;tr|E9Q8K5|E9Q8K5_MOUSE;tr|E9Q8N1|E9Q8N1_MOUSE;sp|A2ASS6-2|TITIN_MOUSE	sp|A2ASS6|TITIN_MOUSE	13294	13300	yes	no	2	0.030125	101.28			11453	88	11730	498789;498790;498791;498792;498793;498794;498795;498796;498797;498798;498799;498800;498801;498802;498803;498804;498805;498806;498807;498808;498809;498810;498811;498812;498813;498814;498815;498816	238746;238747	238747		2
FEIELSEPDVHGQWK	VFVGETARFEIELSEP	PDVHGQWKLKGEPLTA	15	0	1812.87	sp|A2ASS6|TITIN_MOUSE;tr|E9Q8K5|E9Q8K5_MOUSE;tr|E9Q8N1|E9Q8N1_MOUSE;sp|A2ASS6-2|TITIN_MOUSE	sp|A2ASS6|TITIN_MOUSE	13559	13573	yes	no	3	0.0013042	45.614			11499	88	11777	500532;500533;500534;500535;500536;500537;500538;500539;500540;500541;500542;500543;500544;500545;500546	239526;239527;239528;239529;239530	239529		5
FEILTDGR	EEIIETGRFEILTDGR	FEILTDGRKRILIIQN	8	0	949.487	sp|A2ASS6|TITIN_MOUSE;tr|E9Q8K5|E9Q8K5_MOUSE;tr|E9Q8N1|E9Q8N1_MOUSE;sp|A2ASS6-2|TITIN_MOUSE	sp|A2ASS6|TITIN_MOUSE	14297	14304	yes	no	2	0.0017828	115.49			11504	88	11782	501046;501047;501048;501049;501050;501051;501052;501053;501054;501055;501056;501057;501058;501059;501060;501061;501062;501063;501064;501065;501066;501067;501068;501069;501070;501071;501072;501073;501074;501075;501076;501077;501078;501079;501080;501081;501082;501083;501084;501085;501086;501087;501088;501089;501090;501091;501092;501093;501094;501095;501096;501097;501098	239739;239740;239741;239742;239743;239744;239745;239746;239747;239748;239749;239750;239751;239752;239753;239754;239755;239756;239757;239758;239759;239760;239761;239762;239763	239748		25
FELSSLR	PPSRSPPRFELSSLRY	RFELSSLRYSSPPAHV	7	0	850.455	sp|A2ASS6|TITIN_MOUSE;tr|E9Q8K5|E9Q8K5_MOUSE;tr|E9Q8N1|E9Q8N1_MOUSE;sp|A2ASS6-2|TITIN_MOUSE	sp|A2ASS6|TITIN_MOUSE	33924	33930	yes	no	2	0.00055337	134.66			11519	88	11797	501790;501791;501792;501793;501794;501795;501796;501797;501798;501799;501800;501801;501802;501803;501804;501805;501806;501807;501808;501809;501810;501811;501812;501813;501814;501815;501816;501817;501818;501819;501820;501821;501822;501823;501824;501825;501826;501827;501828;501829;501830;501831;501832;501833;501834;501835;501836;501837;501838;501839;501840;501841;501842;501843;501844;501845;501846;…	240005;240006;240007;240008;240009;240010;240011;240012;240013;240014;240015;240016;240017;240018;240019;240020;240021;240022;240023;240024;240025;240026;240027;240028;240029;240030;240031;240032;240033;240034;240035;240036;240037;240038;240039;240040;240041;240042;240043;240044;240045;240046;240047;240048;240049;240050;240051	240028		47
FETEISEDDIHANWK	VMETETARFETEISED	DDIHANWKLKGEALLQ	15	0	1832.82	sp|A2ASS6|TITIN_MOUSE;tr|E9Q8K5|E9Q8K5_MOUSE;tr|E9Q8N1|E9Q8N1_MOUSE;sp|A2ASS6-2|TITIN_MOUSE	sp|A2ASS6|TITIN_MOUSE	13915	13929	yes	no	3	0.0013042	45.614			11551	88	11829	503427;503428;503429;503430;503431;503432;503433;503434;503435;503436;503437;503438	240889;240890;240891;240892;240893	240893		5
FEVTGLMENTEYQFR	PEKLQKTRFEVTGLME	ENTEYQFRVYAVNKIG	15	0	1862.85	sp|A2ASS6|TITIN_MOUSE;tr|E9Q8K5|E9Q8K5_MOUSE;tr|E9Q8N1|E9Q8N1_MOUSE;sp|A2ASS6-2|TITIN_MOUSE	sp|A2ASS6|TITIN_MOUSE	21438	21452	yes	no	2	6.7116e-14	114.64			11565	88	11843	503983;503984;503985;503986;503987;503988;503989;503990;503991;503992;503993;503994;503995;503996;503997;503998	241144;241145;241146;241147;241148;241149;241150;241151;241152;241153	241144	138	10
FGCGPPVEIGPILAVDPLGPPTSPER	FRVIAKNKFGCGPPVE	GPPTSPERLTYTERTK	26	0	2671.37	sp|A2ASS6|TITIN_MOUSE;tr|E9Q8K5|E9Q8K5_MOUSE;tr|E9Q8N1|E9Q8N1_MOUSE;sp|A2ASS6-2|TITIN_MOUSE	sp|A2ASS6|TITIN_MOUSE	17064	17089	yes	no	3	3.2332e-62	103.84			11677	88	11956	509288;509289;509290;509291;509292;509293;509294;509295;509296;509297;509298;509299;509300;509301;509302	243742;243743;243744;243745;243746;243747;243748;243749;243750;243751;243752;243753;243754;243755;243756;243757	243743		16
FGIGPPAETIQR	FRVRAENRFGIGPPAE	PPAETIQRTTARDPIY	12	0	1284.68	sp|A2ASS6|TITIN_MOUSE;tr|E9Q8K5|E9Q8K5_MOUSE;tr|E9Q8N1|E9Q8N1_MOUSE;sp|A2ASS6-2|TITIN_MOUSE	sp|A2ASS6|TITIN_MOUSE	17780	17791	yes	no	2	4.0181e-05	93.623			11728	88	12009	511654;511655;511656;511657;511658;511659;511660;511661;511662;511663;511664;511665;511666;511667;511668;511669;511670;511671;511672;511673;511674;511675;511676;511677;511678;511679;511680;511681;511682;511683;511684;511685;511686;511687;511688;511689;511690;511691;511692;511693;511694;511695;511696;511697;511698;511699;511700;511701;511702;511703;511704;511705;511706;511707;511708;511709;511710;…	245064;245065;245066;245067;245068;245069;245070;245071;245072;245073;245074;245075;245076;245077;245078;245079	245069		16
FGIGSYLQSEVIECR	FRVAATNRFGIGSYLQ	QSEVIECRSSISIPGP	15	0	1756.85	sp|A2ASS6|TITIN_MOUSE;tr|E9Q8K5|E9Q8K5_MOUSE;tr|E9Q8N1|E9Q8N1_MOUSE;sp|A2ASS6-2|TITIN_MOUSE	sp|A2ASS6|TITIN_MOUSE	31701	31715	yes	no	2;3	2.93e-10	98.676			11729	88	12010	511714;511715;511716;511717;511718;511719;511720;511721;511722;511723;511724;511725;511726;511727;511728;511729;511730;511731;511732;511733;511734;511735;511736;511737;511738;511739;511740;511741;511742;511743;511744;511745;511746;511747;511748;511749;511750;511751;511752;511753;511754;511755;511756;511757;511758;511759;511760;511761;511762;511763;511764;511765;511766;511767;511768;511769	245080;245081;245082;245083;245084;245085;245086;245087;245088;245089;245090;245091;245092;245093;245094;245095;245096;245097;245098;245099;245100;245101;245102;245103;245104;245105;245106;245107;245108;245109;245110	245091		31
FGISDHIDSVCVVVK	FRIKAENRFGISDHID	DSVCVVVKLPYTTPGP	15	0	1673.84	sp|A2ASS6|TITIN_MOUSE;tr|E9Q8K5|E9Q8K5_MOUSE;tr|E9Q8N1|E9Q8N1_MOUSE;sp|A2ASS6-2|TITIN_MOUSE	sp|A2ASS6|TITIN_MOUSE	28439	28453	yes	no	3	1.075e-11	94.09			11734	88	12015	511990;511991;511992;511993;511994;511995;511996;511997;511998;511999;512000;512001;512002;512003;512004;512005;512006;512007;512008;512009;512010;512011;512012;512013;512014;512015;512016;512017;512018;512019;512020;512021;512022;512023;512024;512025	245201;245202;245203;245204;245205;245206;245207;245208;245209;245210;245211;245212;245213;245214;245215;245216;245217;245218;245219;245220	245209		20
FGISEPLTSPK	FRVRAENRFGISEPLT	SEPLTSPKMLAKFPFD	11	0	1174.62	sp|A2ASS6|TITIN_MOUSE;tr|E9Q8K5|E9Q8K5_MOUSE;tr|E9Q8N1|E9Q8N1_MOUSE;sp|A2ASS6-2|TITIN_MOUSE	sp|A2ASS6|TITIN_MOUSE	20861	20871	yes	no	2	1.834e-05	123.01			11735	88	12016	512026;512027;512028;512029;512030;512031;512032;512033;512034;512035;512036;512037;512038;512039;512040;512041;512042;512043;512044;512045;512046;512047;512048;512049;512050;512051;512052;512053;512054;512055;512056;512057;512058;512059;512060;512061;512062;512063;512064;512065	245221;245222;245223;245224;245225;245226;245227;245228;245229;245230;245231;245232;245233;245234;245235;245236;245237;245238;245239;245240	245226		20
FGLSKPSEPSEPTVTK	FRVIAENKFGLSKPSE	PSEPTVTKEDKTRAMN	16	1	1702.88	sp|A2ASS6|TITIN_MOUSE;tr|E9Q8K5|E9Q8K5_MOUSE;tr|E9Q8N1|E9Q8N1_MOUSE;sp|A2ASS6-2|TITIN_MOUSE	sp|A2ASS6|TITIN_MOUSE	32989	33004	yes	no	2;3	3.2791e-07	80.411			11750	88	12031	513016;513017;513018;513019;513020;513021;513022;513023;513024;513025;513026;513027;513028;513029;513030;513031;513032;513033;513034;513035;513036;513037;513038;513039;513040;513041;513042;513043;513044;513045;513046;513047;513048;513049;513050;513051;513052;513053;513054;513055;513056;513057;513058;513059;513060;513061;513062;513063;513064;513065;513066;513067;513068;513069	245696;245697;245698;245699;245700;245701;245702;245703;245704;245705;245706;245707;245708;245709;245710;245711;245712;245713;245714;245715	245702		20
FGLSKPSEPSEPTVTKEDK	FRVIAENKFGLSKPSE	PTVTKEDKTRAMNYDD	19	2	2075.04	sp|A2ASS6|TITIN_MOUSE;tr|E9Q8K5|E9Q8K5_MOUSE;tr|E9Q8N1|E9Q8N1_MOUSE;sp|A2ASS6-2|TITIN_MOUSE	sp|A2ASS6|TITIN_MOUSE	32989	33007	yes	no	3	0.068405	26.78			11751	88	12032	513070;513071;513072;513073;513074;513075;513076;513077;513078;513079;513080;513081;513082;513083;513084;513085;513086	245716	245716		1
FGPAHFECR	LTSLRLKRFGPAHFEC	GPAHFECRLTPIGDPT	9	0	1119.49	sp|A2ASS6|TITIN_MOUSE;tr|E9Q8K5|E9Q8K5_MOUSE;tr|E9Q8N1|E9Q8N1_MOUSE;sp|A2ASS6-2|TITIN_MOUSE;sp|A2ASS6-3|TITIN_MOUSE	sp|A2ASS6|TITIN_MOUSE	1723	1731	no	no	2;3	0.00014646	95.608			11768	88;89	12049	514226;514227;514228;514229;514230;514231;514232;514233;514234;514235;514236;514237;514238;514239;514240;514241;514242;514243;514244;514245;514246;514247;514248;514249;514250;514251;514252;514253;514254;514255;514256;514257;514258;514259;514260;514261;514262;514263;514264;514265;514266;514267;514268;514269;514270;514271;514272;514273;514274;514275;514276;514277;514278;514279;514280;514281;514282;…	246218;246219;246220;246221;246222;246223;246224;246225;246226;246227;246228;246229;246230;246231;246232;246233;246234;246235;246236;246237;246238;246239;246240	246233		23
FGPGPPCVSK	FRVRAENRFGPGPPCV	PGPPCVSKPLLAKDPF	10	0	1044.51	sp|A2ASS6|TITIN_MOUSE;tr|E9Q8K5|E9Q8K5_MOUSE;tr|E9Q8N1|E9Q8N1_MOUSE;sp|A2ASS6-2|TITIN_MOUSE	sp|A2ASS6|TITIN_MOUSE	16672	16681	yes	no	2	0.038862	51.162			11772	88	12053	514473;514474;514475;514476;514477;514478;514479;514480;514481;514482;514483;514484;514485;514486;514487;514488;514489;514490;514491;514492;514493;514494;514495	246325	246325		1
FGPGPPCVSKPLLAK	FRVRAENRFGPGPPCV	VSKPLLAKDPFEPPDA	15	1	1566.86	sp|A2ASS6|TITIN_MOUSE;tr|E9Q8K5|E9Q8K5_MOUSE;tr|E9Q8N1|E9Q8N1_MOUSE;sp|A2ASS6-2|TITIN_MOUSE	sp|A2ASS6|TITIN_MOUSE	16672	16686	yes	no	2;3	1.1873e-09	90.707			11773	88	12054	514496;514497;514498;514499;514500;514501;514502;514503;514504;514505;514506;514507;514508;514509;514510;514511;514512;514513;514514;514515;514516;514517;514518;514519;514520;514521;514522;514523;514524;514525;514526;514527;514528;514529;514530;514531;514532;514533;514534;514535;514536;514537;514538;514539;514540;514541;514542;514543	246326;246327;246328;246329;246330;246331;246332;246333;246334;246335;246336;246337;246338;246339;246340;246341;246342;246343;246344;246345;246346	246335		21
FGPPGPPGKPEISNVTK	EPVKMVDRFGPPGPPG	PEISNVTKNTATVSWK	17	1	1720.91	sp|A2ASS6|TITIN_MOUSE;tr|E9Q8K5|E9Q8K5_MOUSE;tr|E9Q8N1|E9Q8N1_MOUSE;sp|A2ASS6-2|TITIN_MOUSE	sp|A2ASS6|TITIN_MOUSE	22358	22374	yes	no	2;3	8.4502e-08	70.783			11776	88	12057	514561;514562;514563;514564;514565;514566;514567;514568;514569;514570;514571;514572;514573;514574;514575;514576;514577;514578;514579;514580;514581;514582;514583;514584;514585;514586;514587;514588;514589;514590;514591;514592;514593;514594;514595;514596;514597;514598;514599;514600;514601;514602;514603;514604;514605;514606;514607;514608;514609;514610;514611;514612;514613;514614;514615;514616;514617;…	246349;246350;246351;246352;246353;246354;246355;246356;246357;246358;246359;246360;246361;246362;246363;246364;246365;246366;246367;246368;246369;246370;246371;246372;246373;246374;246375;246376;246377;246378;246379;246380;246381;246382;246383;246384;246385;246386;246387;246388;246389	246374		41
FGVTITVHPEPR	AYVGENVRFGVTITVH	ITVHPEPRVTWYKSGQ	12	0	1351.72	sp|A2ASS6|TITIN_MOUSE;tr|E9Q8K5|E9Q8K5_MOUSE;tr|E9Q8N1|E9Q8N1_MOUSE;sp|A2ASS6-2|TITIN_MOUSE	sp|A2ASS6|TITIN_MOUSE	33497	33508	yes	no	3	1.0107e-05	95.417			11830	88	12111	516646;516647;516648;516649;516650;516651;516652;516653;516654;516655;516656;516657;516658;516659;516660;516661;516662;516663;516664;516665;516666;516667;516668;516669;516670;516671;516672;516673;516674;516675;516676;516677;516678;516679;516680;516681;516682;516683;516684;516685;516686;516687;516688;516689;516690;516691;516692;516693;516694;516695;516696;516697;516698;516699;516700;516701;516702;…	247272;247273;247274;247275;247276;247277;247278;247279;247280;247281;247282;247283;247284;247285;247286;247287;247288;247289;247290;247291;247292;247293;247294;247295;247296;247297;247298;247299;247300;247301;247302;247303;247304;247305;247306	247305		35
FHIENTDDLTTLIIMDVQK	QNQEQQGRFHIENTDD	LIIMDVQKQDGGLYTL	19	0	2245.13	sp|A2ASS6|TITIN_MOUSE;tr|E9Q8K5|E9Q8K5_MOUSE;tr|E9Q8N1|E9Q8N1_MOUSE;sp|A2ASS6-2|TITIN_MOUSE	sp|A2ASS6|TITIN_MOUSE	35167	35185	yes	no	3	3.7747e-69	146.81			11858	88	12139	517686;517687;517688;517689;517690;517691;517692;517693;517694;517695;517696;517697;517698;517699;517700;517701;517702;517703;517704;517705;517706;517707;517708;517709;517710;517711;517712;517713;517714;517715;517716;517717;517718;517719;517720;517721;517722;517723;517724;517725;517726;517727;517728;517729;517730;517731;517732;517733;517734;517735;517736;517737;517738;517739;517740;517741;517742;…	247734;247735;247736;247737;247738;247739;247740;247741;247742;247743;247744;247745;247746;247747;247748;247749;247750;247751;247752;247753;247754;247755;247756;247757;247758;247759;247760;247761;247762;247763;247764;247765;247766;247767;247768;247769;247770;247771;247772	247754	139	39
FILNVQSK	VPCGQNTRFILNVQSK	FILNVQSKPTAEVKWY	8	0	947.544	sp|A2ASS6|TITIN_MOUSE;tr|E9Q8K5|E9Q8K5_MOUSE;tr|E9Q8N1|E9Q8N1_MOUSE;sp|A2ASS6-2|TITIN_MOUSE	sp|A2ASS6|TITIN_MOUSE	34182	34189	yes	no	2	0.0039103	98.933			11964	88	12246	522369;522370;522371;522372;522373;522374;522375;522376;522377;522378;522379;522380;522381;522382;522383;522384;522385;522386;522387;522388;522389;522390;522391;522392;522393;522394;522395;522396;522397;522398;522399;522400;522401;522402;522403;522404;522405;522406;522407;522408;522409;522410;522411;522412;522413;522414;522415;522416;522417;522418;522419;522420;522421;522422;522423;522424;522425	249555;249556;249557;249558;249559;249560;249561;249562;249563;249564;249565;249566;249567;249568;249569;249570;249571;249572;249573;249574;249575;249576;249577;249578;249579;249580;249581;249582	249572		28
FILNVQSKPTAEVK	VPCGQNTRFILNVQSK	SKPTAEVKWYHNGVEL	14	1	1572.89	sp|A2ASS6|TITIN_MOUSE;tr|E9Q8K5|E9Q8K5_MOUSE;tr|E9Q8N1|E9Q8N1_MOUSE;sp|A2ASS6-2|TITIN_MOUSE	sp|A2ASS6|TITIN_MOUSE	34182	34195	yes	no	2;3	1.7019e-18	127.02			11965	88	12247	522426;522427;522428;522429;522430;522431;522432;522433;522434;522435;522436;522437;522438;522439;522440;522441;522442;522443;522444;522445;522446;522447;522448;522449;522450;522451;522452;522453;522454;522455;522456;522457;522458;522459;522460;522461;522462;522463;522464;522465;522466;522467;522468;522469;522470;522471;522472;522473;522474;522475;522476;522477;522478;522479;522480;522481;522482;…	249583;249584;249585;249586;249587;249588;249589;249590;249591;249592;249593;249594;249595;249596;249597;249598;249599;249600;249601;249602;249603;249604;249605;249606;249607;249608;249609;249610;249611;249612;249613;249614;249615;249616;249617;249618;249619;249620;249621;249622;249623;249624;249625;249626;249627;249628;249629;249630;249631;249632;249633;249634;249635;249636;249637;249638;249639;…	249657		93
FISPLEDQTVK	FVTGIRLKFISPLEDQ	PLEDQTVKEGQTATFV	11	0	1275.67	sp|A2ASS6|TITIN_MOUSE;tr|E9Q8K5|E9Q8K5_MOUSE;tr|E9Q8N1|E9Q8N1_MOUSE;sp|A2ASS6-2|TITIN_MOUSE	sp|A2ASS6|TITIN_MOUSE	13365	13375	yes	no	2	0.00030224	102.4			12000	88	12284	523727;523728;523729;523730;523731;523732;523733;523734;523735;523736;523737;523738;523739;523740;523741;523742;523743;523744;523745;523746;523747;523748;523749;523750;523751;523752;523753;523754;523755;523756;523757;523758;523759;523760;523761;523762;523763;523764;523765;523766;523767;523768;523769;523770;523771;523772;523773;523774;523775;523776;523777;523778;523779;523780;523781;523782;523783;…	250190;250191;250192;250193;250194;250195;250196;250197;250198;250199;250200;250201;250202;250203;250204;250205;250206;250207;250208;250209;250210;250211;250212;250213;250214;250215;250216;250217;250218;250219;250220;250221;250222;250223;250224	250211		35
FKVEEGIVPDKEYVLR	SRPIKDLKFKVEEGIV	PDKEYVLRVRAVNAVG	16	2	1920.04	sp|A2ASS6|TITIN_MOUSE;tr|E9Q8K5|E9Q8K5_MOUSE;tr|E9Q8N1|E9Q8N1_MOUSE;sp|A2ASS6-2|TITIN_MOUSE	sp|A2ASS6|TITIN_MOUSE	16133	16148	yes	no	3;4	4.3885e-16	111.22			12063	88	12347	526237;526238;526239;526240;526241;526242;526243;526244;526245;526246;526247;526248;526249;526250;526251;526252;526253;526254;526255;526256;526257;526258;526259;526260;526261;526262;526263;526264;526265;526266;526267;526268;526269;526270;526271;526272;526273;526274;526275;526276;526277;526278;526279;526280;526281;526282;526283;526284;526285	251333;251334;251335;251336;251337;251338;251339;251340;251341;251342;251343;251344;251345;251346;251347;251348;251349;251350;251351;251352;251353;251354;251355;251356;251357	251357		25
FLHDGQEYTLLLIEAFPEDAAVYTCEAK	LSTGFKCKFLHDGQEY	AVYTCEAKNDYGVATT	28	0	3242.55	sp|A2ASS6|TITIN_MOUSE;tr|E9Q8K5|E9Q8K5_MOUSE;tr|E9Q8N1|E9Q8N1_MOUSE;sp|A2ASS6-2|TITIN_MOUSE;sp|A2ASS6-3|TITIN_MOUSE	sp|A2ASS6|TITIN_MOUSE	3293	3320	no	no	3	7.8919e-36	75.695			12172	88;89	12456	532526;532527;532528;532529;532530;532531;532532;532533;532534	254390;254391;254392;254393;254394;254395;254396;254397;254398	254394		9
FLTPLKDVTAK	IIEGIRLKFLTPLKDV	PLKDVTAKERENAVFT	11	1	1231.72	sp|A2ASS6|TITIN_MOUSE;tr|E9Q8K5|E9Q8K5_MOUSE;tr|E9Q8N1|E9Q8N1_MOUSE;sp|A2ASS6-2|TITIN_MOUSE	sp|A2ASS6|TITIN_MOUSE	13720	13730	yes	no	3	0.0075852	50.484			12320	88	12605	538378;538379;538380;538381;538382;538383;538384;538385;538386;538387;538388;538389	257016;257017;257018	257017		3
FNTEITAENLTINLK	VPLKATMRFNTEITAE	ENLTINLKESVTTDAG	15	0	1719.9	sp|A2ASS6|TITIN_MOUSE;tr|E9Q8K5|E9Q8K5_MOUSE;tr|E9Q8N1|E9Q8N1_MOUSE;sp|A2ASS6-2|TITIN_MOUSE	sp|A2ASS6|TITIN_MOUSE	28312	28326	yes	no	2;3	1.3307e-11	112.17			12461	88	12747	543458;543459;543460;543461;543462;543463;543464;543465;543466;543467;543468;543469;543470;543471;543472;543473;543474;543475;543476;543477;543478;543479;543480;543481;543482;543483;543484;543485;543486;543487;543488;543489;543490;543491;543492;543493;543494;543495;543496;543497;543498;543499;543500;543501;543502;543503;543504;543505;543506;543507;543508;543509;543510;543511;543512;543513;543514;…	259435;259436;259437;259438;259439;259440;259441;259442;259443;259444;259445;259446;259447;259448;259449;259450;259451;259452;259453;259454;259455;259456;259457;259458;259459;259460	259451		26
FPFDVPSEPK	TSPKMLAKFPFDVPSE	FDVPSEPKNARVTKVN	10	0	1161.57	sp|A2ASS6|TITIN_MOUSE;tr|E9Q8K5|E9Q8K5_MOUSE;tr|E9Q8N1|E9Q8N1_MOUSE;sp|A2ASS6-2|TITIN_MOUSE	sp|A2ASS6|TITIN_MOUSE	20876	20885	yes	no	2	0.0047297	74.841			12502	88	12788	544818;544819;544820;544821;544822;544823;544824;544825;544826;544827;544828;544829;544830;544831;544832;544833;544834;544835;544836;544837;544838;544839;544840;544841;544842;544843;544844;544845;544846;544847;544848;544849;544850;544851;544852;544853	260016;260017;260018;260019;260020;260021;260022;260023;260024;260025;260026	260022		11
FQCQVSGTDLK	TSEGRPARFQCQVSGT	QVSGTDLKVSWYCKDK	11	0	1281.6	sp|A2ASS6|TITIN_MOUSE;tr|E9Q8K5|E9Q8K5_MOUSE;tr|E9Q8N1|E9Q8N1_MOUSE;sp|A2ASS6-2|TITIN_MOUSE;tr|F7CR78|F7CR78_MOUSE;sp|A2ASS6-3|TITIN_MOUSE	sp|A2ASS6|TITIN_MOUSE	3370	3380	no	no	2	8.0257e-48	168.3			12568	88;89	12854	546695;546696;546697;546698;546699;546700;546701;546702;546703;546704;546705;546706;546707;546708;546709;546710;546711;546712;546713;546714;546715;546716;546717;546718;546719;546720;546721;546722;546723;546724;546725;546726;546727;546728;546729;546730;546731;546732;546733;546734;546735;546736;546737;546738;546739	260951;260952;260953;260954;260955;260956;260957;260958;260959;260960;260961;260962;260963;260964;260965;260966;260967;260968;260969;260970;260971;260972;260973;260974;260975;260976	260966		26
FQDEGEYTCLASNEYGK	SLIILFTRFQDEGEYT	LASNEYGKAVCSAHLR	17	0	2009.83	sp|A2ASS6|TITIN_MOUSE;sp|A2ASS6-2|TITIN_MOUSE	sp|A2ASS6|TITIN_MOUSE	3573	3589	yes	no	2;3	3.3016e-92	167.28			12571	88	12857	546748;546749;546750;546751;546752;546753;546754;546755;546756;546757;546758;546759;546760;546761;546762;546763;546764;546765;546766;546767;546768;546769;546770;546771;546772;546773;546774;546775;546776;546777;546778;546779;546780;546781;546782;546783;546784;546785;546786;546787;546788;546789	260981;260982;260983;260984;260985;260986;260987;260988;260989;260990;260991;260992;260993;260994;260995;260996;260997;260998;260999;261000;261001;261002;261003;261004	260995		24
FRDTIVVNAGETFR	PRISMDPKFRDTIVVN	VNAGETFRLEADVHGK	14	1	1623.84	sp|A2ASS6|TITIN_MOUSE;tr|E9Q8K5|E9Q8K5_MOUSE;tr|E9Q8N1|E9Q8N1_MOUSE;sp|A2ASS6-2|TITIN_MOUSE	sp|A2ASS6|TITIN_MOUSE	25420	25433	yes	no	2;3	1.5325e-22	132.08			12671	88	12957	550186;550187;550188;550189;550190;550191;550192;550193;550194;550195;550196;550197;550198;550199;550200;550201;550202;550203;550204;550205;550206;550207;550208;550209;550210;550211;550212;550213;550214;550215;550216;550217;550218;550219;550220;550221;550222;550223;550224;550225;550226;550227;550228;550229;550230;550231;550232;550233;550234;550235;550236;550237;550238;550239;550240;550241;550242;…	262644;262645;262646;262647;262648;262649;262650;262651;262652;262653;262654;262655;262656;262657;262658;262659;262660;262661;262662;262663;262664;262665;262666;262667;262668;262669;262670;262671	262663		28
FRVPDAPEQPVVTEVTK	DSMKAKDRFRVPDAPE	PVVTEVTKDSALVTWN	17	1	1911.01	sp|A2ASS6|TITIN_MOUSE;tr|E9Q8K5|E9Q8K5_MOUSE;tr|E9Q8N1|E9Q8N1_MOUSE;sp|A2ASS6-2|TITIN_MOUSE	sp|A2ASS6|TITIN_MOUSE	18798	18814	yes	no	2;3	2.2465e-19	95.9			12705	88	12991	551198;551199;551200;551201;551202;551203;551204;551205;551206;551207;551208;551209;551210;551211;551212;551213;551214;551215;551216;551217;551218;551219;551220;551221;551222;551223;551224;551225;551226;551227;551228;551229;551230;551231;551232;551233;551234;551235;551236;551237;551238;551239;551240;551241;551242;551243;551244;551245;551246;551247;551248;551249;551250;551251;551252;551253;551254;…	263149;263150;263151;263152;263153;263154;263155;263156;263157;263158;263159;263160;263161;263162;263163;263164;263165;263166;263167;263168;263169;263170;263171;263172;263173;263174;263175;263176;263177;263178;263179;263180;263181;263182;263183;263184;263185;263186;263187;263188;263189;263190	263179		42
FSPPSPPGKPVVTDITENAATVSWTLPK	IPTVAKHKFSPPSPPG	TVSWTLPKSDGGSPIT	28	1	2935.53	sp|A2ASS6|TITIN_MOUSE;tr|E9Q8K5|E9Q8K5_MOUSE;tr|E9Q8N1|E9Q8N1_MOUSE;sp|A2ASS6-2|TITIN_MOUSE	sp|A2ASS6|TITIN_MOUSE	19490	19517	yes	no	3	0.0022717	21.431			12837	88	13129	555760;555761;555762;555763;555764;555765;555766;555767;555768	265045;265046;265047;265048	265047		4
FTLAVSPVDPPGTPDYIDVTR	SSPSDPSKFTLAVSPV	PDYIDVTRETITLKWN	21	0	2259.14	sp|A2ASS6|TITIN_MOUSE;tr|E9Q8K5|E9Q8K5_MOUSE;tr|E9Q8N1|E9Q8N1_MOUSE;sp|A2ASS6-2|TITIN_MOUSE	sp|A2ASS6|TITIN_MOUSE	29637	29657	yes	no	2;3	1.7109e-25	88.176			12948	88	13240	559816;559817;559818;559819;559820;559821;559822;559823;559824;559825;559826;559827;559828;559829;559830;559831;559832;559833;559834;559835;559836;559837;559838;559839;559840;559841;559842;559843;559844;559845;559846;559847;559848;559849;559850;559851;559852;559853;559854;559855;559856;559857;559858;559859;559860;559861;559862;559863;559864;559865;559866;559867	266909;266910;266911;266912;266913;266914;266915;266916;266917;266918;266919;266920;266921;266922;266923;266924;266925;266926;266927;266928;266929;266930;266931;266932;266933;266934;266935;266936;266937;266938	266926		30
FTNITGEK	GKVVGPIRFTNITGEK	FTNITGEKMTLWWEAP	8	0	908.46	sp|A2ASS6|TITIN_MOUSE;tr|E9Q8K5|E9Q8K5_MOUSE;tr|E9Q8N1|E9Q8N1_MOUSE;sp|A2ASS6-2|TITIN_MOUSE	sp|A2ASS6|TITIN_MOUSE	29850	29857	yes	no	2	0.014148	83.948			12962	88	13254	560467;560468;560469;560470;560471;560472;560473;560474	267255;267256	267256		2
FVAADAGEYQCR	LVSLQVLKFVAADAGE	DAGEYQCRVTNEVGSS	12	0	1385.6	sp|A2ASS6|TITIN_MOUSE;tr|E9Q8K5|E9Q8K5_MOUSE;tr|E9Q8N1|E9Q8N1_MOUSE;tr|F7CR78|F7CR78_MOUSE	sp|A2ASS6|TITIN_MOUSE	5343	5354	yes	no	2	0.0087826	49.448			12994	88	13286	562240	268201	268201		1
FVFDGDTHSLIILFTR	LTPSADYKFVFDGDTH	SLIILFTRFQDEGEYT	16	0	1879.98	sp|A2ASS6|TITIN_MOUSE;sp|A2ASS6-2|TITIN_MOUSE	sp|A2ASS6|TITIN_MOUSE	3557	3572	yes	no	3	1.158e-16	107.82			13035	88	13327	563910;563911;563912;563913;563914;563915;563916;563917;563918;563919;563920;563921;563922;563923;563924;563925;563926;563927;563928;563929;563930;563931;563932;563933;563934;563935;563936;563937;563938;563939;563940;563941;563942;563943;563944;563945;563946;563947;563948;563949;563950;563951;563952;563953;563954;563955;563956;563957;563958;563959;563960;563961;563962;563963;563964;563965;563966;…	268943;268944;268945;268946;268947;268948;268949;268950;268951;268952;268953;268954;268955;268956;268957;268958;268959;268960;268961;268962;268963;268964;268965;268966;268967;268968;268969;268970;268971;268972;268973;268974;268975;268976;268977;268978;268979;268980;268981;268982;268983;268984;268985;268986;268987;268988;268989;268990;268991;268992;268993;268994;268995;268996;268997;268998;268999;…	268987		62
GCEYVFR	LKVPHLQKGCEYVFRV	KGCEYVFRVKAENKMG	7	0	929.407	sp|A2ASS6|TITIN_MOUSE;tr|E9Q8K5|E9Q8K5_MOUSE;tr|E9Q8N1|E9Q8N1_MOUSE;sp|A2ASS6-2|TITIN_MOUSE	sp|A2ASS6|TITIN_MOUSE	19460	19466	yes	no	2	0.0051664	128.38			13470	88	13768	581976;581977;581978;581979;581980;581981;581982;581983;581984;581985;581986;581987;581988;581989;581990;581991;581992;581993	277526;277527;277528;277529;277530;277531	277529		6
GDAGQYTCYASNVAGK	LTVLKVAKGDAGQYTC	YASNVAGKDSCSAQLG	16	0	1660.72	sp|A2ASS6|TITIN_MOUSE;tr|E9Q8K5|E9Q8K5_MOUSE;tr|E9Q8N1|E9Q8N1_MOUSE;tr|F7CR78|F7CR78_MOUSE;tr|A2AT70|A2AT70_MOUSE	sp|A2ASS6|TITIN_MOUSE	8165	8180	yes	no	2	0.057685	29.099			13495	88	13793	582494;582495	277751	277751		1
GDDEVVTSSHLAIHK	NPICKWKKGDDEVVTS	SSHLAIHKADGSSVLI	15	0	1606.8	sp|A2ASS6|TITIN_MOUSE;tr|E9Q8K5|E9Q8K5_MOUSE;tr|E9Q8N1|E9Q8N1_MOUSE;sp|A2ASS6-2|TITIN_MOUSE	sp|A2ASS6|TITIN_MOUSE	20724	20738	yes	no	3	4.6449e-05	69.261			13505	88	13803	582993;582994;582995;582996;582997;582998;582999;583000;583001;583002;583003;583004;583005;583006;583007;583008;583009;583010;583011;583012;583013;583014;583015;583016;583017;583018;583019;583020;583021;583022;583023;583024;583025;583026;583027;583028;583029;583030;583031;583032;583033;583034;583035;583036;583037;583038;583039;583040	277954;277955;277956;277957;277958;277959;277960	277954		7
GDEEIIETGR	GAEVIWYKGDEEIIET	EEIIETGRFEILTDGR	10	0	1117.53	sp|A2ASS6|TITIN_MOUSE;tr|E9Q8K5|E9Q8K5_MOUSE;tr|E9Q8N1|E9Q8N1_MOUSE;sp|A2ASS6-2|TITIN_MOUSE	sp|A2ASS6|TITIN_MOUSE	14287	14296	yes	no	2	0.00049412	117.02			13514	88	13813	583301;583302;583303;583304;583305;583306;583307;583308;583309;583310;583311;583312;583313;583314;583315;583316;583317	278089;278090;278091;278092;278093;278094;278095;278096;278097;278098;278099	278099		11
GDKEIEESAR	LPTIEWLRGDKEIEES	KEIEESARCEIKNTDF	10	1	1132.54	sp|A2ASS6|TITIN_MOUSE;tr|E9Q8K5|E9Q8K5_MOUSE;tr|E9Q8N1|E9Q8N1_MOUSE;sp|A2ASS6-2|TITIN_MOUSE	sp|A2ASS6|TITIN_MOUSE	25451	25460	yes	no	3	0.0019568	82.417			13554	88	13853	584788;584789;584790;584791;584792;584793;584794	278791;278792;278793;278794;278795	278791		5
GDKELDLCEK	EPKIIWTKGDKELDLC	KELDLCEKISLQYTGK	10	1	1205.56	sp|A2ASS6|TITIN_MOUSE;tr|E9Q8K5|E9Q8K5_MOUSE;tr|E9Q8N1|E9Q8N1_MOUSE;sp|A2ASS6-2|TITIN_MOUSE	sp|A2ASS6|TITIN_MOUSE	30873	30882	yes	no	2	0.015506	84.821			13555	88	13854	584795;584796;584797;584798;584799;584800;584801;584802;584803;584804;584805	278796;278797;278798	278798		3
GDSCEVTGTIK	SAVNGAGKGDSCEVTG	CEVTGTIKAVDRLSAP	11	0	1165.53	sp|A2ASS6|TITIN_MOUSE;tr|E9Q8K5|E9Q8K5_MOUSE;tr|E9Q8N1|E9Q8N1_MOUSE;sp|A2ASS6-2|TITIN_MOUSE	sp|A2ASS6|TITIN_MOUSE	30126	30136	yes	no	2	0.00030329	108.9			13606	88	13906	587678;587679;587680;587681;587682;587683;587684;587685;587686;587687;587688;587689;587690;587691;587692;587693;587694;587695	280003;280004;280005;280006;280007;280008;280009;280010;280011;280012;280013;280014;280015;280016;280017;280018;280019	280007		17
GDSGLYLCK	FIVNDPQRGDSGLYLC	DSGLYLCKAQNLWGES	9	0	1011.47	sp|A2ASS6|TITIN_MOUSE;sp|A2ASS6-2|TITIN_MOUSE	sp|A2ASS6|TITIN_MOUSE	3691	3699	yes	no	2	0.0079143	74.92			13614	88	13914	587819;587820;587821;587822;587823;587824;587825;587826;587827;587828;587829;587830;587831;587832;587833;587834;587835;587836	280075;280076;280077;280078;280079;280080;280081;280082;280083	280076		9
GEAEEEEPFSLPLTER	APPVRRKKGEAEEEEP	FSLPLTERLSINNSKQ	16	0	1831.85	sp|A2ASS6|TITIN_MOUSE;tr|E9Q8K5|E9Q8K5_MOUSE;tr|E9Q8N1|E9Q8N1_MOUSE;sp|A2ASS6-2|TITIN_MOUSE	sp|A2ASS6|TITIN_MOUSE	16527	16542	yes	no	2	9.2964e-06	76.341			13664	88	13964	589784;589785;589786;589787;589788;589789;589790;589791;589792;589793;589794;589795;589796;589797;589798;589799;589800;589801;589802	280890;280891;280892;280893;280894	280892		5
GEALLQTPECEIKEEGK	IHANWKLKGEALLQTP	CEIKEEGKIHVLILHN	17	1	1929.94	sp|A2ASS6|TITIN_MOUSE;tr|E9Q8K5|E9Q8K5_MOUSE;tr|E9Q8N1|E9Q8N1_MOUSE;sp|A2ASS6-2|TITIN_MOUSE	sp|A2ASS6|TITIN_MOUSE	13932	13948	yes	no	3	9.3688e-07	65.105			13673	88	13973	590054;590055;590056;590057;590058;590059;590060;590061;590062;590063;590064;590065;590066	281005;281006;281007;281008;281009	281008		5
GEASDYATLDVTGGAYTTYASQR	RAVCTNYKGEASDYAT	YTTYASQRRDEEVPKS	23	0	2396.08	sp|A2ASS6|TITIN_MOUSE;tr|E9Q8K5|E9Q8K5_MOUSE;tr|E9Q8N1|E9Q8N1_MOUSE;sp|A2ASS6-2|TITIN_MOUSE	sp|A2ASS6|TITIN_MOUSE	34242	34264	yes	no	2;3	4.3419e-66	122.18			13675	88	13975	590112;590113;590114;590115;590116;590117;590118;590119;590120;590121;590122;590123;590124;590125;590126;590127;590128;590129;590130;590131;590132;590133;590134;590135;590136;590137;590138;590139;590140;590141;590142;590143;590144;590145;590146;590147;590148;590149;590150;590151;590152;590153;590154;590155;590156;590157;590158;590159;590160;590161;590162;590163;590164;590165;590166;590167;590168;…	281023;281024;281025;281026;281027;281028;281029;281030;281031;281032;281033;281034;281035;281036;281037;281038;281039;281040;281041;281042;281043;281044;281045;281046;281047;281048;281049;281050;281051;281052;281053;281054;281055;281056;281057;281058;281059;281060;281061;281062;281063;281064;281065;281066;281067;281068;281069;281070;281071	281056		49
GEDPLATDTR	APSVSWKKGEDPLATD	DPLATDTRVSVESTAV	10	0	1073.5	sp|A2ASS6|TITIN_MOUSE;tr|E9Q8K5|E9Q8K5_MOUSE;tr|E9Q8N1|E9Q8N1_MOUSE;sp|A2ASS6-2|TITIN_MOUSE	sp|A2ASS6|TITIN_MOUSE	21808	21817	yes	no	2	0.0047635	79.659			13689	88	13989	590785;590786;590787;590788;590789	281436;281437;281438;281439;281440	281436		5
GEFGIVHR	MIAEDLGRGEFGIVHR	GEFGIVHRCVETSSKR	8	0	913.477	sp|A2ASS6|TITIN_MOUSE;tr|E9Q8K5|E9Q8K5_MOUSE;tr|E9Q8N1|E9Q8N1_MOUSE;sp|A2ASS6-2|TITIN_MOUSE	sp|A2ASS6|TITIN_MOUSE	33049	33056	yes	no	2	1.9474e-06	98.997			13712	88	14012	591588;591589;591590;591591;591592;591593;591594;591595;591596;591597	281724;281725;281726;281727;281728;281729;281730;281731;281732	281727		9
GELLRPSPTCEIK	IPGEWKLKGELLRPSP	PSPTCEIKAEGGKRFL	13	1	1498.78	sp|A2ASS6|TITIN_MOUSE;tr|E9Q8K5|E9Q8K5_MOUSE;tr|E9Q8N1|E9Q8N1_MOUSE;sp|A2ASS6-2|TITIN_MOUSE	sp|A2ASS6|TITIN_MOUSE	13222	13234	yes	no	2;3	0.00042811	75.589			13767	88	14068	594073;594074;594075;594076;594077;594078;594079;594080;594081;594082;594083;594084;594085;594086;594087;594088;594089;594090;594091;594092;594093;594094;594095;594096;594097;594098;594099;594100;594101;594102;594103;594104;594105;594106	282779;282780;282781;282782;282783;282784;282785;282786;282787;282788	282782		10
GEPLTASPDCEIIEDGKK	VHGQWKLKGEPLTASP	EIIEDGKKHVLVLYNC	18	1	1957.93	sp|A2ASS6|TITIN_MOUSE;tr|E9Q8K5|E9Q8K5_MOUSE;tr|E9Q8N1|E9Q8N1_MOUSE;sp|A2ASS6-2|TITIN_MOUSE	sp|A2ASS6|TITIN_MOUSE	13576	13593	yes	no	3	5.1521e-08	68.243			13788	88	14092	595329;595330;595331;595332;595333;595334;595335;595336;595337;595338;595339;595340;595341;595342;595343;595344;595345;595346;595347;595348;595349;595350	283315;283316;283317;283318;283319;283320;283321;283322;283323;283324;283325;283326	283321		12
GEPVQSEPVK	SAVNHYGKGEPVQSEP	PVQSEPVKMVDRFGPP	10	0	1068.55	sp|A2ASS6|TITIN_MOUSE;tr|E9Q8K5|E9Q8K5_MOUSE;tr|E9Q8N1|E9Q8N1_MOUSE;sp|A2ASS6-2|TITIN_MOUSE	sp|A2ASS6|TITIN_MOUSE	22344	22353	yes	no	2	0.0055954	71.524			13789	88	14093	595351;595352;595353;595354;595355;595356;595357;595358;595359;595360;595361;595362;595363;595364;595365;595366;595367;595368;595369;595370;595371;595372;595373;595374;595375;595376;595377;595378;595379;595380;595381;595382;595383;595384;595385;595386;595387;595388;595389;595390;595391;595392;595393;595394;595395;595396;595397;595398;595399;595400;595401;595402;595403;595404;595405;595406;595407;…	283327;283328;283329;283330;283331;283332	283331		6
GFCQVNVVDRPGPPVGPVIFDEVTK	ENSTGSRKGFCQVNVV	VIFDEVTKEYMVISWK	25	1	2725.39	sp|A2ASS6|TITIN_MOUSE;tr|E9Q8K5|E9Q8K5_MOUSE;tr|E9Q8N1|E9Q8N1_MOUSE;sp|A2ASS6-2|TITIN_MOUSE	sp|A2ASS6|TITIN_MOUSE	18691	18715	yes	no	3	1.2611e-29	72.935			13856	88	14160	598340;598341;598342;598343;598344;598345;598346;598347;598348;598349;598350;598351;598352;598353;598354;598355;598356;598357;598358;598359	284651;284652;284653;284654;284655;284656;284657;284658;284659	284652		9
GGIQIMAGK	VELDVSVKGGIQIMAG	GIQIMAGKTLRIPAEV	9	0	873.474	sp|A2ASS6|TITIN_MOUSE;tr|E9Q8K5|E9Q8K5_MOUSE;tr|E9Q8N1|E9Q8N1_MOUSE;sp|A2ASS6-2|TITIN_MOUSE	sp|A2ASS6|TITIN_MOUSE	16901	16909	yes	no	2	0.0091435	57.59			14123	88	14433	609693;609694;609695;609696;609697;609698;609699;609700;609701;609702;609703;609704;609705;609706;609707;609708;609709;609710;609711	290089;290090;290091;290092;290093;290094	290089	140	6
GGVEYLFR	FTVTGLQKGGVEYLFR	GGVEYLFRVSARNRVG	8	0	939.481	sp|A2ASS6|TITIN_MOUSE;tr|E9Q8K5|E9Q8K5_MOUSE;tr|E9Q8N1|E9Q8N1_MOUSE;sp|A2ASS6-2|TITIN_MOUSE	sp|A2ASS6|TITIN_MOUSE	14945	14952	yes	no	2	0.01022	89.296			14229	88	14540	613660;613661;613662;613663;613664;613665;613666;613667;613668;613669;613670;613671;613672;613673;613674;613675;613676;613677;613678;613679;613680;613681;613682;613683;613684;613685;613686;613687;613688;613689;613690;613691;613692;613693;613694;613695;613696;613697;613698;613699;613700;613701;613702;613703;613704;613705;613706;613707;613708;613709;613710;613711;613712;613713;613714;613715;613716;…	291583;291584;291585;291586;291587;291588;291589;291590;291591;291592;291593;291594;291595;291596;291597;291598;291599;291600;291601;291602;291603;291604;291605;291606	291601		24
GGYHQLIIASVTDDDATVYQVR	KYRIQEFKGGYHQLII	DATVYQVRATNQGGSV	22	0	2420.2	sp|A2ASS6|TITIN_MOUSE;tr|E9Q8K5|E9Q8K5_MOUSE;tr|E9Q8N1|E9Q8N1_MOUSE;sp|A2ASS6-2|TITIN_MOUSE	sp|A2ASS6|TITIN_MOUSE	32771	32792	yes	no	3	4.715e-49	113.73			14250	88	14563	614639;614640;614641;614642;614643;614644;614645;614646;614647;614648;614649;614650;614651;614652;614653;614654;614655;614656;614657;614658;614659;614660;614661;614662;614663;614664;614665;614666;614667;614668;614669;614670;614671;614672;614673;614674;614675;614676;614677;614678;614679;614680;614681;614682;614683;614684;614685;614686;614687;614688;614689	292002;292003;292004;292005;292006;292007;292008;292009;292010;292011;292012;292013;292014;292015;292016;292017;292018;292019;292020;292021;292022;292023;292024;292025;292026;292027;292028;292029;292030;292031;292032;292033;292034;292035;292036	292026		35
GIDLANR	PVITWSKKGIDLANRA	KGIDLANRAIIDNTES	7	0	757.408	sp|A2ASS6|TITIN_MOUSE;tr|E9Q8K5|E9Q8K5_MOUSE;tr|E9Q8N1|E9Q8N1_MOUSE;sp|A2ASS6-2|TITIN_MOUSE	sp|A2ASS6|TITIN_MOUSE	31273	31279	yes	no	2	4.0208e-12	129.96			14373	88	14689	620528;620529;620530;620531;620532;620533;620534;620535;620536;620537;620538;620539;620540;620541;620542;620543;620544;620545;620546;620547;620548;620549;620550;620551;620552;620553;620554;620555;620556;620557;620558;620559;620560;620561;620562;620563;620564;620565	295045;295046;295047;295048;295049;295050;295051;295052;295053;295054;295055;295056;295057;295058	295053		14
GINFTQLSIDNCDR	TDKVQIEKGINFTQLS	LSIDNCDRNDAGKYIL	14	0	1651.76	sp|A2ASS6|TITIN_MOUSE;tr|E9Q8K5|E9Q8K5_MOUSE;tr|E9Q8N1|E9Q8N1_MOUSE;sp|A2ASS6-2|TITIN_MOUSE	sp|A2ASS6|TITIN_MOUSE	25863	25876	yes	no	2	8.9523e-17	120.29			14479	88	14795	626350;626351;626352;626353;626354;626355;626356;626357;626358;626359;626360;626361;626362;626363;626364;626365;626366;626367;626368;626369;626370;626371;626372	298152;298153;298154;298155;298156;298157;298158;298159;298160;298161;298162;298163;298164;298165;298166;298167;298168;298169	298162		18
GINFTQLSIDNCDRNDAGK	TDKVQIEKGINFTQLS	CDRNDAGKYILKLENS	19	1	2136.99	sp|A2ASS6|TITIN_MOUSE;tr|E9Q8K5|E9Q8K5_MOUSE;tr|E9Q8N1|E9Q8N1_MOUSE;sp|A2ASS6-2|TITIN_MOUSE	sp|A2ASS6|TITIN_MOUSE	25863	25881	yes	no	3	8.0358e-05	50.117			14480	88	14796	626373;626374;626375;626376;626377;626378;626379;626380;626381;626382;626383;626384;626385	298170	298170		1
GIYTLTLENPVK	SPSERTDKGIYTLTLE	LTLENPVKSISGEINV	12	0	1346.74	sp|A2ASS6|TITIN_MOUSE;tr|E9Q8K5|E9Q8K5_MOUSE;tr|E9Q8N1|E9Q8N1_MOUSE;sp|A2ASS6-2|TITIN_MOUSE	sp|A2ASS6|TITIN_MOUSE	15252	15263	yes	no	2	3.1626e-42	158.05			14587	88	14905	632495;632496;632497;632498;632499;632500;632501;632502;632503;632504;632505;632506;632507;632508;632509;632510;632511;632512;632513;632514;632515;632516;632517;632518;632519;632520;632521;632522;632523;632524;632525;632526;632527;632528;632529;632530;632531;632532;632533;632534;632535;632536;632537;632538;632539;632540;632541;632542;632543;632544;632545;632546;632547;632548;632549;632550;632551;…	301208;301209;301210;301211;301212;301213;301214;301215;301216;301217;301218;301219;301220;301221;301222;301223;301224;301225;301226;301227;301228;301229;301230;301231;301232;301233;301234;301235;301236;301237;301238;301239;301240;301241;301242;301243;301244;301245;301246;301247;301248;301249;301250;301251;301252;301253;301254;301255	301241		48
GLECVVR	WTHISTVKGLECVVRN	KGLECVVRNLTEGEEY	7	0	831.427	sp|A2ASS6|TITIN_MOUSE;tr|E9Q8K5|E9Q8K5_MOUSE;tr|E9Q8N1|E9Q8N1_MOUSE;sp|A2ASS6-2|TITIN_MOUSE	sp|A2ASS6|TITIN_MOUSE	22808	22814	yes	no	2	0.041228	88.734			14688	88	15006	637329;637330;637331;637332;637333;637334;637335;637336;637337;637338;637339;637340	303488;303489	303488		2
GLEEGKEYQFR	PVLTYTAKGLEEGKEY	EGKEYQFRVRAENAAG	11	1	1354.65	sp|A2ASS6|TITIN_MOUSE;tr|E9Q8K5|E9Q8K5_MOUSE;tr|E9Q8N1|E9Q8N1_MOUSE;sp|A2ASS6-2|TITIN_MOUSE	sp|A2ASS6|TITIN_MOUSE	16432	16442	yes	no	2	0.049129	64.121			14690	88	15008	637358;637359;637360;637361;637362;637363;637364;637365;637366	303499	303499		1
GLLQAFELLK	MYGITDFRGLLQAFEL	LQAFELLKQSQEEETH	10	0	1130.67	sp|A2ASS6|TITIN_MOUSE;tr|E9Q8K5|E9Q8K5_MOUSE;tr|E9Q8N1|E9Q8N1_MOUSE;tr|F7CR78|F7CR78_MOUSE;tr|A2AT70|A2AT70_MOUSE	sp|A2ASS6|TITIN_MOUSE	9493	9502	yes	no	2	0.00047623	105.2			14840	88	15158	644881;644882;644883;644884;644885;644886;644887;644888;644889;644890;644891;644892;644893;644894;644895;644896;644897;644898;644899;644900;644901;644902;644903;644904;644905;644906;644907;644908;644909;644910;644911;644912;644913;644914;644915;644916;644917;644918;644919;644920;644921;644922;644923;644924;644925;644926;644927;644928;644929;644930;644931;644932;644933;644934;644935;644936;644937;…	307100;307101;307102;307103;307104;307105;307106;307107;307108;307109;307110;307111;307112;307113;307114;307115;307116;307117;307118;307119;307120;307121;307122;307123;307124;307125;307126;307127;307128;307129;307130;307131;307132	307124		33
GLYQLTINSVTTDDDAEYTVVAR	KYTFESDKGLYQLTIN	AEYTVVARNKHGEDSC	23	0	2543.24	sp|A2ASS6|TITIN_MOUSE;tr|E9Q8K5|E9Q8K5_MOUSE;tr|E9Q8N1|E9Q8N1_MOUSE;sp|A2ASS6-2|TITIN_MOUSE	sp|A2ASS6|TITIN_MOUSE	33534	33556	yes	no	2;3	7.5088e-35	88.872			15023	88	15343	654451;654452;654453;654454;654455;654456;654457;654458;654459;654460;654461;654462;654463;654464;654465;654466;654467;654468;654469;654470;654471;654472;654473;654474;654475;654476;654477;654478;654479;654480;654481;654482;654483;654484	312002;312003;312004;312005;312006;312007;312008;312009;312010;312011;312012;312013;312014;312015;312016;312017;312018;312019;312020;312021;312022;312023;312024;312025;312026;312027;312028;312029;312030;312031	312021		30
GMSDYSETTAEIEPVER	RVAAVNAKGMSDYSET	AEIEPVERLEIPDLEL	17	0	1912.84	sp|A2ASS6|TITIN_MOUSE;tr|E9Q8K5|E9Q8K5_MOUSE;tr|E9Q8N1|E9Q8N1_MOUSE;sp|A2ASS6-2|TITIN_MOUSE	sp|A2ASS6|TITIN_MOUSE	31213	31229	yes	no	2;3	1.3008e-27	119.46			15072	88	15396	657333;657334;657335;657336;657337;657338;657339;657340;657341;657342;657343;657344;657345;657346;657347;657348;657349;657350;657351;657352;657353;657354;657355;657356;657357;657358;657359;657360;657361;657362;657363;657364;657365;657366;657367;657368;657369;657370;657371;657372;657373;657374;657375;657376;657377;657378;657379	313507;313508;313509;313510;313511;313512;313513;313514;313515;313516;313517;313518;313519;313520;313521;313522;313523;313524;313525;313526;313527;313528;313529;313530;313531;313532;313533;313534;313535;313536;313537;313538;313539;313540;313541	313528	141	35
GNEYIFR	ATVTRLIEGNEYIFRV	EGNEYIFRVRAENKIG	7	0	897.434	sp|A2ASS6|TITIN_MOUSE;tr|E9Q8K5|E9Q8K5_MOUSE;tr|E9Q8N1|E9Q8N1_MOUSE;sp|A2ASS6-2|TITIN_MOUSE	sp|A2ASS6|TITIN_MOUSE	20152	20158	yes	no	2	0.012305	110.34			15101	88	15429	658986;658987;658988;658989;658990;658991;658992;658993;658994;658995;658996;658997;658998;658999;659000;659001;659002;659003;659004;659005;659006;659007;659008;659009;659010;659011;659012;659013;659014;659015;659016;659017;659018;659019;659020;659021;659022;659023;659024;659025;659026;659027;659028;659029;659030;659031;659032;659033;659034;659035;659036;659037;659038;659039;659040;659041;659042;…	314530;314531;314532;314533;314534;314535;314536;314537;314538;314539;314540;314541;314542;314543;314544;314545;314546;314547;314548;314549;314550;314551;314552;314553;314554;314555;314556;314557;314558;314559	314537		30
GNEYVFR	VTTTKIIKGNEYVFRV	KGNEYVFRVRAVNKYG	7	0	883.419	sp|A2ASS6|TITIN_MOUSE;tr|E9Q8K5|E9Q8K5_MOUSE;tr|E9Q8N1|E9Q8N1_MOUSE;sp|A2ASS6-2|TITIN_MOUSE	sp|A2ASS6|TITIN_MOUSE	28822	28828	yes	no	2	0.0051664	128.38			15102	88	15430	659068;659069;659070;659071;659072;659073;659074;659075;659076;659077;659078;659079;659080;659081;659082;659083;659084;659085;659086;659087;659088;659089;659090;659091;659092;659093;659094;659095;659096;659097;659098;659099;659100;659101;659102;659103;659104;659105;659106;659107;659108;659109;659110;659111;659112;659113;659114;659115;659116;659117;659118;659119	314560;314561;314562;314563;314564;314565;314566	314563		7
GNLVPSDGK	KEVHWYFKGNLVPSDG	NLVPSDGKFKCLKEQN	9	0	885.456	sp|A2ASS6|TITIN_MOUSE;sp|A2ASS6-2|TITIN_MOUSE	sp|A2ASS6|TITIN_MOUSE	4286	4294	yes	no	2	0.0091142	61.56			15137	88	15465	660577;660578;660579;660580;660581;660582;660583;660584;660585;660586;660587;660588;660589;660590	315301;315302;315303;315304	315301		4
GNYPQSSTAAPDHALLSSVAAETLQLGEK	ITLTAEPKGNYPQSST	ETLQLGEKKIPEVDKA	29	0	2954.46	sp|A2ASS6|TITIN_MOUSE;sp|A2ASS6-2|TITIN_MOUSE	sp|A2ASS6|TITIN_MOUSE	3886	3914	yes	no	3	2.1962e-77	94.96			15180	88	15508	662332;662333;662334;662335;662336;662337;662338;662339;662340;662341;662342;662343;662344;662345;662346;662347;662348;662349;662350;662351;662352;662353;662354;662355;662356;662357;662358;662359;662360;662361;662362;662363;662364;662365;662366;662367;662368;662369;662370;662371;662372;662373;662374;662375;662376;662377;662378;662379;662380;662381;662382;662383	316249;316250;316251;316252;316253;316254;316255;316256;316257;316258;316259;316260;316261;316262;316263;316264;316265;316266;316267;316268;316269;316270;316271;316272;316273;316274;316275;316276;316277;316278;316279;316280;316281;316282	316273		34
GPCPPYFFK	KKALEKPKGPCPPYFF	PCPPYFFKELKPVHCG	9	0	1111.52	sp|A2ASS6|TITIN_MOUSE;sp|A2ASS6-2|TITIN_MOUSE	sp|A2ASS6|TITIN_MOUSE	3621	3629	yes	no	2	0.028467	60.91			15198	88	15526	662976;662977;662978;662979;662980;662981;662982;662983;662984;662985;662986;662987;662988;662989;662990;662991;662992;662993;662994;662995;662996;662997;662998;662999;663000;663001;663002;663003;663004;663005;663006;663007;663008;663009;663010;663011;663012;663013;663014;663015;663016;663017;663018;663019;663020;663021;663022	316568;316569;316570	316569		3
GPFVETPKPIK	AAENQYGRGPFVETPK	VETPKPIKALDPLHPP	11	1	1211.69	sp|A2ASS6|TITIN_MOUSE;tr|E9Q8K5|E9Q8K5_MOUSE;tr|E9Q8N1|E9Q8N1_MOUSE;sp|A2ASS6-2|TITIN_MOUSE	sp|A2ASS6|TITIN_MOUSE	19181	19191	yes	no	2;3	0.00072854	79.659			15225	88	15553	663870;663871;663872;663873;663874;663875;663876;663877;663878;663879;663880;663881;663882;663883;663884;663885;663886;663887;663888;663889;663890;663891;663892;663893;663894;663895;663896;663897;663898;663899;663900;663901;663902;663903;663904;663905;663906;663907;663908;663909;663910;663911;663912;663913;663914;663915;663916;663917;663918;663919;663920;663921;663922;663923;663924;663925;663926;…	316972;316973;316974;316975;316976;316977;316978;316979;316980;316981;316982;316983;316984;316985;316986;316987;316988;316989;316990;316991;316992;316993;316994;316995;316996;316997;316998;316999;317000;317001;317002	316997		31
GPLVQGVDSR	DFLETSARGPLVQGVD	LVQGVDSRQEITAFAE	10	0	1026.55	sp|A2ASS6|TITIN_MOUSE;sp|A2ASS6-2|TITIN_MOUSE	sp|A2ASS6|TITIN_MOUSE	3746	3755	yes	no	2	1.9001e-06	131.52			15274	88	15603	666489;666490;666491;666492;666493;666494;666495;666496;666497;666498;666499;666500;666501;666502;666503;666504;666505;666506;666507;666508;666509;666510;666511;666512;666513;666514;666515;666516;666517;666518;666519;666520;666521;666522;666523;666524;666525;666526;666527;666528;666529;666530;666531;666532;666533;666534;666535;666536;666537;666538;666539;666540;666541;666542;666543;666544;666545;…	318012;318013;318014;318015;318016;318017;318018;318019;318020;318021;318022;318023;318024;318025;318026;318027;318028;318029;318030;318031;318032;318033;318034;318035	318029		24
GPPPTLNLQAVQAQTTLPK	AVHTQPGRGPPPTLNL	QAQTTLPKEATLQFEE	19	0	1973.09	sp|A2ASS6|TITIN_MOUSE;sp|A2ASS6-2|TITIN_MOUSE	sp|A2ASS6|TITIN_MOUSE	3829	3847	yes	no	2;3	8.6816e-60	140.89			15287	88	15616	666951;666952;666953;666954;666955;666956;666957;666958;666959;666960;666961;666962;666963;666964;666965;666966;666967;666968;666969;666970;666971;666972;666973;666974;666975;666976;666977;666978;666979;666980;666981;666982;666983;666984;666985;666986;666987;666988;666989;666990;666991;666992;666993;666994;666995;666996;666997;666998;666999;667000;667001;667002;667003;667004;667005;667006;667007;…	318267;318268;318269;318270;318271;318272;318273;318274;318275;318276;318277;318278;318279;318280;318281;318282;318283;318284;318285;318286;318287;318288;318289;318290;318291;318292;318293;318294;318295;318296;318297;318298;318299;318300;318301;318302;318303;318304;318305;318306;318307	318291		41
GPTELTESQK	DAIVTWYKGPTELTES	TELTESQKYNFRNDGR	10	0	1088.54	sp|A2ASS6|TITIN_MOUSE;tr|E9Q8K5|E9Q8K5_MOUSE;tr|E9Q8N1|E9Q8N1_MOUSE;tr|F7CR78|F7CR78_MOUSE;tr|A2AT70|A2AT70_MOUSE;tr|A2AT64|A2AT64_MOUSE;tr|A2AT67|A2AT67_MOUSE;tr|A2AT66|A2AT66_MOUSE;tr|A2AT65|A2AT65_MOUSE;tr|A2AT68|A2AT68_MOUSE;tr|F6RSJ3|F6RSJ3_MOUSE	sp|A2ASS6|TITIN_MOUSE	9757	9766	yes	no	2	3.5775e-16	148.32			15334	88	15663	668684;668685;668686;668687;668688;668689;668690;668691;668692;668693;668694;668695;668696;668697;668698;668699;668700;668701;668702;668703;668704;668705;668706;668707;668708;668709;668710;668711;668712;668713;668714;668715	318919;318920;318921;318922;318923;318924;318925;318926;318927;318928	318926		10
GQDLIDNNGHYQVIVTR	DPVITWQKGQDLIDNN	HYQVIVTRSFTSLVFS	17	0	1940.97	sp|A2ASS6|TITIN_MOUSE;tr|E9Q8K5|E9Q8K5_MOUSE;tr|E9Q8N1|E9Q8N1_MOUSE;sp|A2ASS6-2|TITIN_MOUSE	sp|A2ASS6|TITIN_MOUSE	32853	32869	yes	no	3	7.1761e-14	85.362			15372	88	15701	669715;669716;669717;669718;669719;669720	319383;319384	319383		2
GQHLPVSAPPK	TETKPTEKGQHLPVSA	LPVSAPPKITQSLKAE	11	0	1129.62	sp|A2ASS6|TITIN_MOUSE;tr|E9Q8K5|E9Q8K5_MOUSE;tr|E9Q8N1|E9Q8N1_MOUSE;sp|A2ASS6-2|TITIN_MOUSE	sp|A2ASS6|TITIN_MOUSE	34498	34508	yes	no	2;3	0.0017874	56.087			15397	88	15726	670763;670764;670765;670766;670767;670768;670769;670770;670771;670772;670773;670774;670775;670776;670777;670778;670779;670780;670781;670782;670783;670784;670785;670786;670787;670788;670789;670790;670791;670792;670793;670794;670795;670796;670797;670798;670799;670800;670801;670802;670803;670804;670805;670806;670807;670808;670809;670810;670811;670812;670813;670814;670815;670816;670817;670818;670819;…	319987;319988;319989;319990;319991;319992;319993;319994;319995;319996;319997;319998;319999;320000;320001;320002;320003;320004;320005;320006;320007;320008;320009;320010;320011;320012	320000		26
GQPLYLSCELNK	EEEVTVVKGQPLYLSC	YLSCELNKERDVVWRK	12	0	1420.7	sp|A2ASS6|TITIN_MOUSE;tr|E9Q8K5|E9Q8K5_MOUSE;tr|E9Q8N1|E9Q8N1_MOUSE;sp|A2ASS6-2|TITIN_MOUSE;tr|F7CR78|F7CR78_MOUSE	sp|A2ASS6|TITIN_MOUSE	13016	13027	yes	no	2	4.9551e-06	116.03			15445	88	15774	672401;672402;672403;672404;672405;672406;672407;672408;672409;672410;672411;672412;672413;672414;672415;672416;672417;672418;672419;672420;672421;672422;672423;672424;672425;672426;672427;672428;672429;672430	320820;320821;320822;320823;320824;320825;320826;320827;320828;320829;320830;320831;320832;320833;320834	320823		15
GQSDPVTIGPLTVK	RVSARNEKGQSDPVTI	TIGPLTVKELVITPEV	14	0	1410.77	sp|A2ASS6|TITIN_MOUSE;tr|E9Q8K5|E9Q8K5_MOUSE;tr|E9Q8N1|E9Q8N1_MOUSE;sp|A2ASS6-2|TITIN_MOUSE	sp|A2ASS6|TITIN_MOUSE	29331	29344	yes	no	2	9.943e-36	141.82			15455	88	15784	672747;672748;672749;672750;672751;672752;672753;672754;672755;672756;672757;672758;672759;672760;672761;672762;672763;672764;672765;672766;672767;672768;672769;672770;672771;672772;672773	320934;320935;320936;320937;320938;320939;320940;320941;320942;320943;320944;320945;320946;320947	320938		14
GQVDLVDTMAFLVIPNSTR	GIDNVVRKGQVDLVDT	LVIPNSTRDDSGKYSL	19	0	2075.07	sp|A2ASS6|TITIN_MOUSE;tr|E9Q8K5|E9Q8K5_MOUSE;tr|E9Q8N1|E9Q8N1_MOUSE;sp|A2ASS6-2|TITIN_MOUSE	sp|A2ASS6|TITIN_MOUSE	20441	20459	yes	no	2	0.00022904	45.916			15477	88	15808	673881;673882;673883;673884	321527;321528	321528	142	2
GRPTPEITWSK	ARIHIPFKGRPTPEIT	TPEITWSKEEGEFTDK	11	1	1270.67	sp|A2ASS6|TITIN_MOUSE;tr|E9Q8K5|E9Q8K5_MOUSE;tr|E9Q8N1|E9Q8N1_MOUSE;sp|A2ASS6-2|TITIN_MOUSE	sp|A2ASS6|TITIN_MOUSE	25839	25849	yes	no	3	0.0020583	65.842			15523	88	15856	675608;675609;675610;675611;675612;675613;675614	322273	322273		1
GSESTGPVTCR	NAAGVISKGSESTGPV	STGPVTCRDEYAPPKA	11	0	1149.51	sp|A2ASS6|TITIN_MOUSE;tr|E9Q8K5|E9Q8K5_MOUSE;tr|E9Q8N1|E9Q8N1_MOUSE;sp|A2ASS6-2|TITIN_MOUSE	sp|A2ASS6|TITIN_MOUSE	30817	30827	yes	no	2	0.023714	48.568			15569	88	15904	677078;677079;677080;677081;677082;677083;677084;677085;677086;677087;677088;677089;677090;677091;677092;677093	322843;322844;322845;322846	322845		4
GSTELVPGAR	PFTVSWFKGSTELVPG	TELVPGARCNVSLQDS	10	0	985.519	sp|A2ASS6|TITIN_MOUSE;tr|E9Q8K5|E9Q8K5_MOUSE;tr|E9Q8N1|E9Q8N1_MOUSE;tr|F7CR78|F7CR78_MOUSE;tr|A2AT70|A2AT70_MOUSE	sp|A2ASS6|TITIN_MOUSE	8699	8708	yes	no	2	0.00061033	85.355			15705	88	16043	682554;682555;682556;682557;682558;682559;682560;682561;682562;682563;682564;682565;682566;682567;682568;682569;682570	325428	325428		1
GTAVFTCDIAK	RDQHVKPKGTAVFTCD	VFTCDIAKDTPNIKWF	11	0	1181.58	sp|A2ASS6|TITIN_MOUSE;tr|E9Q8K5|E9Q8K5_MOUSE;tr|E9Q8N1|E9Q8N1_MOUSE;sp|A2ASS6-2|TITIN_MOUSE	sp|A2ASS6|TITIN_MOUSE	13110	13120	yes	no	2	0.0088063	58.17			15742	88	16080	683915;683916;683917;683918;683919;683920;683921	326038;326039;326040;326041	326039		4
GTDQVLVK	MAKFVKVKGTDQVLVK	GTDQVLVKKEISILNI	8	0	858.481	sp|A2ASS6|TITIN_MOUSE;tr|E9Q8K5|E9Q8K5_MOUSE;tr|E9Q8N1|E9Q8N1_MOUSE;sp|A2ASS6-2|TITIN_MOUSE	sp|A2ASS6|TITIN_MOUSE	33075	33082	yes	no	2	0.01375	84.568			15753	88	16091	684168;684169;684170;684171;684172;684173;684174;684175;684176;684177;684178;684179;684180;684181;684182;684183;684184	326157;326158;326159;326160;326161	326158		5
GTEYTMSGLTTGDEYVFR	KVAIQSFRGTEYTMSG	TGDEYVFRVRSLNKMG	18	0	2025.9	sp|A2ASS6|TITIN_MOUSE;tr|E9Q8K5|E9Q8K5_MOUSE;tr|E9Q8N1|E9Q8N1_MOUSE;sp|A2ASS6-2|TITIN_MOUSE	sp|A2ASS6|TITIN_MOUSE	27928	27945	yes	no	2	1.7472e-27	116.06			15771	88	16109	685284;685285;685286;685287;685288;685289;685290;685291;685292;685293;685294;685295;685296;685297;685298;685299;685300;685301;685302;685303;685304;685305;685306;685307;685308;685309;685310;685311	326700;326701;326702;326703;326704;326705;326706;326707;326708;326709;326710;326711;326712;326713;326714;326715;326716;326717;326718	326713	143	19
GTQEITGDDRFELIK	PKTFRWLKGTQEITGD	DDRFELIKDGTRHSLV	15	1	1720.86	sp|A2ASS6|TITIN_MOUSE;tr|E9Q8K5|E9Q8K5_MOUSE;tr|E9Q8N1|E9Q8N1_MOUSE;sp|A2ASS6-2|TITIN_MOUSE	sp|A2ASS6|TITIN_MOUSE	13664	13678	yes	no	2;3	2.7842e-11	99.344			15859	88	16197	689715;689716;689717;689718;689719;689720;689721;689722;689723;689724;689725;689726;689727;689728;689729;689730;689731;689732;689733;689734;689735;689736;689737;689738;689739;689740;689741;689742;689743;689744;689745;689746;689747;689748;689749;689750;689751;689752;689753;689754;689755;689756;689757;689758;689759;689760;689761;689762;689763;689764;689765;689766;689767;689768;689769;689770;689771;…	329033;329034;329035;329036;329037;329038;329039;329040;329041;329042;329043;329044;329045;329046;329047;329048;329049;329050;329051;329052;329053;329054;329055;329056;329057;329058;329059;329060;329061;329062;329063;329064;329065	329051		33
GTYTITASNR	PKAAREDKGTYTITAS	YTITASNRLGSVFRNV	10	0	1082.54	sp|A2ASS6|TITIN_MOUSE;tr|E9Q8K5|E9Q8K5_MOUSE;tr|E9Q8N1|E9Q8N1_MOUSE;sp|A2ASS6-2|TITIN_MOUSE	sp|A2ASS6|TITIN_MOUSE	17262	17271	yes	no	2	6.7108e-15	142			15927	88	16265	693396;693397;693398;693399;693400;693401;693402;693403;693404;693405;693406;693407;693408;693409;693410;693411;693412;693413;693414;693415;693416;693417;693418;693419;693420;693421;693422;693423;693424;693425;693426;693427;693428;693429;693430;693431;693432;693433;693434;693435;693436;693437;693438;693439;693440;693441;693442;693443;693444;693445;693446;693447	330608;330609;330610;330611;330612;330613;330614;330615;330616;330617	330609		10
GVEFNVPR	PITKVGLKGVEFNVPR	GVEFNVPRLIEGVKYQ	8	0	916.477	sp|A2ASS6|TITIN_MOUSE;tr|E9Q8K5|E9Q8K5_MOUSE;tr|E9Q8N1|E9Q8N1_MOUSE;sp|A2ASS6-2|TITIN_MOUSE	sp|A2ASS6|TITIN_MOUSE	17449	17456	yes	no	2	0.03999	57.047			15965	88	16303	695181;695182;695183;695184;695185;695186;695187;695188;695189;695190;695191;695192;695193;695194;695195;695196;695197;695198;695199;695200;695201;695202;695203;695204;695205;695206;695207;695208	331374;331375;331376;331377;331378	331375		5
GVYTVEAK	RDATRDHRGVYTVEAK	GVYTVEAKNVSGSTKA	8	0	865.455	sp|A2ASS6|TITIN_MOUSE;tr|E9Q8K5|E9Q8K5_MOUSE;tr|E9Q8N1|E9Q8N1_MOUSE;sp|A2ASS6-2|TITIN_MOUSE	sp|A2ASS6|TITIN_MOUSE	29816	29823	yes	no	2	0.017474	78.77			16182	88	16521	706570;706571;706572;706573;706574;706575;706576;706577;706578;706579;706580;706581;706582;706583;706584;706585;706586;706587;706588	336584;336585;336586;336587;336588;336589;336590;336591	336587		8
GYDEIPLEPNDK	TPNIKWFKGYDEIPLE	IPLEPNDKTEILKEGN	12	0	1388.65	sp|A2ASS6|TITIN_MOUSE;tr|E9Q8K5|E9Q8K5_MOUSE;tr|E9Q8N1|E9Q8N1_MOUSE;sp|A2ASS6-2|TITIN_MOUSE	sp|A2ASS6|TITIN_MOUSE	13130	13141	yes	no	2	0.00083482	73.435			16207	88	16547	707442;707443;707444;707445;707446;707447;707448;707449;707450;707451;707452;707453;707454;707455;707456;707457;707458;707459;707460;707461;707462;707463;707464;707465	336960;336961;336962;336963;336964;336965;336966	336966		7
GYDEIPLEPNDKTEILK	TPNIKWFKGYDEIPLE	NDKTEILKEGNHLFLK	17	1	1973	sp|A2ASS6|TITIN_MOUSE;tr|E9Q8K5|E9Q8K5_MOUSE;tr|E9Q8N1|E9Q8N1_MOUSE;sp|A2ASS6-2|TITIN_MOUSE	sp|A2ASS6|TITIN_MOUSE	13130	13146	yes	no	2;3	5.9882e-14	89.484			16208	88	16548	707466;707467;707468;707469;707470;707471;707472;707473;707474;707475;707476;707477;707478;707479;707480;707481;707482;707483;707484;707485;707486;707487;707488;707489;707490;707491;707492;707493;707494;707495;707496;707497;707498;707499;707500;707501;707502;707503;707504	336967;336968;336969;336970;336971;336972;336973;336974;336975;336976;336977;336978;336979;336980;336981;336982;336983;336984;336985;336986;336987	336978		21
HEDLETSAELR	DQGQYTCKHEDLETSA	LETSAELRIEAEPIQF	11	0	1298.61	sp|A2ASS6|TITIN_MOUSE;tr|E9Q8K5|E9Q8K5_MOUSE;tr|E9Q8N1|E9Q8N1_MOUSE;tr|F7CR78|F7CR78_MOUSE;tr|A2AT70|A2AT70_MOUSE;tr|F6RSJ3|F6RSJ3_MOUSE	sp|A2ASS6|TITIN_MOUSE	9706	9716	yes	no	2	0.00030329	96.229			16441	88	16783	717705;717706;717707;717708;717709;717710;717711;717712;717713;717714;717715	341729;341730;341731;341732;341733;341734	341730		6
HGEIESNVNLQVDER	YRCVAFNKHGEIESNV	VNLQVDERKKQEKIEG	15	0	1737.83	sp|A2ASS6|TITIN_MOUSE;tr|E9Q8K5|E9Q8K5_MOUSE;tr|E9Q8N1|E9Q8N1_MOUSE;tr|F7CR78|F7CR78_MOUSE;tr|A2AT70|A2AT70_MOUSE	sp|A2ASS6|TITIN_MOUSE	9421	9435	yes	no	3	0.00053354	48.899			16585	88	16927	724494;724495;724496;724497;724498;724499;724500;724501;724502;724503;724504	345019;345020	345020		2
HGETSASASLLEEADYEALVK	YTIVIRNKHGETSASA	ADYEALVKTQQEMLYQ	21	0	2219.06	sp|A2ASS6|TITIN_MOUSE;tr|E9Q8K5|E9Q8K5_MOUSE;tr|E9Q8N1|E9Q8N1_MOUSE;sp|A2ASS6-2|TITIN_MOUSE;sp|A2ASS6-3|TITIN_MOUSE	sp|A2ASS6|TITIN_MOUSE	1164	1184	no	no	2;3	8.4931e-54	123			16591	88;89	16933	724625;724626;724627;724628;724629;724630;724631;724632;724633;724634;724635;724636;724637;724638;724639;724640;724641;724642;724643;724644;724645;724646;724647;724648;724649;724650;724651;724652;724653;724654;724655;724656;724657;724658;724659;724660;724661;724662;724663;724664;724665;724666;724667;724668;724669;724670;724671;724672	345067;345068;345069;345070;345071;345072;345073;345074;345075;345076;345077;345078;345079;345080;345081;345082;345083;345084;345085;345086;345087;345088;345089;345090	345086		24
HILVINDSQFDDEGVYTAEVEGK	DIIADGKKHILVINDS	YTAEVEGKKTSAQLFV	23	0	2577.22	sp|A2ASS6|TITIN_MOUSE;tr|E9Q8K5|E9Q8K5_MOUSE;tr|E9Q8N1|E9Q8N1_MOUSE;sp|A2ASS6-2|TITIN_MOUSE	sp|A2ASS6|TITIN_MOUSE	13328	13350	yes	no	3	1.1766e-28	86.557			16736	88	17079	731667;731668	348482;348483	348482		2
HLALSNNFR	GEWLKDGKHLALSNNF	LALSNNFRGESDGHKR	9	0	1070.56	sp|A2ASS6|TITIN_MOUSE;tr|E9Q8K5|E9Q8K5_MOUSE;tr|E9Q8N1|E9Q8N1_MOUSE;sp|A2ASS6-2|TITIN_MOUSE;sp|A2ASS6-3|TITIN_MOUSE	sp|A2ASS6|TITIN_MOUSE	2664	2672	no	no	2;3	5.1607e-05	125.16			16804	88;89	17147	734629;734630;734631;734632;734633;734634;734635;734636;734637;734638;734639;734640;734641;734642;734643;734644;734645;734646;734647;734648;734649;734650;734651;734652;734653;734654;734655;734656;734657;734658;734659;734660;734661;734662;734663;734664;734665;734666;734667;734668;734669;734670;734671;734672;734673;734674;734675;734676;734677;734678;734679;734680;734681;734682;734683;734684;734685;…	349742;349743;349744;349745;349746;349747;349748;349749;349750;349751;349752;349753;349754;349755;349756;349757;349758;349759;349760;349761;349762;349763;349764;349765	349744		24
HLQDVTLK	VIEPAWERHLQDVTLK	HLQDVTLKEGQTCTMT	8	0	952.534	sp|A2ASS6|TITIN_MOUSE;tr|E9Q8K5|E9Q8K5_MOUSE;tr|E9Q8N1|E9Q8N1_MOUSE;tr|F7CR78|F7CR78_MOUSE;tr|A2AT70|A2AT70_MOUSE;tr|F6RSJ3|F6RSJ3_MOUSE	sp|A2ASS6|TITIN_MOUSE	9638	9645	yes	no	2	0.0087447	91.265			16914	88	17258	740471;740472;740473;740474;740475;740476;740477;740478;740479;740480;740481;740482;740483;740484;740485;740486;740487;740488;740489;740490;740491;740492;740493;740494;740495;740496;740497;740498;740499;740500;740501;740502;740503;740504;740505;740506;740507;740508;740509;740510;740511;740512;740513;740514;740515;740516;740517;740518;740519;740520	352504;352505;352506;352507;352508;352509;352510;352511	352509		8
HLTEGNQYLFR	KKKSHMAKHLTEGNQY	EGNQYLFRVAAENQYG	11	0	1376.68	sp|A2ASS6|TITIN_MOUSE;tr|E9Q8K5|E9Q8K5_MOUSE;tr|E9Q8N1|E9Q8N1_MOUSE;sp|A2ASS6-2|TITIN_MOUSE	sp|A2ASS6|TITIN_MOUSE	19161	19171	yes	no	2;3	1.4265e-47	166.97			16945	88	17289	741795;741796;741797;741798;741799;741800;741801;741802;741803;741804;741805;741806;741807;741808;741809;741810;741811;741812;741813;741814;741815;741816;741817;741818;741819;741820;741821;741822;741823;741824;741825;741826;741827;741828;741829;741830;741831;741832;741833;741834;741835;741836	353181;353182;353183;353184;353185;353186;353187;353188;353189;353190;353191;353192;353193;353194;353195;353196	353183		16
HLVDTISEEGDTVHLTSSISNAK	DLCPAVLKHLVDTISE	TSSISNAKEVHWYFKG	23	0	2452.21	sp|A2ASS6|TITIN_MOUSE;sp|A2ASS6-2|TITIN_MOUSE	sp|A2ASS6|TITIN_MOUSE	4256	4278	yes	no	3;4	5.4801e-187	189.11			16955	88	17299	742395;742396;742397;742398;742399;742400;742401;742402;742403;742404;742405;742406;742407;742408;742409;742410;742411;742412;742413;742414;742415;742416;742417;742418;742419;742420;742421;742422;742423;742424;742425;742426;742427;742428;742429;742430;742431;742432;742433;742434;742435;742436;742437;742438;742439;742440;742441;742442;742443;742444;742445;742446;742447;742448;742449;742450;742451;…	353452;353453;353454;353455;353456;353457;353458;353459;353460;353461;353462;353463;353464;353465;353466;353467;353468;353469;353470;353471;353472;353473;353474;353475;353476;353477;353478;353479;353480;353481;353482;353483;353484;353485;353486;353487;353488;353489;353490;353491;353492;353493;353494;353495	353477		44
HPFDVPDAPPPPNIVDVR	KSEPIVAKHPFDVPDA	PPNIVDVRHDSVSLTW	18	0	1981.01	sp|A2ASS6|TITIN_MOUSE;tr|E9Q8K5|E9Q8K5_MOUSE;tr|E9Q8N1|E9Q8N1_MOUSE;sp|A2ASS6-2|TITIN_MOUSE	sp|A2ASS6|TITIN_MOUSE	21960	21977	yes	no	2;3	1.6439e-22	99.344			17066	88	17413	747972;747973;747974;747975;747976;747977;747978;747979;747980;747981;747982;747983;747984;747985;747986;747987;747988;747989;747990;747991;747992;747993;747994;747995;747996;747997;747998;747999;748000;748001;748002;748003;748004;748005;748006;748007;748008;748009;748010;748011;748012;748013;748014;748015;748016;748017;748018;748019;748020;748021;748022;748023;748024;748025;748026	355856;355857;355858;355859;355860;355861;355862;355863;355864;355865;355866;355867;355868;355869;355870;355871;355872;355873;355874;355875;355876;355877;355878;355879;355880;355881;355882;355883;355884;355885;355886;355887;355888;355889;355890;355891;355892;355893;355894;355895;355896;355897;355898	355884		43
HQYVVER	INFQVQERHQYVVERR	RHQYVVERRIHRMFIS	7	0	929.472	sp|A2ASS6|TITIN_MOUSE;tr|E9Q8K5|E9Q8K5_MOUSE;tr|E9Q8N1|E9Q8N1_MOUSE;sp|A2ASS6-2|TITIN_MOUSE;sp|A2ASS6-3|TITIN_MOUSE	sp|A2ASS6|TITIN_MOUSE	3200	3206	no	no	2	0.0012164	133.6			17176	88;89	17526	753418;753419;753420;753421;753422;753423;753424;753425;753426;753427;753428;753429;753430;753431;753432;753433;753434;753435;753436;753437;753438;753439;753440;753441;753442;753443;753444;753445;753446;753447;753448;753449;753450;753451;753452;753453;753454;753455;753456;753457;753458;753459;753460;753461	358128;358129;358130;358131;358132;358133;358134;358135;358136;358137;358138;358139;358140	358137		13
HSDAGEYTFVAGR	RMFISETRHSDAGEYT	EYTFVAGRNRSSVTLY	13	0	1408.64	sp|A2ASS6|TITIN_MOUSE;tr|E9Q8K5|E9Q8K5_MOUSE;tr|E9Q8N1|E9Q8N1_MOUSE;sp|A2ASS6-2|TITIN_MOUSE;sp|A2ASS6-3|TITIN_MOUSE	sp|A2ASS6|TITIN_MOUSE	3218	3230	no	no	2;3	2.2907e-77	176.78			17203	88;89	17553	754325;754326;754327;754328;754329;754330;754331;754332;754333;754334;754335;754336;754337;754338;754339;754340;754341;754342;754343;754344;754345;754346;754347;754348;754349;754350;754351;754352;754353;754354;754355;754356;754357;754358;754359;754360;754361;754362;754363;754364;754365;754366;754367;754368;754369;754370;754371;754372;754373;754374;754375;754376;754377;754378;754379;754380;754381;…	358484;358485;358486;358487;358488;358489;358490;358491;358492;358493;358494;358495;358496;358497;358498;358499;358500;358501;358502;358503;358504	358498		21
HVLVLYNCQLDMTGEISFQAANAK	EIIEDGKKHVLVLYNC	SFQAANAKSAANLKVK	24	0	2721.33	sp|A2ASS6|TITIN_MOUSE;tr|E9Q8K5|E9Q8K5_MOUSE;tr|E9Q8N1|E9Q8N1_MOUSE;sp|A2ASS6-2|TITIN_MOUSE	sp|A2ASS6|TITIN_MOUSE	13594	13617	yes	no	3	3.7377e-61	113.51			17393	88	17747	763901;763902;763903;763904;763905;763906;763907;763908;763909;763910	362692;362693;362694;362695;362696;362697;362698;362699;362700;362701	362694	144	10
IAAENSIGMGPFVETPNALVIR	QGKSYFFRIAAENSIG	TPNALVIRDPITVPER	22	0	2298.2	sp|A2ASS6|TITIN_MOUSE;tr|E9Q8K5|E9Q8K5_MOUSE;tr|E9Q8N1|E9Q8N1_MOUSE;sp|A2ASS6-2|TITIN_MOUSE	sp|A2ASS6|TITIN_MOUSE	18479	18500	yes	no	2	3.8816e-05	40.622			17495	88	17849	768017;768018;768019;768020	364501	364501	145	1
IAAENSIGMGPFVETPNALVIRDPITVPERPEDLEVK	QGKSYFFRIAAENSIG	RPEDLEVKEVTKNTVS	37	2	4016.09	sp|A2ASS6|TITIN_MOUSE;tr|E9Q8K5|E9Q8K5_MOUSE;tr|E9Q8N1|E9Q8N1_MOUSE;sp|A2ASS6-2|TITIN_MOUSE	sp|A2ASS6|TITIN_MOUSE	18479	18515	yes	no	4	7.7773e-29	58.434			17496	88	17850	768021	364502	364502	145	1
IADFSTHLINK	GTGKLEIKIADFSTHL	FSTHLINKDSSRTDSG	11	0	1257.67	sp|A2ASS6|TITIN_MOUSE;tr|E9Q8K5|E9Q8K5_MOUSE;tr|E9Q8N1|E9Q8N1_MOUSE;sp|A2ASS6-2|TITIN_MOUSE	sp|A2ASS6|TITIN_MOUSE	23301	23311	yes	no	3	5.3829e-05	96.229			17520	88	17874	769845;769846;769847;769848;769849;769850;769851;769852;769853;769854;769855;769856;769857;769858;769859;769860;769861;769862;769863;769864;769865;769866;769867;769868;769869;769870;769871;769872;769873;769874;769875;769876;769877;769878;769879;769880;769881;769882;769883;769884;769885;769886;769887;769888;769889;769890;769891;769892;769893;769894;769895;769896;769897;769898;769899;769900;769901;…	365525;365526;365527;365528;365529;365530;365531;365532;365533;365534;365535;365536;365537;365538;365539;365540;365541;365542;365543;365544;365545;365546;365547;365548;365549;365550;365551;365552;365553;365554;365555;365556	365541		32
IASLEIPLAK	YKIYFEDKIASLEIPL	SLEIPLAKLKDSGTYT	10	0	1053.64	sp|A2ASS6|TITIN_MOUSE;tr|E9Q8K5|E9Q8K5_MOUSE;tr|E9Q8N1|E9Q8N1_MOUSE;tr|F7CR78|F7CR78_MOUSE	sp|A2ASS6|TITIN_MOUSE	4586	4595	yes	no	2	0.0025572	82.261			17686	88	18044	778402	369931	369931		1
ICAFNTEGVGEPATIPGSVVAQER	ENTEYNFRICAFNTEG	GSVVAQERMEAPEIEL	24	0	2501.22	sp|A2ASS6|TITIN_MOUSE;tr|E9Q8K5|E9Q8K5_MOUSE;tr|E9Q8N1|E9Q8N1_MOUSE;sp|A2ASS6-2|TITIN_MOUSE	sp|A2ASS6|TITIN_MOUSE	26867	26890	yes	no	2;3	7.0262e-25	73.459			17739	88	18096	780293;780294;780295;780296;780297;780298;780299;780300;780301;780302;780303;780304;780305;780306;780307;780308;780309;780310;780311;780312;780313;780314;780315;780316;780317;780318;780319;780320;780321;780322;780323;780324;780325;780326	370732;370733;370734;370735;370736;370737;370738;370739;370740;370741;370742;370743;370744;370745;370746	370732		15
IDEIDATSVTISWEPPELDGGAPLSGYVVEQR	GPPTGPIKIDEIDATS	SGYVVEQRDAHRPGWL	32	0	3442.68	sp|A2ASS6|TITIN_MOUSE;tr|E9Q8K5|E9Q8K5_MOUSE;tr|E9Q8N1|E9Q8N1_MOUSE;sp|A2ASS6-2|TITIN_MOUSE	sp|A2ASS6|TITIN_MOUSE	31630	31661	yes	no	3	0.0039513	17.397			17787	88	18145	781947;781948;781949;781950	371483;371484	371483		2
IDGGQYILR	LIVKDAIRIDGGQYIL	DGGQYILRASNVAGSK	9	0	1033.56	sp|A2ASS6|TITIN_MOUSE;tr|E9Q8K5|E9Q8K5_MOUSE;tr|E9Q8N1|E9Q8N1_MOUSE;sp|A2ASS6-2|TITIN_MOUSE	sp|A2ASS6|TITIN_MOUSE	25480	25488	yes	no	2	0.00086551	122.19			17810	88	18168	783551;783552;783553;783554;783555;783556;783557;783558;783559;783560;783561;783562;783563;783564;783565;783566;783567;783568;783569;783570;783571	372279;372280;372281;372282;372283;372284;372285;372286;372287;372288;372289;372290;372291	372286		13
IDGYIISYR	PLRDGGAKIDGYIISY	DGYIISYREEDQPADR	9	0	1098.57	sp|A2ASS6|TITIN_MOUSE;tr|E9Q8K5|E9Q8K5_MOUSE;tr|E9Q8N1|E9Q8N1_MOUSE;sp|A2ASS6-2|TITIN_MOUSE	sp|A2ASS6|TITIN_MOUSE	20619	20627	yes	no	2	0.015786	67.207			17824	88	18182	783889;783890;783891;783892;783893;783894;783895;783896;783897;783898;783899;783900;783901;783902;783903;783904;783905;783906;783907;783908;783909;783910;783911;783912;783913;783914;783915;783916;783917;783918;783919;783920;783921;783922	372452;372453;372454;372455	372455		4
IDGYIISYREEDQPADR	PLRDGGAKIDGYIISY	EEDQPADRWTEYSVVK	17	1	2038.96	sp|A2ASS6|TITIN_MOUSE;tr|E9Q8K5|E9Q8K5_MOUSE;tr|E9Q8N1|E9Q8N1_MOUSE;sp|A2ASS6-2|TITIN_MOUSE	sp|A2ASS6|TITIN_MOUSE	20619	20635	yes	no	3	7.7467e-08	71.354			17825	88	18183	783923;783924;783925;783926;783927;783928;783929;783930;783931;783932;783933;783934;783935;783936;783937;783938;783939;783940;783941;783942;783943;783944;783945;783946	372456;372457;372458;372459;372460;372461;372462;372463;372464;372465	372457		10
IDHYIVQK	PLDDGGAKIDHYIVQK	IDHYIVQKRETSRLAW	8	0	1014.55	sp|A2ASS6|TITIN_MOUSE;tr|E9Q8K5|E9Q8K5_MOUSE;tr|E9Q8N1|E9Q8N1_MOUSE;sp|A2ASS6-2|TITIN_MOUSE	sp|A2ASS6|TITIN_MOUSE	23376	23383	yes	no	2	0.0033846	101.25			17829	88	18188	784106;784107;784108;784109;784110;784111;784112;784113;784114;784115;784116;784117;784118;784119;784120;784121;784122;784123;784124;784125;784126;784127;784128;784129;784130;784131;784132;784133;784134	372505;372506;372507	372506		3
IDQLQEGCSYYFR	NCHKNSWKIDQLQEGC	EGCSYYFRVTAENEYG	13	0	1677.75	sp|A2ASS6|TITIN_MOUSE;tr|E9Q8K5|E9Q8K5_MOUSE;tr|E9Q8N1|E9Q8N1_MOUSE;sp|A2ASS6-2|TITIN_MOUSE	sp|A2ASS6|TITIN_MOUSE	24883	24895	yes	no	2;3	0.00034354	74.987			17877	88	18236	785629;785630;785631;785632;785633;785634	373258;373259;373260;373261;373262	373260		5
IDSIISQDSAWYTATAINK	TRGEAALKIDSIISQD	YTATAINKAGRDTTRC	19	0	2096.04	sp|A2ASS6|TITIN_MOUSE;tr|E9Q8K5|E9Q8K5_MOUSE;tr|E9Q8N1|E9Q8N1_MOUSE;sp|A2ASS6-2|TITIN_MOUSE;sp|A2ASS6-3|TITIN_MOUSE	sp|A2ASS6|TITIN_MOUSE	1623	1641	no	no	2;3	3.8155e-14	77.871			17891	88;89	18250	786058;786059;786060;786061;786062;786063;786064;786065;786066;786067;786068;786069	373447;373448;373449	373448		3
IEAEPIQFTK	LETSAELRIEAEPIQF	AEPIQFTKRIQNIVVS	10	0	1174.62	sp|A2ASS6|TITIN_MOUSE;tr|E9Q8K5|E9Q8K5_MOUSE;tr|E9Q8N1|E9Q8N1_MOUSE;tr|F7CR78|F7CR78_MOUSE;tr|A2AT70|A2AT70_MOUSE;tr|F6RSJ3|F6RSJ3_MOUSE	sp|A2ASS6|TITIN_MOUSE	9717	9726	yes	no	2	6.7036e-10	138.22			17926	88	18286	787811;787812;787813;787814;787815;787816;787817;787818;787819;787820;787821;787822;787823;787824;787825;787826;787827;787828;787829;787830;787831;787832;787833;787834;787835;787836;787837;787838;787839;787840;787841;787842;787843;787844;787845	374312;374313;374314;374315;374316;374317;374318;374319	374313		8
IEAHFDAR	RQTRIEKKIEAHFDAR	IEAHFDARSIATVEMV	8	0	957.467	sp|A2ASS6|TITIN_MOUSE;tr|E9Q8K5|E9Q8K5_MOUSE;tr|E9Q8N1|E9Q8N1_MOUSE;sp|A2ASS6-2|TITIN_MOUSE;tr|Q8BUJ6|Q8BUJ6_MOUSE;sp|A2ASS6-3|TITIN_MOUSE	sp|A2ASS6|TITIN_MOUSE	225	232	no	no	2	0.036978	73.665			17928	88;89	18288	787872;787873;787874;787875;787876;787877;787878;787879;787880;787881;787882;787883	374325;374326;374327;374328;374329	374328		5
IEALPSDISIDEGK	GGRGIPPKIEALPSDI	DISIDEGKVLTVACAF	14	0	1485.76	sp|A2ASS6|TITIN_MOUSE;tr|E9Q8K5|E9Q8K5_MOUSE;tr|E9Q8N1|E9Q8N1_MOUSE;sp|A2ASS6-2|TITIN_MOUSE	sp|A2ASS6|TITIN_MOUSE	35120	35133	yes	no	2	8.5281e-09	91.076			17931	88	18291	787934;787935;787936;787937;787938;787939;787940;787941;787942;787943;787944;787945;787946;787947;787948;787949;787950;787951;787952;787953;787954;787955;787956;787957;787958;787959;787960;787961;787962;787963;787964;787965;787966;787967;787968;787969;787970;787971;787972;787973;787974;787975;787976;787977;787978;787979;787980;787981;787982;787983;787984;787985;787986;787987;787988;787989;787990;…	374357;374358;374359;374360;374361;374362;374363;374364;374365;374366;374367;374368;374369;374370;374371;374372;374373;374374;374375;374376;374377;374378;374379;374380;374381;374382;374383;374384;374385;374386;374387;374388;374389;374390;374391;374392;374393;374394;374395;374396;374397;374398;374399;374400;374401;374402;374403;374404	374386		48
IEIPVIGR	VQAGEDLKIEIPVIGR	IEIPVIGRPRPKISWV	8	0	895.549	sp|A2ASS6|TITIN_MOUSE;tr|E9Q8K5|E9Q8K5_MOUSE;tr|E9Q8N1|E9Q8N1_MOUSE;sp|A2ASS6-2|TITIN_MOUSE	sp|A2ASS6|TITIN_MOUSE	26120	26127	yes	no	2	0.02191	75.109			18052	88	18416	793993;793994;793995;793996;793997;793998;793999;794000;794001;794002;794003;794004;794005;794006;794007;794008;794009;794010;794011;794012;794013;794014;794015;794016;794017;794018;794019;794020	377663;377664;377665;377666;377667;377668;377669	377664		7
IEIPVIGRPR	VQAGEDLKIEIPVIGR	IPVIGRPRPKISWVKD	10	1	1148.7	sp|A2ASS6|TITIN_MOUSE;tr|E9Q8K5|E9Q8K5_MOUSE;tr|E9Q8N1|E9Q8N1_MOUSE;sp|A2ASS6-2|TITIN_MOUSE	sp|A2ASS6|TITIN_MOUSE	26120	26129	yes	no	3	0.00039183	91.867			18053	88	18417	794021;794022;794023;794024;794025;794026;794027;794028;794029;794030;794031;794032;794033;794034;794035;794036;794037;794038	377670;377671;377672;377673;377674;377675;377676;377677;377678;377679	377670		10
IELPATVTGKPEPK	ITVKAGTKIELPATVT	VTGKPEPKITWTKADT	14	1	1478.83	sp|A2ASS6|TITIN_MOUSE;tr|E9Q8K5|E9Q8K5_MOUSE;tr|E9Q8N1|E9Q8N1_MOUSE;sp|A2ASS6-2|TITIN_MOUSE	sp|A2ASS6|TITIN_MOUSE	15497	15510	yes	no	2;3	3.2042e-17	121.24			18067	88	18431	794483;794484;794485;794486;794487;794488;794489;794490;794491;794492;794493;794494;794495;794496;794497;794498;794499;794500;794501;794502;794503;794504;794505;794506;794507;794508;794509;794510;794511;794512;794513;794514;794515;794516;794517;794518;794519;794520;794521;794522;794523;794524;794525;794526;794527;794528;794529;794530;794531;794532;794533;794534;794535;794536;794537;794538;794539;…	377824;377825;377826;377827;377828;377829;377830;377831;377832;377833;377834;377835;377836;377837;377838;377839;377840;377841;377842;377843;377844;377845;377846;377847;377848;377849;377850;377851;377852;377853;377854;377855	377845		32
IELSPSMEAPK	IPTFKPERIELSPSME	SPSMEAPKIFERIQSQ	11	0	1200.61	sp|A2ASS6|TITIN_MOUSE;tr|E9Q8K5|E9Q8K5_MOUSE;tr|E9Q8N1|E9Q8N1_MOUSE;sp|A2ASS6-2|TITIN_MOUSE;sp|A2ASS6-3|TITIN_MOUSE	sp|A2ASS6|TITIN_MOUSE	2075	2085	no	no	2	0.0025366	56.205			18070	88;89	18434	794601;794602;794603;794604;794605;794606;794607;794608;794609;794610;794611;794612;794613;794614;794615;794616	377863	377863	146	1
IENLQEGCSYYFR	NCTKNTFKIENLQEGC	EGCSYYFRVLASNEYG	13	0	1677.75	sp|A2ASS6|TITIN_MOUSE;tr|E9Q8K5|E9Q8K5_MOUSE;tr|E9Q8N1|E9Q8N1_MOUSE;sp|A2ASS6-2|TITIN_MOUSE	sp|A2ASS6|TITIN_MOUSE	27048	27060	yes	no	2;3	3.538e-49	158.58			18076	88	18440	794945;794946;794947;794948;794949;794950;794951;794952;794953;794954;794955;794956;794957;794958;794959;794960;794961;794962;794963;794964;794965;794966;794967;794968;794969;794970;794971;794972;794973;794974;794975;794976;794977;794978;794979;794980;794981;794982;794983;794984;794985;794986;794987;794988;794989;794990	378029;378030;378031;378032;378033;378034;378035;378036;378037;378038;378039;378040;378041;378042;378043;378044;378045;378046;378047;378048;378049;378050;378051;378052;378053;378054;378055;378056;378057;378058;378059;378060	378042		32
IENYDQSTQVTWYFGVR	GYVKYVCKIENYDQST	VTWYFGVRQLENSEKY	17	0	2104.99	sp|A2ASS6|TITIN_MOUSE;tr|E9Q8K5|E9Q8K5_MOUSE;tr|E9Q8N1|E9Q8N1_MOUSE;sp|A2ASS6-2|TITIN_MOUSE	sp|A2ASS6|TITIN_MOUSE	33380	33396	yes	no	2	1.2987e-07	73.279			18087	88	18451	795304;795305;795306;795307;795308;795309;795310;795311;795312	378204;378205;378206;378207	378204		4
IEPLEVALGHLAK	AAPVIKRRIEPLEVAL	VALGHLAKFTCEIQGA	13	0	1388.8	sp|A2ASS6|TITIN_MOUSE;tr|E9Q8K5|E9Q8K5_MOUSE;tr|E9Q8N1|E9Q8N1_MOUSE;sp|A2ASS6-2|TITIN_MOUSE;tr|F7CR78|F7CR78_MOUSE	sp|A2ASS6|TITIN_MOUSE	4350	4362	yes	no	3	7.5772e-05	72.705			18096	88	18460	795531;795532;795533;795534;795535;795536;795537;795538;795539;795540;795541;795542;795543;795544;795545;795546;795547;795548;795549;795550;795551;795552;795553;795554;795555;795556;795557;795558;795559;795560;795561;795562;795563;795564;795565;795566;795567;795568;795569;795570;795571;795572;795573;795574;795575;795576;795577;795578;795579;795580;795581;795582;795583;795584;795585;795586;795587;…	378322;378323;378324;378325;378326;378327;378328;378329;378330;378331;378332;378333;378334;378335;378336;378337;378338;378339;378340;378341;378342	378325		21
IESYVIEMLK	PEHDGGAKIESYVIEM	SYVIEMLKTGTDEWVR	10	0	1223.65	sp|A2ASS6|TITIN_MOUSE;tr|E9Q8K5|E9Q8K5_MOUSE;tr|E9Q8N1|E9Q8N1_MOUSE;sp|A2ASS6-2|TITIN_MOUSE	sp|A2ASS6|TITIN_MOUSE	15804	15813	yes	no	2	0.00041171	86.344			18119	88	18483	796284;796285;796286;796287;796288;796289;796290;796291;796292;796293;796294;796295;796296	378577;378578;378579	378578	147	3
IEVPISGR	VQVGQDLKIEVPISGR	IEVPISGRPKPSISWT	8	0	869.497	sp|A2ASS6|TITIN_MOUSE;tr|E9Q8K5|E9Q8K5_MOUSE;tr|E9Q8N1|E9Q8N1_MOUSE;sp|A2ASS6-2|TITIN_MOUSE	sp|A2ASS6|TITIN_MOUSE	25038	25045	yes	no	2	0.017846	81.642			18144	88	18509	797480;797481;797482;797483;797484;797485;797486;797487;797488;797489;797490;797491;797492;797493;797494;797495;797496;797497;797498;797499;797500;797501;797502;797503;797504;797505;797506;797507;797508;797509;797510	379202;379203;379204;379205;379206;379207;379208;379209;379210;379211;379212;379213;379214;379215;379216	379207		15
IEVPISGRPK	VQVGQDLKIEVPISGR	VPISGRPKPSISWTKD	10	1	1094.64	sp|A2ASS6|TITIN_MOUSE;tr|E9Q8K5|E9Q8K5_MOUSE;tr|E9Q8N1|E9Q8N1_MOUSE;sp|A2ASS6-2|TITIN_MOUSE	sp|A2ASS6|TITIN_MOUSE	25038	25047	yes	no	3	0.00031486	94.309			18145	88	18510	797511;797512;797513;797514;797515;797516;797517;797518;797519;797520;797521;797522;797523;797524;797525;797526;797527;797528;797529;797530;797531;797532;797533;797534;797535;797536;797537;797538;797539;797540;797541;797542;797543;797544;797545;797546;797547;797548;797549	379217;379218;379219;379220;379221;379222;379223;379224;379225;379226;379227;379228;379229;379230;379231	379225		15
IGGGEYIELK	FRVKAVNKIGGGEYIE	GGEYIELKNPVIAQDP	10	0	1077.57	sp|A2ASS6|TITIN_MOUSE;tr|E9Q8K5|E9Q8K5_MOUSE;tr|E9Q8N1|E9Q8N1_MOUSE;sp|A2ASS6-2|TITIN_MOUSE	sp|A2ASS6|TITIN_MOUSE	16348	16357	yes	no	2	0.0004267	117.52			18363	88	18730	806859;806860;806861;806862;806863;806864;806865;806866;806867;806868;806869;806870;806871;806872;806873;806874;806875;806876;806877;806878;806879;806880;806881;806882;806883;806884;806885;806886;806887;806888;806889;806890;806891;806892;806893;806894;806895;806896;806897;806898;806899;806900;806901	384160;384161;384162;384163;384164;384165;384166;384167;384168;384169;384170;384171;384172;384173;384174;384175;384176;384177	384168		18
IGHNVHLELPYK	PGAQISVRIGHNVHLE	VHLELPYKGKPKPSIS	12	0	1418.77	sp|A2ASS6|TITIN_MOUSE;tr|E9Q8K5|E9Q8K5_MOUSE;tr|E9Q8N1|E9Q8N1_MOUSE;sp|A2ASS6-2|TITIN_MOUSE	sp|A2ASS6|TITIN_MOUSE	29366	29377	yes	no	3;4	3.2961e-05	84.365			18376	88	18743	808589;808590;808591;808592;808593;808594;808595;808596;808597;808598;808599;808600;808601;808602;808603;808604;808605;808606;808607;808608;808609;808610;808611;808612;808613;808614;808615;808616;808617;808618;808619;808620;808621;808622;808623	385215;385216;385217;385218;385219;385220;385221;385222;385223;385224;385225;385226;385227;385228;385229	385219		15
IGQQIEMEMK	PESILHERIGQQIEME	QQIEMEMKEIASLLSA	10	0	1205.58	sp|A2ASS6|TITIN_MOUSE;tr|E9Q8K5|E9Q8K5_MOUSE;tr|E9Q8N1|E9Q8N1_MOUSE;sp|A2ASS6-2|TITIN_MOUSE;tr|F7CR78|F7CR78_MOUSE;sp|A2ASS6-3|TITIN_MOUSE	sp|A2ASS6|TITIN_MOUSE	3450	3459	no	no	2	0.0072953	51.998			18462	88;89	18830	812508;812509;812510;812511;812512;812513;812514;812515;812516;812517;812518;812519;812520;812521;812522;812523;812524;812525;812526;812527;812528;812529;812530;812531;812532;812533;812534;812535;812536;812537;812538;812539;812540;812541;812542;812543;812544;812545;812546;812547;812548;812549;812550;812551;812552;812553;812554;812555;812556;812557;812558;812559;812560;812561;812562;812563;812564;…	387028;387029	387029	148;149;270;271	2
IGTGPPTESKPVIAK	FRVRAENKIGTGPPTE	ESKPVIAKTKYDRPGR	15	1	1493.85	sp|A2ASS6|TITIN_MOUSE;tr|E9Q8K5|E9Q8K5_MOUSE;tr|E9Q8N1|E9Q8N1_MOUSE;sp|A2ASS6-2|TITIN_MOUSE	sp|A2ASS6|TITIN_MOUSE	20165	20179	yes	no	2;3	4.1341e-11	101.2			18487	88	18855	813143;813144;813145;813146;813147;813148;813149;813150;813151;813152;813153;813154;813155;813156;813157;813158;813159;813160;813161;813162;813163;813164;813165;813166;813167;813168;813169;813170;813171;813172;813173;813174;813175;813176;813177;813178;813179;813180;813181;813182;813183;813184;813185;813186;813187;813188;813189;813190;813191;813192;813193;813194;813195;813196;813197;813198;813199;…	387230;387231;387232;387233;387234;387235;387236;387237;387238;387239;387240;387241;387242;387243;387244;387245;387246;387247;387248;387249;387250;387251;387252;387253;387254;387255;387256;387257;387258;387259;387260;387261;387262;387263;387264;387265;387266;387267;387268;387269;387270;387271;387272;387273;387274;387275;387276;387277;387278;387279;387280;387281;387282;387283;387284;387285;387286;…	387250		60
IGYSDPSDVPDKHCPK	FRVYAVNKIGYSDPSD	VPDKHCPKDILIPPEG	16	1	1813.83	sp|A2ASS6|TITIN_MOUSE;tr|E9Q8K5|E9Q8K5_MOUSE;tr|E9Q8N1|E9Q8N1_MOUSE;sp|A2ASS6-2|TITIN_MOUSE	sp|A2ASS6|TITIN_MOUSE	21459	21474	yes	no	3;4	7.3526e-05	58.723			18521	88	18889	814543;814544;814545;814546;814547;814548;814549;814550;814551;814552;814553;814554;814555;814556;814557;814558;814559;814560;814561;814562;814563;814564;814565;814566;814567;814568;814569;814570;814571;814572;814573;814574;814575;814576;814577;814578;814579;814580;814581;814582;814583;814584;814585	387831;387832;387833;387834;387835;387836;387837;387838;387839	387839		9
IHAENLYGISDPLVSDSMK	EGKDYIFRIHAENLYG	PLVSDSMKAKDRFRVP	19	0	2088.02	sp|A2ASS6|TITIN_MOUSE;tr|E9Q8K5|E9Q8K5_MOUSE;tr|E9Q8N1|E9Q8N1_MOUSE;sp|A2ASS6-2|TITIN_MOUSE	sp|A2ASS6|TITIN_MOUSE	18775	18793	yes	no	2;3	2.0024e-19	88.176			18523	88	18891	814598;814599;814600;814601;814602;814603;814604;814605;814606;814607;814608;814609;814610;814611;814612;814613;814614;814615;814616;814617;814618;814619;814620;814621;814622;814623;814624;814625;814626;814627;814628;814629;814630;814631;814632;814633;814634	387842;387843;387844;387845;387846;387847;387848;387849;387850;387851;387852;387853;387854;387855;387856	387853	150	15
IHEEDKIDVQGGR	ILMAEDPRIHEEDKID	KIDVQGGRDHLSDAQK	13	1	1494.74	sp|A2ASS6|TITIN_MOUSE;sp|A2ASS6-2|TITIN_MOUSE	sp|A2ASS6|TITIN_MOUSE	4159	4171	yes	no	3;4	9.771e-06	83.087			18533	88	18901	814953;814954;814955;814956;814957;814958;814959;814960;814961;814962;814963;814964;814965;814966;814967;814968;814969;814970;814971;814972;814973;814974;814975;814976;814977;814978;814979;814980;814981;814982;814983;814984;814985;814986;814987;814988;814989;814990;814991;814992;814993;814994;814995;814996;814997;814998;814999;815000;815001;815002;815003;815004;815005;815006;815007;815008;815009;…	388019;388020;388021;388022;388023;388024;388025;388026;388027;388028;388029;388030;388031;388032;388033;388034;388035;388036;388037;388038;388039;388040;388041;388042;388043;388044;388045	388021		27
IHNLSESDCGEYVCEVSGEGGTSK	ADGTYELKIHNLSESD	SGEGGTSKTSFQFTGQ	24	0	2613.1	sp|A2ASS6|TITIN_MOUSE;tr|E9Q8K5|E9Q8K5_MOUSE;tr|E9Q8N1|E9Q8N1_MOUSE;sp|A2ASS6-2|TITIN_MOUSE	sp|A2ASS6|TITIN_MOUSE	34567	34590	yes	no	3	1.0817e-56	110.26			18576	88	18945	817351;817352;817353;817354;817355;817356;817357;817358;817359;817360;817361;817362;817363;817364;817365;817366;817367;817368;817369;817370;817371;817372;817373;817374;817375;817376;817377;817378;817379;817380;817381;817382;817383;817384;817385	389177;389178;389179;389180;389181;389182;389183;389184;389185;389186;389187;389188;389189;389190;389191;389192;389193;389194;389195;389196;389197;389198;389199;389200;389201;389202;389203;389204;389205	389196		29
IHVLILHNCR	CEIKEEGKIHVLILHN	VLILHNCRLDQTGGVD	10	0	1273.71	sp|A2ASS6|TITIN_MOUSE;tr|E9Q8K5|E9Q8K5_MOUSE;tr|E9Q8N1|E9Q8N1_MOUSE;sp|A2ASS6-2|TITIN_MOUSE	sp|A2ASS6|TITIN_MOUSE	13949	13958	yes	no	2;3	1.3141e-11	141.2			18609	88	18978	818742;818743;818744;818745;818746;818747;818748;818749;818750;818751;818752;818753;818754;818755;818756;818757;818758;818759;818760;818761;818762;818763;818764;818765;818766;818767;818768;818769;818770;818771;818772	389816;389817;389818;389819;389820;389821;389822;389823;389824;389825	389817		10
IHYTNTSGVLTLEILDCQTEDGGTYR	VELQESSKIHYTNTSG	TEDGGTYRAVCTNYKG	26	0	2955.39	sp|A2ASS6|TITIN_MOUSE;tr|E9Q8K5|E9Q8K5_MOUSE;tr|E9Q8N1|E9Q8N1_MOUSE;sp|A2ASS6-2|TITIN_MOUSE	sp|A2ASS6|TITIN_MOUSE	34209	34234	yes	no	3	2.9194e-81	123.44			18625	88	18995	819211;819212;819213;819214;819215;819216;819217;819218;819219;819220;819221;819222;819223;819224;819225;819226;819227;819228;819229;819230;819231;819232;819233;819234;819235;819236;819237;819238;819239;819240;819241;819242;819243;819244;819245;819246;819247;819248;819249;819250;819251;819252;819253;819254;819255;819256	390062;390063;390064;390065;390066;390067;390068;390069;390070;390071;390072;390073;390074;390075;390076;390077;390078;390079;390080;390081;390082;390083;390084;390085;390086;390087;390088;390089;390090;390091;390092;390093;390094;390095;390096;390097;390098;390099;390100;390101	390089		40
IIAQNDVGLSETSPASEPVVCK	PDAEYQFRIIAQNDVG	ASEPVVCKDPFDKPSQ	22	0	2313.15	sp|A2ASS6|TITIN_MOUSE;tr|E9Q8K5|E9Q8K5_MOUSE;tr|E9Q8N1|E9Q8N1_MOUSE;sp|A2ASS6-2|TITIN_MOUSE	sp|A2ASS6|TITIN_MOUSE	32193	32214	yes	no	3	0.065613	12.898			18648	88	19018	820735;820736;820737;820738;820739;820740;820741;820742;820743;820744;820745;820746;820747;820748;820749	390759;390760	390760		2
IIEFGQAR	TRKNSTIKIIEFGQAR	IIEFGQARQLKPGDNF	8	0	932.508	sp|A2ASS6|TITIN_MOUSE;tr|E9Q8K5|E9Q8K5_MOUSE;tr|E9Q8N1|E9Q8N1_MOUSE;sp|A2ASS6-2|TITIN_MOUSE	sp|A2ASS6|TITIN_MOUSE	33178	33185	yes	no	2	0.0023468	109.36			18688	88	19058	822183;822184;822185;822186;822187;822188;822189;822190;822191;822192;822193;822194;822195;822196;822197;822198;822199;822200;822201;822202;822203;822204;822205;822206;822207;822208;822209;822210;822211;822212;822213;822214;822215;822216;822217;822218;822219;822220;822221;822222;822223;822224;822225;822226;822227;822228;822229;822230;822231	391503;391504;391505;391506;391507;391508;391509;391510;391511	391504		9
IIGYFVEACK	PKHDGGSRIIGYFVEA	GYFVEACKLPGDKWVR	10	0	1198.61	sp|A2ASS6|TITIN_MOUSE;tr|E9Q8K5|E9Q8K5_MOUSE;tr|E9Q8N1|E9Q8N1_MOUSE;sp|A2ASS6-2|TITIN_MOUSE	sp|A2ASS6|TITIN_MOUSE	21010	21019	yes	no	2	0.0050799	73.499			18729	88	19099	824581;824582;824583;824584;824585;824586;824587;824588;824589;824590;824591;824592;824593;824594;824595;824596;824597;824598;824599;824600;824601;824602;824603	392735;392736;392737;392738;392739;392740;392741;392742	392735		8
IIGYVVER	PLTDGGSKIIGYVVER	IIGYVVERRDIKRKTW	8	0	947.544	sp|A2ASS6|TITIN_MOUSE;tr|E9Q8K5|E9Q8K5_MOUSE;tr|E9Q8N1|E9Q8N1_MOUSE;sp|A2ASS6-2|TITIN_MOUSE	sp|A2ASS6|TITIN_MOUSE	14910	14917	yes	no	2	0.003319	101.54			18730	88	19100	824604;824605;824606;824607;824608;824609;824610;824611;824612;824613;824614;824615;824616;824617;824618;824619;824620;824621;824622;824623;824624;824625;824626;824627;824628;824629;824630;824631;824632;824633;824634;824635;824636;824637;824638;824639;824640;824641;824642;824643;824644;824645;824646	392743;392744;392745;392746;392747;392748;392749;392750;392751;392752;392753;392754;392755;392756	392753		14
IIHYVVEALEK	PEHDGGSRIIHYVVEA	YVVEALEKGQKTWVKC	11	0	1312.74	sp|A2ASS6|TITIN_MOUSE;tr|E9Q8K5|E9Q8K5_MOUSE;tr|E9Q8N1|E9Q8N1_MOUSE;sp|A2ASS6-2|TITIN_MOUSE	sp|A2ASS6|TITIN_MOUSE	28195	28205	yes	no	2;3	5.8368e-06	125.97			18736	88	19106	824739;824740;824741;824742;824743;824744;824745;824746;824747;824748;824749;824750;824751;824752;824753;824754;824755;824756;824757;824758;824759;824760;824761;824762;824763;824764;824765;824766;824767;824768;824769;824770;824771;824772;824773;824774;824775;824776;824777;824778;824779;824780;824781;824782;824783;824784;824785;824786;824787;824788;824789;824790;824791;824792;824793;824794;824795;…	392792;392793;392794;392795;392796;392797;392798;392799;392800;392801;392802;392803;392804;392805;392806;392807;392808;392809;392810;392811;392812;392813;392814;392815;392816;392817;392818;392819;392820;392821;392822;392823;392824;392825;392826;392827;392828;392829;392830;392831;392832;392833;392834;392835;392836;392837;392838;392839;392840;392841;392842;392843;392844;392845;392846;392847	392820		56
IINVVPGDSGVYSFEVQNPVGK	FNKVSGLKIINVVPGD	EVQNPVGKDSCKVSIQ	22	0	2317.2	sp|A2ASS6|TITIN_MOUSE;tr|E9Q8K5|E9Q8K5_MOUSE;tr|E9Q8N1|E9Q8N1_MOUSE;tr|F7CR78|F7CR78_MOUSE;tr|A2AT70|A2AT70_MOUSE	sp|A2ASS6|TITIN_MOUSE	8533	8554	yes	no	2;3	4.4557e-23	79.467			18783	88	19153	827431;827432;827433;827434;827435;827436;827437;827438;827439;827440;827441;827442;827443;827444;827445;827446;827447;827448;827449;827450;827451;827452;827453;827454;827455;827456;827457;827458;827459;827460;827461;827462;827463;827464;827465;827466;827467	394056;394057;394058;394059;394060;394061;394062;394063;394064;394065;394066;394067;394068;394069;394070;394071;394072;394073;394074	394062		19
IIQYIVEMQAK	PEHDGGSKIIQYIVEM	YIVEMQAKNTDKWSEC	11	0	1334.73	sp|A2ASS6|TITIN_MOUSE;tr|E9Q8K5|E9Q8K5_MOUSE;tr|E9Q8N1|E9Q8N1_MOUSE;sp|A2ASS6-2|TITIN_MOUSE	sp|A2ASS6|TITIN_MOUSE	24951	24961	yes	no	2	0.00020545	84.507			18815	88	19186	828569;828570;828571;828572;828573;828574;828575;828576;828577;828578;828579;828580;828581;828582;828583;828584;828585;828586;828587;828588;828589;828590;828591;828592;828593;828594;828595;828596;828597;828598;828599;828600;828601;828602;828603;828604;828605;828606;828607;828608;828609;828610;828611;828612;828613;828614;828615;828616;828617;828618;828619	394490;394491;394492;394493;394494;394495;394496;394497;394498;394499;394500;394501;394502	394499	151	13
IIVPLKDTK	LTVIEKLRIIVPLKDT	IVPLKDTKVKEQQEVV	9	1	1025.65	sp|A2ASS6|TITIN_MOUSE;tr|E9Q8K5|E9Q8K5_MOUSE;tr|E9Q8N1|E9Q8N1_MOUSE;sp|A2ASS6-2|TITIN_MOUSE	sp|A2ASS6|TITIN_MOUSE	14431	14439	yes	no	2	0.020415	88.392			18867	88	19240	832428;832429;832430;832431;832432;832433;832434;832435;832436;832437;832438;832439;832440;832441;832442;832443;832444;832445;832446;832447;832448;832449;832450;832451;832452;832453;832454;832455;832456;832457;832458;832459;832460;832461;832462;832463;832464;832465	396365;396366;396367;396368	396365		4
IKEQDLVSR	KVIVATPKIKEQDLVS	KEQDLVSRSREAITTK	9	1	1086.6	sp|A2ASS6|TITIN_MOUSE;tr|E9Q8K5|E9Q8K5_MOUSE;tr|E9Q8N1|E9Q8N1_MOUSE;sp|A2ASS6-2|TITIN_MOUSE;tr|Q8BUJ6|Q8BUJ6_MOUSE;sp|A2ASS6-3|TITIN_MOUSE	sp|A2ASS6|TITIN_MOUSE	621	629	no	no	2;3	2.4624e-05	127.76			18906	88;89	19280	833990;833991;833992;833993;833994;833995;833996;833997;833998;833999;834000;834001;834002;834003;834004;834005;834006;834007;834008;834009;834010;834011;834012;834013;834014;834015;834016;834017;834018;834019;834020;834021;834022;834023;834024;834025;834026;834027;834028;834029;834030;834031;834032;834033;834034;834035;834036;834037;834038;834039;834040;834041;834042;834043;834044;834045;834046;…	397069;397070;397071;397072;397073;397074;397075;397076;397077;397078;397079;397080;397081	397073		13
ILEGMGVTFHCK	DIRIKNYRILEGMGVT	MGVTFHCKMSGYPLPK	12	0	1390.67	sp|A2ASS6|TITIN_MOUSE;tr|E9Q8K5|E9Q8K5_MOUSE;tr|E9Q8N1|E9Q8N1_MOUSE;sp|A2ASS6-2|TITIN_MOUSE;sp|A2ASS6-3|TITIN_MOUSE	sp|A2ASS6|TITIN_MOUSE	1304	1315	no	no	3	0.00063329	55.04			19047	88;89	19422	840729;840730;840731;840732;840733;840734;840735	400303;400304;400305;400306;400307	400307	152	5
ILGYIVEMQSK	PEHDGGSRILGYIVEM	YIVEMQSKGSDRWATC	11	0	1279.68	sp|A2ASS6|TITIN_MOUSE;tr|E9Q8K5|E9Q8K5_MOUSE;tr|E9Q8N1|E9Q8N1_MOUSE;sp|A2ASS6-2|TITIN_MOUSE	sp|A2ASS6|TITIN_MOUSE	23869	23879	yes	no	2	0.00033668	81.92			19113	88	19488	844055;844056;844057;844058;844059;844060;844061;844062;844063;844064;844065;844066;844067;844068;844069;844070;844071;844072;844073;844074;844075;844076;844077;844078;844079;844080;844081;844082;844083;844084;844085;844086;844087;844088;844089;844090;844091;844092;844093;844094;844095;844096;844097;844098;844099;844100;844101;844102;844103;844104;844105;844106;844107;844108;844109;844110;844111;…	402072;402073;402074;402075;402076;402077;402078;402079;402080;402081;402082;402083;402084;402085;402086;402087;402088;402089;402090;402091;402092;402093;402094;402095;402096;402097;402098;402099;402100;402101;402102;402103;402104;402105;402106;402107;402108;402109	402090	153	38
ILGYIVEYQK	PRHDGGSKILGYIVEY	GYIVEYQKVGDEEWRR	10	0	1224.68	sp|A2ASS6|TITIN_MOUSE;tr|E9Q8K5|E9Q8K5_MOUSE;tr|E9Q8N1|E9Q8N1_MOUSE;sp|A2ASS6-2|TITIN_MOUSE	sp|A2ASS6|TITIN_MOUSE	18933	18942	yes	no	2	0.005358	72.434			19114	88	19489	844120;844121;844122;844123;844124;844125;844126;844127;844128;844129;844130;844131;844132;844133	402110;402111	402111		2
ILGYVVEMQPK	PEHDGGSRILGYVVEM	YVVEMQPKGTEKWSVV	11	0	1275.69	sp|A2ASS6|TITIN_MOUSE;tr|E9Q8K5|E9Q8K5_MOUSE;tr|E9Q8N1|E9Q8N1_MOUSE;sp|A2ASS6-2|TITIN_MOUSE	sp|A2ASS6|TITIN_MOUSE	26033	26043	yes	no	2	0.00057464	77.062			19116	88	19491	844260;844261;844262;844263;844264;844265;844266;844267;844268;844269;844270;844271;844272;844273;844274;844275;844276;844277;844278;844279;844280;844281;844282;844283;844284;844285;844286;844287;844288;844289;844290;844291;844292;844293;844294;844295;844296;844297;844298;844299;844300	402156;402157;402158;402159;402160;402161;402162;402163;402164;402165;402166;402167;402168;402169;402170;402171;402172;402173;402174	402166	154	19
ILIIQNAQLEDAGSYNCR	ILTDGRKRILIIQNAQ	DAGSYNCRLPSSRTDS	18	0	2077.03	sp|A2ASS6|TITIN_MOUSE;tr|E9Q8K5|E9Q8K5_MOUSE;tr|E9Q8N1|E9Q8N1_MOUSE;sp|A2ASS6-2|TITIN_MOUSE	sp|A2ASS6|TITIN_MOUSE	14307	14324	yes	no	2;3	2.8144e-67	154.51			19136	88	19511	844936;844937;844938;844939;844940;844941;844942;844943;844944;844945;844946;844947;844948;844949;844950;844951;844952;844953;844954;844955;844956;844957;844958;844959;844960;844961;844962;844963;844964;844965;844966;844967;844968;844969;844970;844971;844972;844973;844974;844975;844976;844977;844978;844979;844980;844981	402468;402469;402470;402471;402472;402473;402474;402475;402476;402477;402478;402479;402480;402481;402482;402483;402484;402485;402486;402487;402488;402489;402490;402491;402492;402493;402494;402495;402496;402497;402498;402499;402500;402501;402502;402503;402504;402505;402506	402469		39
ILMASADTLK	QHTCTEGKILMASADT	MASADTLKSTGQDVAL	10	0	1061.58	sp|A2ASS6|TITIN_MOUSE;sp|A2ASS6-2|TITIN_MOUSE	sp|A2ASS6|TITIN_MOUSE	3967	3976	yes	no	2	0.00027378	90.827			19187	88	19563	848211;848212;848213;848214;848215;848216;848217;848218;848219;848220;848221;848222;848223;848224;848225;848226;848227;848228;848229;848230;848231;848232;848233;848234;848235;848236;848237;848238;848239;848240;848241;848242;848243;848244;848245;848246;848247;848248;848249;848250;848251;848252;848253;848254;848255;848256;848257;848258;848259;848260;848261;848262;848263;848264;848265;848266;848267;…	404210;404211;404212;404213;404214;404215;404216;404217;404218;404219;404220;404221;404222;404223;404224;404225;404226;404227;404228;404229;404230;404231;404232;404233;404234;404235;404236;404237;404238;404239	404232	155	30
ILMPEQITIK	KEQLLPPKILMPEQIT	MPEQITIKAGKKLRVE	10	0	1184.68	sp|A2ASS6|TITIN_MOUSE;tr|E9Q8K5|E9Q8K5_MOUSE;tr|E9Q8N1|E9Q8N1_MOUSE;sp|A2ASS6-2|TITIN_MOUSE	sp|A2ASS6|TITIN_MOUSE	20691	20700	yes	no	2	0.0012123	74.841			19194	88	19570	848447;848448;848449;848450;848451;848452;848453;848454;848455;848456;848457;848458;848459;848460;848461;848462;848463;848464;848465;848466;848467;848468;848469;848470;848471;848472;848473;848474;848475;848476;848477;848478;848479	404289;404290;404291	404290	156	3
ILSVEKEDAGTYTFQVQNNVGK	YNKISSLKILSVEKED	QVQNNVGKSSCTAVVD	22	1	2439.23	sp|A2ASS6|TITIN_MOUSE;tr|E9Q8K5|E9Q8K5_MOUSE;tr|E9Q8N1|E9Q8N1_MOUSE;tr|F7CR78|F7CR78_MOUSE	sp|A2ASS6|TITIN_MOUSE	6651	6672	yes	no	3	0.058866	18.015			19297	88	19677	852700	406354	406354		1
ILVPSTGYPR	VIVPNPIKILVPSTGY	VPSTGYPRPKATWTFG	10	0	1101.62	sp|A2ASS6|TITIN_MOUSE;tr|E9Q8K5|E9Q8K5_MOUSE;tr|E9Q8N1|E9Q8N1_MOUSE;sp|A2ASS6-2|TITIN_MOUSE	sp|A2ASS6|TITIN_MOUSE	15203	15212	yes	no	2	0.0098181	66.19			19338	88	19718	854857;854858;854859;854860;854861;854862;854863;854864;854865;854866;854867;854868;854869;854870;854871;854872;854873;854874;854875;854876;854877;854878;854879	407303;407304	407304		2
ILVPSTGYPRPK	VIVPNPIKILVPSTGY	STGYPRPKATWTFGDQ	12	1	1326.77	sp|A2ASS6|TITIN_MOUSE;tr|E9Q8K5|E9Q8K5_MOUSE;tr|E9Q8N1|E9Q8N1_MOUSE;sp|A2ASS6-2|TITIN_MOUSE	sp|A2ASS6|TITIN_MOUSE	15203	15214	yes	no	2;3	2.4848e-05	89.805			19339	88	19719	854880;854881;854882;854883;854884;854885;854886;854887;854888;854889;854890;854891;854892;854893;854894;854895;854896;854897;854898;854899;854900;854901;854902;854903;854904;854905;854906;854907;854908;854909;854910;854911;854912;854913;854914;854915;854916;854917;854918;854919;854920;854921;854922;854923;854924;854925;854926;854927;854928;854929;854930;854931;854932;854933;854934;854935;854936;…	407305;407306;407307;407308;407309;407310;407311;407312;407313;407314;407315;407316;407317;407318;407319;407320;407321;407322;407323	407316		19
IMAEKEEEELLRPVTTTQR	RQPKLRQRIMAEKEEE	RPVTTTQRLSEYKSEL	19	2	2272.17	sp|A2ASS6|TITIN_MOUSE;tr|E9Q8K5|E9Q8K5_MOUSE;tr|E9Q8N1|E9Q8N1_MOUSE;sp|A2ASS6-2|TITIN_MOUSE	sp|A2ASS6|TITIN_MOUSE	33985	34003	yes	no	3;4	1.6226e-79	150.7			19361	88	19743	856303;856304;856305;856306;856307;856308;856309;856310;856311;856312;856313;856314;856315;856316;856317;856318;856319;856320;856321;856322;856323;856324;856325;856326;856327;856328;856329;856330;856331;856332;856333;856334;856335;856336;856337;856338;856339;856340;856341;856342;856343;856344;856345;856346;856347;856348;856349;856350;856351;856352;856353;856354;856355;856356;856357;856358;856359;…	408059;408060;408061;408062;408063;408064;408065;408066;408067;408068;408069;408070;408071;408072;408073;408074;408075;408076;408077;408078;408079;408080;408081;408082	408082	157	24
IMAENAAGISAPSATSPFYK	EGHEYEFRIMAENAAG	SATSPFYKACDTVFKP	20	0	2024.99	sp|A2ASS6|TITIN_MOUSE;tr|E9Q8K5|E9Q8K5_MOUSE;tr|E9Q8N1|E9Q8N1_MOUSE;sp|A2ASS6-2|TITIN_MOUSE	sp|A2ASS6|TITIN_MOUSE	23518	23537	yes	no	2;3	9.3179e-51	131.09			19362	88	19744	856411;856412;856413;856414;856415;856416;856417;856418;856419;856420;856421;856422;856423;856424;856425;856426;856427;856428;856429;856430;856431;856432;856433;856434;856435;856436;856437;856438;856439;856440;856441;856442;856443;856444;856445;856446;856447;856448;856449;856450;856451;856452;856453;856454;856455;856456;856457;856458;856459;856460;856461	408083;408084;408085;408086;408087;408088;408089;408090;408091;408092;408093;408094;408095;408096;408097;408098;408099;408100;408101;408102;408103;408104;408105;408106;408107;408108;408109;408110;408111;408112	408098	158	30
IMGYIIEK	PLYDGGSKIMGYIIEK	IMGYIIEKITKGEDRW	8	0	965.526	sp|A2ASS6|TITIN_MOUSE;tr|E9Q8K5|E9Q8K5_MOUSE;tr|E9Q8N1|E9Q8N1_MOUSE;sp|A2ASS6-2|TITIN_MOUSE	sp|A2ASS6|TITIN_MOUSE	16400	16407	yes	no	2	0.0038768	82.426			19381	88	19765	857648;857649;857650;857651;857652;857653;857654;857655;857656;857657;857658;857659;857660;857661;857662;857663;857664;857665;857666;857667;857668;857669;857670;857671;857672;857673;857674;857675;857676;857677;857678;857679;857680;857681;857682;857683;857684;857685;857686;857687	408753;408754;408755;408756;408757;408758;408759;408760;408761;408762;408763;408764;408765;408766;408767;408768;408769	408760	159	17
INKDELIR	PGTAQWDRINKDELIR	INKDELIRQCAFRVPG	8	1	999.571	sp|A2ASS6|TITIN_MOUSE;tr|E9Q8K5|E9Q8K5_MOUSE;tr|E9Q8N1|E9Q8N1_MOUSE;sp|A2ASS6-2|TITIN_MOUSE	sp|A2ASS6|TITIN_MOUSE	19642	19649	yes	no	2	0.020588	113.26			19474	88	19863	861477;861478;861479;861480;861481;861482;861483;861484;861485;861486;861487;861488;861489;861490;861491;861492;861493	410387;410388;410389;410390	410390		4
INTSAFELNER	SGLDIFERINTSAFEL	SAFELNEREIVSYVRQ	11	0	1292.64	sp|A2ASS6|TITIN_MOUSE;tr|E9Q8K5|E9Q8K5_MOUSE;tr|E9Q8N1|E9Q8N1_MOUSE;sp|A2ASS6-2|TITIN_MOUSE	sp|A2ASS6|TITIN_MOUSE	33125	33135	yes	no	2;3	0.00052913	105.03			19518	88	19909	863250;863251;863252;863253;863254;863255;863256;863257;863258;863259;863260;863261;863262;863263;863264;863265;863266;863267;863268;863269;863270;863271;863272;863273;863274;863275;863276;863277;863278;863279;863280;863281;863282;863283;863284	411292;411293;411294;411295;411296;411297;411298;411299;411300;411301;411302;411303;411304	411304		13
INVTDSLDLTTLSIK	MPLKQTTRINVTDSLD	DLTTLSIKETHKDDGG	15	0	1631.9	sp|A2ASS6|TITIN_MOUSE;tr|E9Q8K5|E9Q8K5_MOUSE;tr|E9Q8N1|E9Q8N1_MOUSE;sp|A2ASS6-2|TITIN_MOUSE	sp|A2ASS6|TITIN_MOUSE	25065	25079	yes	no	2;3	2.9782e-11	110.97			19528	88	19919	863766;863767;863768;863769;863770;863771;863772;863773;863774;863775;863776;863777;863778;863779;863780;863781;863782;863783;863784;863785;863786;863787;863788;863789;863790;863791;863792;863793;863794;863795;863796;863797;863798;863799;863800;863801;863802;863803;863804;863805;863806;863807;863808;863809;863810;863811;863812;863813;863814;863815;863816;863817;863818;863819;863820;863821;863822;…	411497;411498;411499;411500;411501;411502;411503;411504;411505;411506;411507;411508;411509;411510;411511;411512;411513;411514;411515;411516;411517;411518;411519;411520;411521;411522;411523;411524	411505		28
IPAEVTGRPVPTK	IMAGKTLRIPAEVTGR	TGRPVPTKVWTIEEGE	13	1	1363.78	sp|A2ASS6|TITIN_MOUSE;tr|E9Q8K5|E9Q8K5_MOUSE;tr|E9Q8N1|E9Q8N1_MOUSE;sp|A2ASS6-2|TITIN_MOUSE	sp|A2ASS6|TITIN_MOUSE	16913	16925	yes	no	2;3	2.7124e-05	79.875			19540	88	19931	864614;864615;864616;864617;864618;864619;864620;864621;864622;864623;864624;864625;864626;864627;864628;864629;864630;864631;864632;864633;864634;864635;864636;864637;864638;864639;864640;864641;864642;864643;864644;864645;864646;864647;864648;864649;864650;864651;864652;864653;864654;864655;864656;864657;864658;864659;864660;864661;864662;864663;864664;864665;864666;864667;864668;864669;864670;…	412032;412033;412034;412035;412036;412037;412038;412039;412040;412041;412042;412043;412044;412045;412046;412047;412048;412049;412050;412051;412052;412053;412054;412055;412056;412057;412058;412059	412043		28
IPFSGKPDPVITWQK	RGEVVSIKIPFSGKPD	DPVITWQKGQDLIDNN	15	1	1711.93	sp|A2ASS6|TITIN_MOUSE;tr|E9Q8K5|E9Q8K5_MOUSE;tr|E9Q8N1|E9Q8N1_MOUSE;sp|A2ASS6-2|TITIN_MOUSE	sp|A2ASS6|TITIN_MOUSE	32838	32852	yes	no	3	0.058149	26.292			19593	88	19984	867210;867211;867212;867213;867214;867215;867216;867217;867218;867219;867220	413140	413140		1
IPIQDTK	ILWVKLNKIPIQDTKF	KIPIQDTKFKTTGLDE	7	0	813.46	sp|A2ASS6|TITIN_MOUSE;tr|E9Q8K5|E9Q8K5_MOUSE;tr|E9Q8N1|E9Q8N1_MOUSE;sp|A2ASS6-2|TITIN_MOUSE	sp|A2ASS6|TITIN_MOUSE	26346	26352	yes	no	2	0.0070127	123.69			19617	88	20008	868313;868314;868315;868316;868317;868318;868319;868320;868321;868322;868323;868324;868325;868326;868327;868328;868329;868330;868331;868332;868333;868334;868335;868336;868337;868338;868339;868340;868341;868342;868343;868344;868345;868346;868347;868348;868349;868350;868351;868352;868353;868354;868355;868356;868357;868358;868359;868360;868361;868362;868363;868364;868365;868366;868367;868368;868369;…	413740;413741;413742;413743;413744;413745;413746;413747;413748;413749;413750;413751;413752;413753;413754;413755;413756;413757;413758;413759;413760;413761	413753		22
IPVVLPEDEGIYTAFASNIK	QDGRASLRIPVVLPED	TAFASNIKGNAICSGK	20	0	2175.15	sp|A2ASS6|TITIN_MOUSE;tr|E9Q8K5|E9Q8K5_MOUSE;tr|E9Q8N1|E9Q8N1_MOUSE;sp|A2ASS6-2|TITIN_MOUSE;sp|A2ASS6-3|TITIN_MOUSE	sp|A2ASS6|TITIN_MOUSE	1353	1372	no	no	2;3	7.9413e-60	140.35			19694	88;89	20089	872026;872027;872028;872029;872030;872031;872032;872033;872034;872035;872036;872037;872038;872039;872040;872041;872042;872043;872044;872045;872046;872047;872048;872049;872050;872051;872052;872053;872054;872055;872056;872057;872058;872059;872060;872061;872062;872063;872064;872065;872066;872067;872068;872069;872070;872071;872072;872073;872074;872075;872076;872077;872078;872079;872080;872081;872082;…	415465;415466;415467;415468;415469;415470;415471;415472;415473;415474;415475;415476;415477;415478;415479;415480;415481;415482;415483;415484;415485;415486;415487;415488;415489;415490;415491;415492;415493;415494;415495;415496;415497;415498;415499;415500;415501;415502;415503;415504;415505;415506;415507;415508;415509;415510;415511;415512;415513;415514;415515;415516;415517;415518;415519;415520;415521;…	415543		87
IQSQTVGQGSDAHFR	EAPKIFERIQSQTVGQ	QGSDAHFRVRVVGKPD	15	0	1629.79	sp|A2ASS6|TITIN_MOUSE;tr|E9Q8K5|E9Q8K5_MOUSE;tr|E9Q8N1|E9Q8N1_MOUSE;sp|A2ASS6-2|TITIN_MOUSE;sp|A2ASS6-3|TITIN_MOUSE	sp|A2ASS6|TITIN_MOUSE	2090	2104	no	no	2;3	8.3325e-30	139.77			19836	88;89	20234	878314;878315;878316;878317;878318;878319;878320;878321;878322;878323;878324;878325;878326;878327;878328;878329;878330;878331;878332;878333;878334;878335;878336;878337;878338;878339;878340;878341;878342;878343;878344;878345;878346;878347;878348;878349;878350;878351;878352;878353;878354;878355;878356;878357;878358;878359;878360;878361;878362;878363;878364;878365;878366;878367;878368;878369;878370;…	418439;418440;418441;418442;418443;418444;418445;418446;418447;418448;418449;418450;418451;418452;418453;418454;418455;418456;418457;418458;418459;418460;418461;418462;418463;418464;418465;418466;418467;418468;418469;418470;418471;418472;418473;418474;418475;418476;418477;418478;418479;418480;418481;418482;418483;418484;418485;418486;418487;418488;418489;418490;418491;418492;418493;418494;418495	418475		57
IQWFFNGMLLTPSADYK	VTGCPKPKIQWFFNGM	LTPSADYKFVFDGDTH	17	0	2030	sp|A2ASS6|TITIN_MOUSE;sp|A2ASS6-2|TITIN_MOUSE	sp|A2ASS6|TITIN_MOUSE	3540	3556	yes	no	2	4.6128e-05	57.525			19865	88	20263	879791;879792;879793;879794;879795;879796;879797;879798;879799;879800	419169;419170	419170	160	2
IRDQYEMPGK	SDMKWYKKIRDQYEMP	DQYEMPGKLDRVVQKR	10	1	1235.6	sp|A2ASS6|TITIN_MOUSE;tr|E9Q8K5|E9Q8K5_MOUSE;tr|E9Q8N1|E9Q8N1_MOUSE;sp|A2ASS6-2|TITIN_MOUSE	sp|A2ASS6|TITIN_MOUSE	33794	33803	yes	no	3	0.0014651	75.416			19876	88	20275	880342;880343;880344;880345;880346;880347;880348;880349;880350;880351;880352;880353;880354;880355;880356;880357;880358;880359;880360;880361;880362;880363;880364;880365;880366;880367;880368;880369;880370;880371;880372	419384;419385;419386;419387;419388;419389;419390	419387	161	7
ISAINDAGVGEPAVIPNVEIVEK	TKEKYNFRISAINDAG	PNVEIVEKEVAPDFEL	23	0	2333.25	sp|A2ASS6|TITIN_MOUSE;tr|E9Q8K5|E9Q8K5_MOUSE;tr|E9Q8N1|E9Q8N1_MOUSE;sp|A2ASS6-2|TITIN_MOUSE	sp|A2ASS6|TITIN_MOUSE	22537	22559	yes	no	2;3	1.0439e-12	61.437			19916	88	20317	882915;882916;882917;882918;882919;882920;882921;882922;882923;882924;882925;882926;882927;882928;882929;882930;882931;882932;882933;882934;882935;882936;882937;882938;882939;882940;882941;882942;882943;882944;882945;882946;882947;882948;882949;882950;882951;882952;882953;882954;882955;882956;882957;882958;882959;882960;882961;882962;882963;882964;882965;882966;882967;882968;882969;882970;882971;…	420610;420611;420612;420613;420614;420615;420616;420617;420618;420619;420620;420621;420622;420623;420624;420625;420626;420627;420628;420629;420630;420631	420627		22
ISCGGAIR	NMVVSAARISCGGAIR	ISCGGAIRSQRGVSVA	8	0	832.423	sp|A2ASS6|TITIN_MOUSE;tr|E9Q8K5|E9Q8K5_MOUSE;tr|E9Q8N1|E9Q8N1_MOUSE;sp|A2ASS6-2|TITIN_MOUSE	sp|A2ASS6|TITIN_MOUSE	33332	33339	yes	no	2	0.00038999	127.12			19933	88	20335	883799;883800;883801;883802;883803;883804;883805;883806;883807;883808;883809;883810;883811;883812;883813;883814;883815;883816;883817;883818;883819;883820;883821;883822;883823;883824;883825;883826;883827	421025;421026;421027;421028;421029;421030;421031;421032	421031		8
ISFVNNVATLQFAK	IRESENIRISFVNNVA	VATLQFAKVEPANAGK	14	0	1550.85	sp|A2ASS6|TITIN_MOUSE;tr|E9Q8K5|E9Q8K5_MOUSE;tr|E9Q8N1|E9Q8N1_MOUSE;tr|F7CR78|F7CR78_MOUSE	sp|A2ASS6|TITIN_MOUSE	6547	6560	yes	no	2	0.0012281	61.409			19991	88	20395	886335;886336;886337	422249	422249		1
ISGLVEGTMYYFR	KCSKTLYRISGLVEGT	EGTMYYFRVLPENIYG	13	0	1534.75	sp|A2ASS6|TITIN_MOUSE;tr|E9Q8K5|E9Q8K5_MOUSE;tr|E9Q8N1|E9Q8N1_MOUSE;sp|A2ASS6-2|TITIN_MOUSE	sp|A2ASS6|TITIN_MOUSE	31387	31399	yes	no	2	6.1327e-08	105.65			20005	88	20409	886871;886872;886873;886874;886875;886876;886877;886878;886879;886880;886881;886882;886883;886884;886885;886886;886887;886888;886889;886890;886891;886892;886893;886894;886895;886896;886897;886898	422535;422536;422537;422538;422539;422540;422541;422542;422543;422544;422545;422546;422547;422548;422549;422550;422551	422545	162	17
ISVTDTVSILK	LTLGPKYKISVTDTVS	TDTVSILKIISTEKKD	11	0	1174.68	sp|A2ASS6|TITIN_MOUSE;tr|E9Q8K5|E9Q8K5_MOUSE;tr|E9Q8N1|E9Q8N1_MOUSE;tr|F7CR78|F7CR78_MOUSE	sp|A2ASS6|TITIN_MOUSE	5515	5525	yes	no	2	0.0015569	80.69			20151	88	20558	893925	425915	425915		1
ITDQYRPK	FYVMPLPRITDQYRPK	ITDQYRPKWRIPKLTQ	8	1	1019.54	sp|A2ASS6|TITIN_MOUSE;tr|E9Q8K5|E9Q8K5_MOUSE;tr|E9Q8N1|E9Q8N1_MOUSE;sp|A2ASS6-2|TITIN_MOUSE	sp|A2ASS6|TITIN_MOUSE	33831	33838	yes	no	2	0.024262	103.83			20191	88	20598	895503;895504;895505;895506;895507;895508;895509;895510;895511;895512;895513;895514;895515;895516;895517;895518;895519;895520;895521;895522;895523;895524;895525	426737	426737		1
ITEKPSPPEK	AETKEGVKITEKPSPP	EKPSPPEKLGVTSVSK	10	1	1124.61	sp|A2ASS6|TITIN_MOUSE;tr|E9Q8K5|E9Q8K5_MOUSE;tr|E9Q8N1|E9Q8N1_MOUSE;sp|A2ASS6-2|TITIN_MOUSE	sp|A2ASS6|TITIN_MOUSE	28160	28169	yes	no	3	0.0022533	72.096			20200	88	20607	895974;895975;895976;895977;895978;895979;895980;895981;895982;895983;895984;895985;895986;895987;895988;895989;895990;895991;895992;895993;895994;895995;895996;895997;895998;895999;896000;896001;896002;896003;896004;896005;896006;896007;896008;896009;896010;896011;896012;896013;896014;896015;896016;896017;896018;896019;896020;896021;896022;896023;896024;896025;896026	426967;426968;426969;426970;426971;426972;426973;426974;426975;426976;426977;426978;426979;426980;426981;426982;426983;426984;426985;426986;426987;426988	426982		22
ITGEITTK	KAKEQETRITGEITTK	ITGEITTKQEQKRITQ	8	0	861.481	sp|A2ASS6|TITIN_MOUSE;tr|E9Q8K5|E9Q8K5_MOUSE;tr|E9Q8N1|E9Q8N1_MOUSE;sp|A2ASS6-2|TITIN_MOUSE;tr|Q8BUJ6|Q8BUJ6_MOUSE;sp|A2ASS6-3|TITIN_MOUSE	sp|A2ASS6|TITIN_MOUSE	538	545	no	no	2	0.00041285	125.98			20229	88;89	20636	897079;897080;897081;897082;897083;897084;897085;897086;897087;897088;897089;897090;897091;897092;897093;897094;897095;897096;897097;897098;897099;897100;897101;897102;897103;897104;897105;897106;897107;897108;897109;897110;897111;897112;897113;897114;897115;897116;897117;897118;897119;897120;897121;897122;897123;897124	427488;427489;427490;427491;427492;427493;427494;427495;427496;427497;427498	427493		11
ITGYIVER	PRYDGGAKITGYIVER	ITGYIVERRELPDGRW	8	0	949.523	sp|A2ASS6|TITIN_MOUSE;tr|E9Q8K5|E9Q8K5_MOUSE;tr|E9Q8N1|E9Q8N1_MOUSE;sp|A2ASS6-2|TITIN_MOUSE	sp|A2ASS6|TITIN_MOUSE	27505	27512	yes	no	2	0.0023565	96.311			20238	88	20646	897356;897357;897358;897359;897360;897361;897362;897363;897364;897365;897366;897367;897368;897369;897370;897371;897372;897373;897374;897375;897376;897377;897378;897379;897380;897381;897382;897383;897384;897385;897386;897387;897388;897389;897390;897391;897392;897393;897394;897395;897396;897397;897398;897399;897400;897401;897402;897403;897404;897405;897406;897407;897408;897409;897410;897411;897412;…	427609;427610;427611;427612;427613;427614;427615;427616;427617;427618;427619;427620;427621;427622;427623;427624;427625;427626;427627;427628;427629;427630;427631;427632;427633;427634;427635;427636;427637;427638;427639;427640;427641;427642;427643	427632		35
ITGYIVEYK	PLKDGGSKITGYIVEY	TGYIVEYKEEGKEEWE	9	0	1084.58	sp|A2ASS6|TITIN_MOUSE;tr|E9Q8K5|E9Q8K5_MOUSE;tr|E9Q8N1|E9Q8N1_MOUSE;sp|A2ASS6-2|TITIN_MOUSE	sp|A2ASS6|TITIN_MOUSE	18241	18249	yes	no	2	0.0068798	77.662			20239	88	20647	897427;897428;897429;897430;897431;897432;897433;897434;897435;897436;897437;897438;897439;897440;897441;897442;897443;897444;897445;897446;897447;897448;897449;897450;897451	427644;427645;427646;427647;427648;427649;427650;427651	427646		8
ITGYVIEAQR	PRHDGGSKITGYVIEA	GYVIEAQRKGSDQWTH	10	0	1148.62	sp|A2ASS6|TITIN_MOUSE;tr|E9Q8K5|E9Q8K5_MOUSE;tr|E9Q8N1|E9Q8N1_MOUSE;sp|A2ASS6-2|TITIN_MOUSE	sp|A2ASS6|TITIN_MOUSE	22785	22794	yes	no	2	0.00060325	103.87			20240	88	20648	897452;897453;897454;897455;897456;897457;897458;897459;897460;897461;897462;897463;897464;897465;897466;897467;897468;897469;897470;897471;897472;897473;897474	427652;427653;427654;427655;427656;427657	427656		6
ITGYVVDFLTEENK	PRSDGGSRITGYVVDF	DFLTEENKWQRVMKSL	14	0	1626.81	sp|A2ASS6|TITIN_MOUSE;tr|E9Q8K5|E9Q8K5_MOUSE;tr|E9Q8N1|E9Q8N1_MOUSE;sp|A2ASS6-2|TITIN_MOUSE	sp|A2ASS6|TITIN_MOUSE	21704	21717	yes	no	2;3	8.0777e-18	126.71			20241	88	20649	897475;897476;897477;897478;897479;897480;897481;897482;897483;897484;897485;897486;897487;897488;897489;897490;897491;897492;897493;897494;897495;897496;897497;897498;897499;897500;897501;897502;897503;897504;897505;897506;897507;897508;897509;897510;897511;897512;897513;897514;897515;897516;897517;897518;897519;897520;897521;897522;897523;897524;897525;897526;897527;897528;897529;897530;897531;…	427658;427659;427660;427661;427662;427663;427664;427665;427666;427667;427668;427669;427670;427671;427672;427673;427674;427675;427676;427677;427678;427679;427680;427681;427682;427683;427684;427685;427686;427687;427688;427689	427668		32
ITGYVVEMQTK	PESDGGSKITGYVVEM	YVVEMQTKGSEKWSAC	11	0	1267.65	sp|A2ASS6|TITIN_MOUSE;tr|E9Q8K5|E9Q8K5_MOUSE;tr|E9Q8N1|E9Q8N1_MOUSE;sp|A2ASS6-2|TITIN_MOUSE	sp|A2ASS6|TITIN_MOUSE	27116	27126	yes	no	2	0.00038989	80.871			20242	88	20650	897549;897550;897551;897552;897553;897554;897555;897556;897557;897558;897559;897560;897561;897562;897563;897564;897565;897566;897567;897568;897569;897570;897571;897572;897573;897574;897575;897576;897577;897578;897579;897580;897581;897582;897583;897584;897585;897586;897587;897588;897589;897590;897591;897592;897593;897594;897595;897596;897597;897598;897599;897600;897601;897602;897603	427690;427691;427692;427693;427694;427695;427696;427697;427698;427699;427700;427701;427702;427703;427704;427705	427703	163	16
ITHYIVEK	PADDGGAKITHYIVEK	ITHYIVEKRETSRVVW	8	0	1001.55	sp|A2ASS6|TITIN_MOUSE;tr|E9Q8K5|E9Q8K5_MOUSE;tr|E9Q8N1|E9Q8N1_MOUSE;sp|A2ASS6-2|TITIN_MOUSE	sp|A2ASS6|TITIN_MOUSE	28787	28794	yes	no	2	0.015215	82.287			20251	88	20659	898277;898278;898279;898280;898281;898282;898283;898284;898285;898286;898287;898288;898289;898290;898291;898292;898293;898294;898295;898296;898297;898298;898299;898300;898301;898302	428088	428088		1
ITIENTEHYTHLVMK	KLLQNSEKITIENTEH	HYTHLVMKNVQRKTHA	15	0	1827.92	sp|A2ASS6|TITIN_MOUSE;tr|E9Q8K5|E9Q8K5_MOUSE;tr|E9Q8N1|E9Q8N1_MOUSE;sp|A2ASS6-2|TITIN_MOUSE	sp|A2ASS6|TITIN_MOUSE	32464	32478	yes	no	4	4.1182e-05	67.136			20255	88	20663	898374;898375;898376;898377;898378;898379;898380;898381;898382;898383;898384;898385;898386;898387;898388;898389;898390;898391;898392;898393;898394;898395;898396;898397;898398;898399;898400;898401;898402;898403;898404;898405;898406;898407;898408;898409;898410;898411	428126;428127;428128;428129;428130;428131;428132;428133	428128	164	8
ITIENVPK	TLLKPDQRITIENVPK	ITIENVPKKSTVTITD	8	0	912.528	sp|A2ASS6|TITIN_MOUSE;tr|E9Q8K5|E9Q8K5_MOUSE;tr|E9Q8N1|E9Q8N1_MOUSE;sp|A2ASS6-2|TITIN_MOUSE	sp|A2ASS6|TITIN_MOUSE	15526	15533	yes	no	2	0.0041915	98.458			20256	88	20664	898412;898413;898414;898415;898416;898417;898418;898419;898420;898421;898422;898423;898424;898425;898426;898427;898428;898429;898430;898431;898432;898433;898434;898435;898436;898437;898438;898439;898440;898441;898442;898443;898444;898445;898446;898447;898448;898449;898450;898451;898452;898453;898454;898455;898456;898457;898458;898459;898460;898461;898462;898463;898464;898465;898466;898467;898468	428134;428135;428136;428137;428138;428139;428140;428141;428142;428143;428144;428145;428146;428147;428148;428149;428150;428151;428152;428153	428144		20
ITIPTFKPER	KALAEEGKITIPTFKP	IPTFKPERIELSPSME	10	1	1200.69	sp|A2ASS6|TITIN_MOUSE;tr|E9Q8K5|E9Q8K5_MOUSE;tr|E9Q8N1|E9Q8N1_MOUSE;sp|A2ASS6-2|TITIN_MOUSE;sp|A2ASS6-3|TITIN_MOUSE	sp|A2ASS6|TITIN_MOUSE	2065	2074	no	no	2;3	0.00016258	119.68			20260	88;89	20668	898597;898598;898599;898600;898601;898602;898603;898604;898605;898606;898607;898608;898609;898610;898611;898612;898613;898614;898615;898616;898617;898618;898619;898620;898621;898622;898623;898624;898625;898626;898627;898628;898629;898630;898631;898632;898633;898634;898635;898636;898637;898638;898639;898640;898641;898642;898643;898644;898645;898646;898647;898648;898649;898650;898651;898652;898653;…	428216;428217;428218;428219;428220;428221;428222;428223;428224;428225;428226;428227;428228;428229;428230;428231;428232;428233;428234;428235;428236;428237;428238;428239;428240;428241;428242;428243;428244;428245;428246	428234		31
ITLLWRPPADDGGAK	FKTVTAEKITLLWRPP	PADDGGAKITHYIVEK	15	1	1608.86	sp|A2ASS6|TITIN_MOUSE;tr|E9Q8K5|E9Q8K5_MOUSE;tr|E9Q8N1|E9Q8N1_MOUSE;sp|A2ASS6-2|TITIN_MOUSE	sp|A2ASS6|TITIN_MOUSE	28772	28786	yes	no	3	0.0026552	46.318			20273	88	20682	899152;899153;899154;899155;899156;899157;899158;899159;899160;899161	428460;428461;428462;428463	428460		4
ITLTDVTR	ERPLPPGKITLTDVTR	ITLTDVTRNSVSLSWE	8	0	917.518	sp|A2ASS6|TITIN_MOUSE;tr|E9Q8K5|E9Q8K5_MOUSE;tr|E9Q8N1|E9Q8N1_MOUSE;sp|A2ASS6-2|TITIN_MOUSE	sp|A2ASS6|TITIN_MOUSE	23844	23851	yes	no	2	0.0073301	93.429			20282	88	20691	899673;899674;899675;899676;899677;899678;899679;899680;899681;899682;899683;899684;899685;899686;899687;899688;899689;899690;899691;899692;899693;899694;899695;899696;899697;899698;899699;899700;899701;899702;899703;899704;899705;899706;899707;899708;899709;899710;899711;899712;899713;899714;899715;899716;899717;899718;899719;899720;899721;899722;899723;899724;899725;899726;899727;899728;899729;…	428773;428774;428775;428776;428777;428778;428779;428780;428781;428782;428783;428784;428785;428786;428787;428788;428789;428790;428791;428792;428793;428794;428795	428792		23
ITNYIVEK	PEKDGGSPITNYIVEK	ITNYIVEKRDVRRKGW	8	0	978.539	sp|A2ASS6|TITIN_MOUSE;tr|E9Q8K5|E9Q8K5_MOUSE;tr|E9Q8N1|E9Q8N1_MOUSE;sp|A2ASS6-2|TITIN_MOUSE	sp|A2ASS6|TITIN_MOUSE	15904	15911	yes	no	2	0.0060364	95.502			20297	88	20707	900156;900157;900158;900159;900160;900161;900162;900163;900164;900165;900166;900167;900168;900169;900170;900171;900172;900173;900174;900175;900176;900177;900178;900179;900180;900181;900182;900183;900184;900185;900186;900187;900188;900189;900190;900191;900192;900193;900194;900195;900196;900197;900198;900199;900200;900201	428957;428958;428959	428958		3
ITNYVIEK	PKDDGGSKITNYVIEK	ITNYVIEKREANRKTW	8	0	978.539	sp|A2ASS6|TITIN_MOUSE;tr|E9Q8K5|E9Q8K5_MOUSE;tr|E9Q8N1|E9Q8N1_MOUSE;sp|A2ASS6-2|TITIN_MOUSE	sp|A2ASS6|TITIN_MOUSE	18038	18045	yes	no	2	9.468e-06	137.13			20298	88	20708	900202;900203;900204;900205;900206;900207;900208;900209;900210;900211;900212;900213;900214;900215;900216;900217;900218;900219;900220;900221;900222;900223;900224;900225;900226;900227;900228;900229;900230;900231;900232;900233;900234;900235;900236;900237;900238;900239;900240;900241;900242;900243;900244;900245;900246;900247;900248;900249;900250;900251;900252;900253	428960;428961;428962;428963;428964;428965;428966;428967;428968;428969	428962		10
ITNYVVER	PRDDGGSKITNYVVER	ITNYVVERKATDSDVW	8	0	992.529	sp|A2ASS6|TITIN_MOUSE;tr|E9Q8K5|E9Q8K5_MOUSE;tr|E9Q8N1|E9Q8N1_MOUSE;sp|A2ASS6-2|TITIN_MOUSE	sp|A2ASS6|TITIN_MOUSE	15604	15611	yes	no	2	0.00018341	131.22			20299	88	20709	900254;900255;900256;900257;900258;900259;900260;900261;900262;900263;900264;900265;900266;900267;900268;900269;900270;900271;900272;900273;900274;900275;900276;900277;900278;900279;900280;900281;900282;900283;900284;900285;900286;900287;900288;900289;900290	428970;428971;428972;428973;428974;428975	428974		6
ITQETIR	TTKQEQKRITQETIRQ	RITQETIRQETEEIAA	7	0	859.476	sp|A2ASS6|TITIN_MOUSE;tr|E9Q8K5|E9Q8K5_MOUSE;tr|E9Q8N1|E9Q8N1_MOUSE;tr|Q8BUJ6|Q8BUJ6_MOUSE	sp|A2ASS6|TITIN_MOUSE	551	557	yes	no	2	1.0397e-18	162.51			20315	88	20725	900892;900893;900894;900895;900896;900897;900898;900899;900900;900901;900902;900903;900904;900905;900906;900907;900908;900909;900910;900911;900912;900913;900914;900915;900916;900917;900918;900919;900920;900921;900922;900923;900924;900925;900926;900927;900928;900929;900930;900931;900932	429228;429229;429230;429231;429232;429233;429234;429235;429236;429237;429238;429239;429240;429241;429242;429243;429244;429245;429246;429247;429248;429249;429250;429251;429252;429253;429254;429255;429256;429257	429234		30
ITQFVVPDLQTK	DTTGTALRITQFVVPD	VVPDLQTKEKYNFRIS	12	0	1387.77	sp|A2ASS6|TITIN_MOUSE;tr|E9Q8K5|E9Q8K5_MOUSE;tr|E9Q8N1|E9Q8N1_MOUSE;sp|A2ASS6-2|TITIN_MOUSE	sp|A2ASS6|TITIN_MOUSE	22519	22530	yes	no	2	1.9709e-32	154.36			20317	88	20727	900945;900946;900947;900948;900949;900950;900951;900952;900953;900954;900955;900956;900957;900958;900959;900960;900961;900962;900963;900964;900965;900966;900967;900968;900969;900970;900971;900972;900973;900974;900975;900976;900977;900978;900979;900980;900981;900982;900983;900984;900985;900986;900987;900988;900989;900990;900991;900992;900993;900994;900995;900996;900997;900998;900999;901000;901001;…	429270;429271;429272;429273;429274;429275;429276;429277;429278;429279;429280;429281;429282;429283;429284;429285;429286;429287;429288;429289;429290;429291;429292;429293;429294;429295;429296;429297;429298;429299	429282		30
ITSYLLEMR	PDHDGGSRITSYLLEM	TSYLLEMRQKGSDFWV	9	0	1124.59	sp|A2ASS6|TITIN_MOUSE;tr|E9Q8K5|E9Q8K5_MOUSE;tr|E9Q8N1|E9Q8N1_MOUSE;sp|A2ASS6-2|TITIN_MOUSE	sp|A2ASS6|TITIN_MOUSE	30366	30374	yes	no	2	0.00021556	95.523			20347	88	20757	902445;902446;902447;902448;902449;902450;902451;902452;902453;902454;902455;902456;902457;902458;902459;902460;902461;902462;902463;902464;902465	430174;430175;430176;430177;430178;430179;430180;430181;430182;430183	430177	165	10
ITSYVVEK	PEYTGGFKITSYVVEK	ITSYVVEKRDLPNGRW	8	0	937.512	sp|A2ASS6|TITIN_MOUSE;tr|E9Q8K5|E9Q8K5_MOUSE;tr|E9Q8N1|E9Q8N1_MOUSE;sp|A2ASS6-2|TITIN_MOUSE	sp|A2ASS6|TITIN_MOUSE	23177	23184	yes	no	2	0.036576	66.504			20348	88	20758	902466;902467;902468;902469;902470	430184;430185;430186	430185		3
[truncated: 46,124 more rows]

## Sheet: Contaminants - 207
Sequence	N-term cleavage window	C-term cleavage window	Length	Missed cleavages	Mass	Proteins	Leading razor protein	Start position	End position	Unique (Groups)	Unique (Proteins)	Charges	PEP	Score	Reverse	Potential contaminant	id	Protein group IDs	Mod. peptide IDs	Evidence IDs	MS/MS IDs	Best MS/MS	Oxidation (M) site IDs	MS/MS Count
[truncated: 207 more rows]

[truncated: 2 more sheets: Reverse - 133, All peptides - 47,220]
