# Supplementary material for: Cardiopoietic stem cell therapy restores infarction-altered cardiac proteome
Source: NPJ Regen Med. 2020 Mar 12;5:5. doi: 10.1038/s41536-020-0091-6 (PMC7067830; doi:10.1038/s41536-020-0091-6)
Supplement: Supplementary file 3 — Supplementary Data Set 2 [file 41536_2020_91_MOESM3_ESM.xlsx]

## Sheet: Total Proteins - 3,987
Protein Group #	Protein IDs	Protein Descriptions	Gene Symbol	# of Proteins	# Peptides/Protein	# MS/MS scans	Peptides	Cellular Component	Molecular Function	Biological Process	Functional Category
1974	sp|Q8BHG2|CA123_MOUSE;sp|Q8BHG2-3|CA123_MOUSE;tr|A2A8E2|A2A8E2_MOUSE;tr|B7ZC72|B7ZC72_MOUSE;tr|B7ZC71|B7ZC71_MOUSE;sp|Q8BHG2-2|CA123_MOUSE;tr|B7ZC73|B7ZC73_MOUSE;tr|A2A8E4|A2A8E4_MOUSE	sp|Q8BHG2|CA123_MOUSE UPF0587 protein C1orf123 homolog OS=Mus musculus PE=1 SV=1;sp|Q8BHG2-3|CA123_MOUSE Isoform 3 of UPF0587 protein C1orf123 homolog OS=Mus musculus;tr|A2A8E2|A2A8E2_MOUSE Protein 0610037L13Rik OS=Mus musculus GN=0610037L13Rik PE=1 SV=	'0610037L13RIK	8	3;3;2;2;2;2;1;1	17	3	extracellular exosome			Unknown
2857	sp|Q9CQF4|CF203_MOUSE;tr|D3Z316|D3Z316_MOUSE	sp|Q9CQF4|CF203_MOUSE Uncharacterized protein C6orf203 homolog OS=Mus musculus PE=1 SV=1;tr|D3Z316|D3Z316_MOUSE Protein 1700021F05Rik OS=Mus musculus GN=1700021F05Rik PE=1 SV=1	'1700021F05RIK	2	4;2	62	4	mitochondrion,mitochondrion			Unknown
3858	tr|G3X8U3|G3X8U3_MOUSE	tr|G3X8U3|G3X8U3_MOUSE MCG6895 OS=Mus musculus GN=2210016F16Rik PE=1 SV=1	'2210016F16RIK	1	15	198	15			tRNA modification	Translation
3875	tr|G5E8Z3|G5E8Z3_MOUSE	tr|G5E8Z3|G5E8Z3_MOUSE MCG120169 OS=Mus musculus GN=2310050C09Rik PE=1 SV=1	'2310050C09RIK	1	2	6	2	cornified envelope,cytoplasm,extracellular exosome	structural molecule activity	peptide cross-linking,keratinocyte differentiation	Differentiation/Development
3740	tr|B8JJ66|B8JJ66_MOUSE;tr|B8JJ69|B8JJ69_MOUSE;tr|F6X1P1|F6X1P1_MOUSE;tr|F6W3U3|F6W3U3_MOUSE;tr|B8JJ67|B8JJ67_MOUSE	tr|B8JJ66|B8JJ66_MOUSE MCG141136, isoform CRA_a OS=Mus musculus GN=2310061I04Rik PE=1 SV=1;tr|B8JJ69|B8JJ69_MOUSE Protein 2310061I04Rik OS=Mus musculus GN=2310061I04Rik PE=1 SV=1;tr|F6X1P1|F6X1P1_MOUSE Protein 2310061I04Rik (Fragment) OS=Mus musculus GN	'2310061I04RIK	5	5;5;4;2;2	74	5	mitochondrion			Unknown
3889	tr|Q3TE80|Q3TE80_MOUSE;tr|D3Z7R5|D3Z7R5_MOUSE;tr|A0A087WQ29|A0A087WQ29_MOUSE;tr|A0A087WPT9|A0A087WPT9_MOUSE;tr|D3Z520|D3Z520_MOUSE;tr|D3Z276|D3Z276_MOUSE;tr|A0A087WSJ7|A0A087WSJ7_MOUSE	tr|Q3TE80|Q3TE80_MOUSE Protein 2410002F23Rik OS=Mus musculus GN=2410002F23Rik PE=1 SV=1;tr|D3Z7R5|D3Z7R5_MOUSE Protein 2410002F23Rik (Fragment) OS=Mus musculus GN=2410002F23Rik PE=1 SV=2;tr|A0A087WQ29|A0A087WQ29_MOUSE Protein 2410002F23Rik (Fragment) OS	'2410002F23RIK	7	2;1;1;1;1;1;1	19	2				Unknown
3918	tr|Q6PGK3|Q6PGK3_MOUSE	tr|Q6PGK3|Q6PGK3_MOUSE Protein 2700097O09Rik OS=Mus musculus GN=2700097O09Rik PE=1 SV=1	'2700097O09RIK	1	2	12	2		S-adenosylmethionine-dependent methyltransferase	methylation	Unknown
74	sp|E9QMW4|CP096_MOUSE;tr|M0QWK8|M0QWK8_MOUSE;tr|A6H692|A6H692_MOUSE;tr|A0A075B687|A0A075B687_MOUSE;tr|A0A075B686|A0A075B686_MOUSE;sp|E9QMW4-2|CP096_MOUSE	sp|E9QMW4|CP096_MOUSE Uncharacterized protein C16orf96 homolog OS=Mus musculus PE=2 SV=1;tr|M0QWK8|M0QWK8_MOUSE Protein 4930562C15Rik (Fragment) OS=Mus musculus GN=4930562C15Rik PE=1 SV=1	'4930562C15RIK	6	3;2;1;1;1;1	30	3				Unknown
2516	sp|Q91V76|CK054_MOUSE	sp|Q91V76|CK054_MOUSE Ester hydrolase C11orf54 homolog OS=Mus musculus PE=1 SV=1	4931406C07RIK	1	9	80	9	nucleus	hydrolase activity acting on ester bonds, zinc ion binding	-	Hydrolase, other
2089	tr|D3YW20|D3YW20_MOUSE;tr|D3YW19|D3YW19_MOUSE;sp|Q8BWQ6|CP062_MOUSE;tr|I1E4X5|I1E4X5_MOUSE;sp|Q8BWQ6-2|CP062_MOUSE;sp|Q8BWQ6-3|CP062_MOUSE;tr|F6RR19|F6RR19_MOUSE;tr|H3BJE8|H3BJE8_MOUSE	tr|D3YW20|D3YW20_MOUSE Protein 9030624J02Rik (Fragment) OS=Mus musculus GN=9030624J02Rik PE=1 SV=2;tr|D3YW19|D3YW19_MOUSE Protein 9030624J02Rik (Fragment) OS=Mus musculus GN=9030624J02Rik PE=1 SV=2;sp|Q8BWQ6|CP062_MOUSE UPF0505 protein C16orf62 homolog	'9030624J02RIK	8	7;7;7;7;4;4;2;2	37	7	endosome,membrane,integral component of membrane		transport,Golgi to plasma membrane transport,protein transport	Transport
1595	sp|Q61838|A2M_MOUSE;tr|D3YW52|D3YW52_MOUSE;tr|D3YUI3|D3YUI3_MOUSE	sp|Q61838|A2M_MOUSE Alpha-2-macroglobulin OS=Mus musculus GN=A2m PE=1 SV=3;tr|D3YW52|D3YW52_MOUSE Alpha-2-macroglobulin OS=Mus musculus GN=Pzp PE=1 SV=1	A2M	3	71;70;11	1762	73				Differentiation/Development
914	sp|P58742|AAAS_MOUSE	sp|P58742|AAAS_MOUSE Aladin OS=Mus musculus GN=Aaas PE=1 SV=1	'AAAS	1	4	19	4	nucleus,nuclear pore,nuclear pore,nucleoplasm,cytoplasm,centrosome,membrane,nuclear membrane		transport,nucleocytoplasmic transport,nucleocytoplasmic transport,learning,fertilization,protein transport,mRNA transport	NPC, NPC-associated
3093	sp|Q9D2R0|AACS_MOUSE	sp|Q9D2R0|AACS_MOUSE Acetoacetyl-CoA synthetase OS=Mus musculus GN=Aacs PE=1 SV=1	'AACS	1	15	91	15	cell,cytoplasm,cytosol	nucleotide binding,catalytic activity,ATP binding,ligase activity,acetoacetate-CoA ligase activity,butyrate-CoA ligase activity	liver development,lipid metabolic process,fatty acid metabolic process,response to nutrient,metabolic process,response to organonitrogen compound,response to organic cyclic compound,positive regulation of insulin secretion,response to oleic acid,response to drug,response to ethanol,cellular response to glucose stimulus	Metabolism
1363	sp|Q3UHJ0|AAK1_MOUSE;sp|Q3UHJ0-2|AAK1_MOUSE;sp|Q91Z96-2|BMP2K_MOUSE;sp|Q91Z96|BMP2K_MOUSE	sp|Q3UHJ0|AAK1_MOUSE AP2-associated protein kinase 1 OS=Mus musculus GN=Aak1 PE=1 SV=2;sp|Q3UHJ0-2|AAK1_MOUSE Isoform 2 of AP2-associated protein kinase 1 OS=Mus musculus GN=Aak1	'AAK1	4	8;7;1;1	13	8	cytoplasm,cell leading edge,terminal bouton,clathrin complex	protein serine/threonine kinase activity,protein serine/threonine kinase activity,Notch binding,AP-2 adaptor complex binding,AP-2 adaptor complex binding	protein phosphorylation,protein phosphorylation,regulation of protein localization,positive regulation of Notch signaling pathway,positive regulation of Notch signaling pathway,protein autophosphorylation,protein stabilization,regulation of clathrin-mediated endocytosis,regulation of clathrin-mediated endocytosis	Transport
2348	sp|Q8R0P4|AAMDC_MOUSE;tr|D3Z442|D3Z442_MOUSE;tr|D3YZD8|D3YZD8_MOUSE;tr|D3YWY5|D3YWY5_MOUSE;sp|Q8R0P4-2|AAMDC_MOUSE;tr|D3Z1Q3|D3Z1Q3_MOUSE;tr|D3YX09|D3YX09_MOUSE;tr|Q8CF11|Q8CF11_MOUSE;tr|D3YY39|D3YY39_MOUSE	sp|Q8R0P4|AAMDC_MOUSE Mth938 domain-containing protein OS=Mus musculus GN=Aamdc PE=1 SV=1;tr|D3Z442|D3Z442_MOUSE Mth938 domain-containing protein OS=Mus musculus GN=Aamdc PE=1 SV=1;tr|D3YZD8|D3YZD8_MOUSE Mth938 domain-containing protein OS=Mus musculus	'AAMDC	9	4;4;4;3;2;2;1;1;1	33	4			negative regulation of apoptotic process,positive regulation of fat cell differentiation,positive regulation of fat cell differentiation,positive regulation of transcription from RNA polymerase II promoter	Apoptosis
1946	sp|Q8BGQ7|SYAC_MOUSE	sp|Q8BGQ7|SYAC_MOUSE Alanine--tRNA ligase, cytoplasmic OS=Mus musculus GN=Aars PE=1 SV=1	'AARS	1	22	151	22	cytoplasm,cytosol,membrane,extracellular exosome	tRNA binding,tRNA binding,nucleotide binding,aminoacyl-tRNA editing activity,nucleic acid binding,RNA binding,aminoacyl-tRNA ligase activity,alanine-tRNA ligase activity,alanine-tRNA ligase activity,protein binding,ATP binding,amino acid binding,amino acid binding,ligase activity,ligase activity, forming aminoacyl-tRNA and related compounds,metal ion binding	hair follicle development,tRNA modification,translation,alanyl-tRNA aminoacylation,alanyl-tRNA aminoacylation,protein folding,cerebellar Purkinje cell layer development,endoplasmic reticulum unfolded protein response,cellular response to unfolded protein,tRNA aminoacylation,response to amino acid,negative regulation of neuron apoptotic process,skin development,neuromuscular process controlling ba…	Metabolism - biosynthesis
1279	sp|Q14CH7|SYAM_MOUSE	sp|Q14CH7|SYAM_MOUSE Alanine--tRNA ligase, mitochondrial OS=Mus musculus GN=Aars2 PE=1 SV=1	'AARS2	1	11	81	11	cytoplasm,mitochondrion,mitochondrion	tRNA binding,nucleotide binding,nucleic acid binding,RNA binding,aminoacyl-tRNA ligase activity,alanine-tRNA ligase activity,alanine-tRNA ligase activity,ATP binding,amino acid binding,ligase activity,ligase activity, forming aminoacyl-tRNA and related compounds,metal ion binding	tRNA modification,translation,alanyl-tRNA aminoacylation,mitochondrial respiratory chain complex assembly,tRNA aminoacylation,mitochondrial alanyl-tRNA aminoacylation,mitochondrial alanyl-tRNA aminoacylation	Metabolism - biosynthesis
3713	tr|A2A4P3|A2A4P3_MOUSE;tr|A2A4P4|A2A4P4_MOUSE;sp|Q3THG9|AASD1_MOUSE;sp|Q9D9A7|PTG3L_MOUSE;sp|Q9D9A7-2|PTG3L_MOUSE;tr|A2A4P5|A2A4P5_MOUSE	tr|A2A4P3|A2A4P3_MOUSE Protein Gm27029 OS=Mus musculus GN=Gm27029 PE=4 SV=1;tr|A2A4P4|A2A4P4_MOUSE Protein Gm27029 OS=Mus musculus GN=Gm27029 PE=4 SV=1;sp|Q3THG9|AASD1_MOUSE Alanyl-tRNA editing protein Aarsd1 OS=Mus musculus GN=Aarsd1 PE=1 SV=2	AARSD1	6	7;7;6;1;1;1	42	7				Unknown
966	sp|P61922|GABT_MOUSE;sp|P61922-2|GABT_MOUSE;tr|Q3TUE8|Q3TUE8_MOUSE;tr|F7C9G3|F7C9G3_MOUSE;tr|F6RN86|F6RN86_MOUSE	sp|P61922|GABT_MOUSE 4-aminobutyrate aminotransferase, mitochondrial OS=Mus musculus GN=Abat PE=1 SV=1;sp|P61922-2|GABT_MOUSE Isoform 2 of 4-aminobutyrate aminotransferase, mitochondrial OS=Mus musculus GN=Abat	'ABAT	5	17;15;5;4;1	149	17	mitochondrion,mitochondrion,mitochondrial matrix,4-aminobutyrate transaminase complex,neuron projection,extracellular exosome	catalytic activity,4-aminobutyrate transaminase activity,4-aminobutyrate transaminase activity,4-aminobutyrate transaminase activity,transaminase activity,transferase activity,pyridoxal phosphate binding,pyridoxal phosphate binding,identical protein binding,protein homodimerization activity,metal ion binding,(S)-3-amino-2-methylpropionate transaminase activity,iron-sulfur cluster binding	response to hypoxia,aging,copulation,locomotory behavior,gamma-aminobutyric acid metabolic process,gamma-aminobutyric acid biosynthetic process,gamma-aminobutyric acid catabolic process,response to iron ion,negative regulation of gamma-aminobutyric acid secretion,positive regulation of heat generation,positive regulation of insulin secretion,negative regulation of dopamine secretion,response to n…	Metabolism
3818	tr|E9Q876|E9Q876_MOUSE	tr|E9Q876|E9Q876_MOUSE Protein Abca12 OS=Mus musculus GN=Abca12 PE=3 SV=1	'ABCA12	1	2	12	2	cytoplasm,mitochondrial inner membrane,cytosol,plasma membrane,epidermal lamellar body	receptor binding,lipid transporter activity,protein binding,apolipoprotein A-I receptor binding,ATPase activity, coupled to transmembrane movement of substances	lipid transport,positive regulation of cholesterol efflux,positive regulation of cholesterol efflux,positive regulation of cholesterol efflux,keratinocyte differentiation,keratinization,secretion by cell,phospholipid efflux,phospholipid efflux,ceramide transport,surfactant homeostasis,surfactant homeostasis,regulated exocytosis,lung alveolus development,lung alveolus development,lipid homeostasis…	Transport
3781	tr|E9PX95|E9PX95_MOUSE;tr|Q6AXE3|Q6AXE3_MOUSE;sp|Q8R420|ABCA3_MOUSE	tr|E9PX95|E9PX95_MOUSE Protein Abca17 OS=Mus musculus GN=Abca17 PE=1 SV=1;tr|Q6AXE3|Q6AXE3_MOUSE ATP-binding cassette sub-family A member 3 OS=Mus musculus GN=Abca3 PE=1 SV=1;sp|Q8R420|ABCA3_MOUSE ATP-binding cassette sub-family A member 3 OS=Mus muscul	ABCA17	3	2;1;1	6	2				Transport
3847	tr|F8WGE3|F8WGE3_MOUSE;sp|Q8K442|ABC8A_MOUSE;tr|F6YSZ8|F6YSZ8_MOUSE;tr|A2A6R7|A2A6R7_MOUSE	tr|F8WGE3|F8WGE3_MOUSE ATP-binding cassette sub-family A member 8-A OS=Mus musculus GN=Abca8a PE=1 SV=1;sp|Q8K442|ABC8A_MOUSE ATP-binding cassette sub-family A member 8-A OS=Mus musculus GN=Abca8a PE=1 SV=2	'ABCA8A	4	18;17;3;2	129	23	mitochondrial inner membrane,plasma membrane,membrane,integral component of membrane	nucleotide binding,transporter activity,ATP binding,ATPase activity,ATPase activity, coupled to transmembrane movement of substances	transport,lipid transport,transmembrane transport	Transport
2317	sp|Q8K440-2|ABC8B_MOUSE;sp|Q8K440|ABC8B_MOUSE	sp|Q8K440-2|ABC8B_MOUSE Isoform 2 of ATP-binding cassette sub-family A member 8-B OS=Mus musculus GN=Abca8b;sp|Q8K440|ABC8B_MOUSE ATP-binding cassette sub-family A member 8-B OS=Mus musculus GN=Abca8b PE=1 SV=2	'ABCA8B	2	7;7	30	9	mitochondrial inner membrane,plasma membrane,membrane,integral component of membrane	nucleotide binding,transporter activity,ATP binding,ATPase activity,ATPase activity, coupled to transmembrane movement of substances,ATPase activity, coupled to transmembrane movement of substances	transport,lipid transport	Transport
2318	sp|Q8K449|ABCA9_MOUSE;sp|Q8K441|ABCA6_MOUSE	sp|Q8K449|ABCA9_MOUSE ATP-binding cassette sub-family A member 9 OS=Mus musculus GN=Abca9 PE=1 SV=2	'ABCA9	2	5;1	12	8	mitochondrion,mitochondrial inner membrane,membrane,integral component of membrane	nucleotide binding,transporter activity,ATP binding,ATPase activity,ATPase activity, coupled to transmembrane movement of substances	transport,lipid transport,transmembrane transport	Transport
3359	sp|Q9JI39|ABCBA_MOUSE	sp|Q9JI39|ABCBA_MOUSE ATP-binding cassette sub-family B member 10, mitochondrial OS=Mus musculus GN=Abcb10 PE=1 SV=1	'ABCB10	1	16	244	16	mitochondrion,mitochondrial inner membrane,membrane,integral component of membrane,integral component of mitochondrial membrane	nucleotide binding,transporter activity,protein binding,ATP binding,ATPase activity,ATPase activity, coupled to transmembrane movement of substances,protein homodimerization activity	transport,transmembrane transport	Transport
554	sp|P21447|MDR1A_MOUSE;sp|P06795|MDR1B_MOUSE	sp|P21447|MDR1A_MOUSE Multidrug resistance protein 1A OS=Mus musculus GN=Abcb1a PE=1 SV=3;sp|P06795|MDR1B_MOUSE Multidrug resistance protein 1B OS=Mus musculus GN=Abcb1b PE=1 SV=1	ABCB1A	2	8;5	44	10				Transport
3232	sp|Q9DC29|ABCB6_MOUSE;tr|F6SGP4|F6SGP4_MOUSE	sp|Q9DC29|ABCB6_MOUSE ATP-binding cassette sub-family B member 6, mitochondrial OS=Mus musculus GN=Abcb6 PE=1 SV=1	'ABCB6	2	8;1	65	8	mitochondrion,mitochondrion,mitochondrial envelope,mitochondrial outer membrane,mitochondrial inner membrane,endosome,endoplasmic reticulum,Golgi apparatus,plasma membrane,membrane,integral component of membrane,integral component of mitochondrial outer membrane,extracellular exosome	nucleotide binding,ATP binding,heme-transporting ATPase activity,efflux transmembrane transporter activity,ATPase activity,heme binding,ATPase activity, coupled to transmembrane movement of substances	porphyrin-containing compound biosynthetic process,transport,cellular iron ion homeostasis,brain development,heme transport,skin development,transmembrane transport	Transport
1530	sp|Q61102|ABCB7_MOUSE	sp|Q61102|ABCB7_MOUSE ATP-binding cassette sub-family B member 7, mitochondrial OS=Mus musculus GN=Abcb7 PE=1 SV=3	'ABCB7	1	15	281	15	mitochondrion,mitochondrion,mitochondrial inner membrane,mitochondrial inner membrane,membrane,integral component of membrane	nucleotide binding,ATP binding,ATPase activity,ATPase activity, coupled to transmembrane movement of substances	transport,cellular iron ion homeostasis,transmembrane transport	Transport
2962	sp|Q9CXJ4|ABCB8_MOUSE;tr|D3Z492|D3Z492_MOUSE;tr|F6ZFC5|F6ZFC5_MOUSE;tr|A0A0G2JFJ3|A0A0G2JFJ3_MOUSE;tr|D3Z1J6|D3Z1J6_MOUSE	sp|Q9CXJ4|ABCB8_MOUSE ATP-binding cassette sub-family B member 8, mitochondrial OS=Mus musculus GN=Abcb8 PE=1 SV=1	'ABCB8	5	21;9;5;1;1	659	21	nucleus,nucleolus,mitochondrion,mitochondrion,mitochondrial inner membrane,membrane,integral component of membrane	nucleotide binding,ATP binding,ATPase activity,ATPase activity, coupled to transmembrane movement of substances	transport,transmembrane transport	Transport
152	sp|O35379|MRP1_MOUSE;tr|E9Q1I5|E9Q1I5_MOUSE	sp|O35379|MRP1_MOUSE Multidrug resistance-associated protein 1 OS=Mus musculus GN=Abcc1 PE=1 SV=1	'ABCC1	2	14;3	67	14	cytoplasm,plasma membrane,integral component of plasma membrane,integral component of plasma membrane,membrane,integral component of membrane,basolateral plasma membrane,extracellular exosome	nucleotide binding,transporter activity,long-chain fatty acid transporter activity,ATP binding,xenobiotic-transporting ATPase activity,drug transmembrane transporter activity,glutathione S-conjugate-exporting ATPase activity,efflux transmembrane transporter activity,hydrolase activity,ATPase activity,lipid-transporting ATPase activity,glutathione transmembrane transporter activity,ATPase activity…	transport,drug transmembrane transport,response to oxidative stress,plasma membrane long-chain fatty acid transport,positive regulation of cell migration,phospholipid efflux,glutathione transmembrane transport,response to drug,xenobiotic transport,daunorubicin transport,drug export,transmembrane transport,cell chemotaxis,negative regulation of neuron death	Transport
3793	tr|E9Q467|E9Q467_MOUSE;tr|E9Q236|E9Q236_MOUSE	tr|E9Q467|E9Q467_MOUSE Protein Abcc4 OS=Mus musculus GN=Abcc4 PE=1 SV=1;tr|E9Q236|E9Q236_MOUSE Protein Abcc4 OS=Mus musculus GN=Abcc4 PE=1 SV=1	'ABCC4	2	4;4	26	4	plasma membrane,plasma membrane,cilium,membrane,basolateral plasma membrane,platelet dense granule membrane	prostaglandin transmembrane transporter activity,drug transmembrane transporter activity	drug transmembrane transport,prostaglandin secretion,cilium assembly,positive regulation of smooth muscle cell proliferation	Transport
3737	tr|B2RUS7|B2RUS7_MOUSE	tr|B2RUS7|B2RUS7_MOUSE ATP-binding cassette, sub-family C (CFTR/MRP), member 8 OS=Mus musculus GN=Abcc8 PE=1 SV=1	'ABCC8	1	11	31	15	plasma membrane,voltage-gated potassium channel complex,synaptic vesicle membrane,sarcolemma	potassium channel activity,ATP binding,syntaxin binding,ion channel binding	response to pH,response to zinc ion,positive regulation of potassium ion transport,negative regulation of insulin secretion,cellular response to organic substance	Transport
1079	tr|E9PUE8|E9PUE8_MOUSE;sp|P70170|ABCC9_MOUSE;sp|P70170-2|ABCC9_MOUSE;sp|P70170-3|ABCC9_MOUSE	tr|E9PUE8|E9PUE8_MOUSE ATP-binding cassette sub-family C member 9 OS=Mus musculus GN=Abcc9 PE=1 SV=1;sp|P70170|ABCC9_MOUSE ATP-binding cassette sub-family C member 9 OS=Mus musculus GN=Abcc9 PE=1 SV=2;sp|P70170-2|ABCC9_MOUSE Isoform SUR2B of ATP-binding	'ABCC9	4	20;20;19;17	217	24	mitochondrion,plasma membrane,plasma membrane,voltage-gated potassium channel complex,ATP-sensitive potassium channel complex,membrane,integral component of membrane,sarcomere,T-tubule,sarcolemma	nucleotide binding,potassium channel activity,potassium channel activity,ATP binding,drug binding,sulfonylurea receptor activity,potassium channel regulator activity,ATPase activity,syntaxin binding,ATPase activity, coupled to transmembrane movement of substances,identical protein binding,ion channel binding	transport,potassium ion transport,potassium ion import,defense response to virus,transmembrane transport	Transport
772	tr|A2ALN0|A2ALN0_MOUSE;sp|P48410|ABCD1_MOUSE	tr|A2ALN0|A2ALN0_MOUSE ATP-binding cassette sub-family D member 1 OS=Mus musculus GN=Abcd1 PE=1 SV=1;sp|P48410|ABCD1_MOUSE ATP-binding cassette sub-family D member 1 OS=Mus musculus GN=Abcd1 PE=1 SV=1	'ABCD1	2	2;2	5	2	cytoplasm,mitochondrion,peroxisome,peroxisomal membrane,peroxisomal membrane,integral component of peroxisomal membrane,membrane,integral component of membrane,perinuclear region of cytoplasm	nucleotide binding,long-chain fatty acid transporter activity,peroxisomal fatty-acyl-CoA transporter activity,protein binding,ATP binding,ATPase activity,enzyme binding,ATPase activity, coupled to transmembrane movement of substances,identical protein binding,protein homodimerization activity	fatty acid beta-oxidation,fatty acid beta-oxidation,transport,peroxisome organization,peroxisomal long-chain fatty acid import,long-chain fatty acid catabolic process,very long-chain fatty acid catabolic process,transmembrane transport	Transport
1554	sp|Q61285|ABCD2_MOUSE	sp|Q61285|ABCD2_MOUSE ATP-binding cassette sub-family D member 2 OS=Mus musculus GN=Abcd2 PE=1 SV=1	'ABCD2	1	4	6	4	mitochondrion,peroxisome,peroxisomal membrane,membrane,integral component of membrane,intracellular membrane-bounded organelle	nucleotide binding,ATP binding,ATPase activity,ATPase activity, coupled to transmembrane movement of substances,protein homodimerization activity	very long-chain fatty acid metabolic process,fatty acid beta-oxidation,fatty acid beta-oxidation,transport,positive regulation of fatty acid beta-oxidation,very long-chain fatty acid catabolic process,transmembrane transport	Transport
869	sp|P55096|ABCD3_MOUSE;tr|A0A0G2JDI9|A0A0G2JDI9_MOUSE	sp|P55096|ABCD3_MOUSE ATP-binding cassette sub-family D member 3 OS=Mus musculus GN=Abcd3 PE=1 SV=2;tr|A0A0G2JDI9|A0A0G2JDI9_MOUSE ATP-binding cassette sub-family D member 3 OS=Mus musculus GN=Abcd3 PE=1 SV=1	'ABCD3	2	17;10	231	17	mitochondrion,mitochondrion,mitochondrial inner membrane,peroxisome,peroxisome,peroxisomal membrane,peroxisomal membrane,peroxisomal matrix,membrane,integral component of membrane,intracellular membrane-bounded organelle	nucleotide binding,long-chain fatty acid transporter activity,protein binding,ATP binding,ATPase activity,ATPase activity, coupled to transmembrane movement of substances,protein homodimerization activity,protein self-association	fatty acid biosynthetic process,fatty acid beta-oxidation,transport,peroxisome organization,peroxisomal long-chain fatty acid import,very long-chain fatty acid catabolic process,transmembrane transport	Transport
955	sp|P61222|ABCE1_MOUSE	sp|P61222|ABCE1_MOUSE ATP-binding cassette sub-family E member 1 OS=Mus musculus GN=Abce1 PE=1 SV=1	'ABCE1	1	19	256	19	cytoplasm,mitochondrion,eukaryotic translation initiation factor 3 complex,membrane	nucleotide binding,iron ion binding,ATP binding,ATP binding,ATPase activity,ribosomal small subunit binding	ribosomal subunit export from nucleus,translational initiation,translational termination	Transcription
1729	sp|Q6P542|ABCF1_MOUSE	sp|Q6P542|ABCF1_MOUSE ATP-binding cassette sub-family F member 1 OS=Mus musculus GN=Abcf1 PE=1 SV=1	'ABCF1	1	10	82	10	nucleus,nuclear envelope,nucleoplasm,cytoplasm,ribosome,membrane,polysomal ribosome	nucleotide binding,ATP binding,translation activator activity,ATPase activity,ribosome binding,poly(A) RNA binding	translational initiation,positive regulation of translation	Translation
2748	sp|Q99LE6|ABCF2_MOUSE	sp|Q99LE6|ABCF2_MOUSE ATP-binding cassette sub-family F member 2 OS=Mus musculus GN=Abcf2 PE=1 SV=1	'ABCF2	1	8	27	8	mitochondrion,membrane	nucleotide binding,ATP binding,ATPase activity		Catabolism
2283	sp|Q8K268|ABCF3_MOUSE	sp|Q8K268|ABCF3_MOUSE ATP-binding cassette sub-family F member 3 OS=Mus musculus GN=Abcf3 PE=1 SV=1	'ABCF3	1	13	88	13		nucleotide binding,protein binding,ATP binding,ATPase activity	biological_process,defense response to virus	Stress response
1830	tr|S4R2E1|S4R2E1_MOUSE;sp|Q7TMS5|ABCG2_MOUSE;tr|D3Z150|D3Z150_MOUSE;tr|S4R2M4|S4R2M4_MOUSE	tr|S4R2E1|S4R2E1_MOUSE ATP-binding cassette sub-family G member 2 OS=Mus musculus GN=Abcg2 PE=1 SV=1;sp|Q7TMS5|ABCG2_MOUSE ATP-binding cassette sub-family G member 2 OS=Mus musculus GN=Abcg2 PE=1 SV=1;tr|D3Z150|D3Z150_MOUSE ATP-binding cassette sub-fami	'ABCG2	4	3;3;2;1	5	3	nucleus,mitochondrion,plasma membrane,plasma membrane,membrane,integral component of membrane,apical plasma membrane	nucleotide binding,ATP binding,xenobiotic-transporting ATPase activity,drug transmembrane transporter activity,drug transmembrane transporter activity,ATPase activity,ATPase activity, coupled to transmembrane movement of substances,protein homodimerization activity,protein dimerization activity	transport,drug transmembrane transport,drug transport,urate metabolic process,drug export,transmembrane transport,embryonic process involved in female pregnancy	Transport
3484	tr|A0A0G2JGP9|A0A0G2JGP9_MOUSE;sp|Q9QZC8|ABHD1_MOUSE	tr|A0A0G2JGP9|A0A0G2JGP9_MOUSE Abhydrolase domain-containing protein 1 OS=Mus musculus GN=Abhd1 PE=1 SV=1;sp|Q9QZC8|ABHD1_MOUSE Abhydrolase domain-containing protein 1 OS=Mus musculus GN=Abhd1 PE=1 SV=2	'ABHD1	2	3;3	9	3	cellular_component,membrane,integral component of membrane;	molecular_function,phospholipase activity,prenylcysteine methylesterase activity,lipase activity,hydrolase activity,1-oxa-2-oxocycloheptane lactonase activity,sulfolactone hydrolase activity,3,4-dihydrocoumarin hydrolase activity,butyrolactone hydrolase activity,endosulfan lactone lactonase activity,L-ascorbate 6-phosphate lactonase activity,Ser-tRNA(Thr) hydrolase activity,Ala-tRNA(Pro) hydrolas…		Hydrolase, other
1767	sp|Q6PE15-2|ABHDA_MOUSE;sp|Q6PE15|ABHDA_MOUSE;tr|F6X5P5|F6X5P5_MOUSE	sp|Q6PE15-2|ABHDA_MOUSE Isoform 2 of Mycophenolic acid acyl-glucuronide esterase, mitochondrial OS=Mus musculus GN=Abhd10;sp|Q6PE15|ABHDA_MOUSE Mycophenolic acid acyl-glucuronide esterase, mitochondrial OS=Mus musculus GN=Abhd10 PE=1 SV=1	'ABHD10	3	7;7;3	94	7	mitochondrion,mitochondrion,cytosol	hydrolase activity, hydrolyzing O-glycosyl compounds,hydrolase activity,mycophenolic acid acyl-glucuronide esterase activity		Hydrolase, other
2319	sp|Q8K4F5|ABHDB_MOUSE;tr|D3YYK0|D3YYK0_MOUSE	sp|Q8K4F5|ABHDB_MOUSE Alpha/beta hydrolase domain-containing protein 11 OS=Mus musculus GN=Abhd11 PE=1 SV=1;tr|D3YYK0|D3YYK0_MOUSE Abhydrolase domain containing 11, isoform CRA_b OS=Mus musculus GN=Abhd11 PE=1 SV=1	'ABHD11	2	11;9	280	11		catalytic activity,GPI-anchor transamidase activity,hydrolase activity,coenzyme F390-A hydrolase activity,coenzyme F390-G hydrolase activity		Hydrolase, other
2755	sp|Q99LR1|ABD12_MOUSE;tr|D6RFU2|D6RFU2_MOUSE;sp|Q99LR1-2|ABD12_MOUSE	sp|Q99LR1|ABD12_MOUSE Monoacylglycerol lipase ABHD12 OS=Mus musculus GN=Abhd12 PE=1 SV=2;tr|D6RFU2|D6RFU2_MOUSE Monoacylglycerol lipase ABHD12 OS=Mus musculus GN=Abhd12 PE=1 SV=1	'ABHD12	3	3;2;1	17	3	mitochondrion,membrane,integral component of membrane,AMPA glutamate receptor complex	hydrolase activity,acylglycerol lipase activity,acylglycerol lipase activity	phosphatidylserine catabolic process,adult walking behavior,response to auditory stimulus,acylglycerol catabolic process,acylglycerol catabolic process	Hydrolase, other
2449	sp|Q8VCR7|ABHEB_MOUSE	sp|Q8VCR7|ABHEB_MOUSE Alpha/beta hydrolase domain-containing protein 14B OS=Mus musculus GN=Abhd14b PE=1 SV=1	'ABHD14B	1	1	70	7	nucleus,nucleolus,cytoplasm,cytoplasm,cytosol,extracellular exosome	GPI-anchor transamidase activity,hydrolase activity,hydrolase activity,coenzyme F390-A hydrolase activity,coenzyme F390-G hydrolase activity		Hydrolase, other
3639	sp|Q9Z1Q2|ABHGA_MOUSE;sp|Q80YU0|ABHGB_MOUSE	sp|Q9Z1Q2|ABHGA_MOUSE Abhydrolase domain-containing protein 16A OS=Mus musculus GN=Abhd16a PE=1 SV=3	'ABHD16A	2	7;1	48	7	membrane,integral component of membrane	GPI-anchor transamidase activity,hydrolase activity,coenzyme F390-A hydrolase activity,coenzyme F390-G hydrolase activity		Hydrolase, other
3217	sp|Q9DBL9|ABHD5_MOUSE;sp|Q9DBL9-2|ABHD5_MOUSE;tr|D3Z7K3|D3Z7K3_MOUSE	sp|Q9DBL9|ABHD5_MOUSE 1-acylglycerol-3-phosphate O-acyltransferase ABHD5 OS=Mus musculus GN=Abhd5 PE=1 SV=1;sp|Q9DBL9-2|ABHD5_MOUSE Isoform 2 of 1-acylglycerol-3-phosphate O-acyltransferase ABHD5 OS=Mus musculus GN=Abhd5	'ABHD5	3	5;4;1	76	5	nucleus,cytoplasm,lipid particle,lipid particle,cytosol,intracellular membrane-bounded organelle	1-acylglycerol-3-phosphate O-acyltransferase activity,triglyceride lipase activity,protein binding,transferase activity,transferase activity, transferring acyl groups,lysophosphatidic acid acyltransferase activity,lysophosphatidic acid acyltransferase activity,carboxylic ester hydrolase activity	lipid metabolic process,fatty acid metabolic process,phosphatidic acid biosynthetic process,phosphatidic acid biosynthetic process,phospholipid biosynthetic process,negative regulation of sequestering of triglyceride,negative regulation of sequestering of triglyceride,positive regulation of triglyceride catabolic process,positive regulation of triglyceride catabolic process,cell differentiation,p…	Metabolism
2385	sp|Q8R2Y0-2|ABHD6_MOUSE;sp|Q8R2Y0|ABHD6_MOUSE	sp|Q8R2Y0-2|ABHD6_MOUSE Isoform 2 of Monoacylglycerol lipase ABHD6 OS=Mus musculus GN=Abhd6;sp|Q8R2Y0|ABHD6_MOUSE Monoacylglycerol lipase ABHD6 OS=Mus musculus GN=Abhd6 PE=1 SV=1	'ABHD6	2	5;5	13	5	mitochondrion,membrane,integral component of membrane,AMPA glutamate receptor complex,extracellular exosome	catalytic activity,phospholipase activity,hydrolase activity,acylglycerol lipase activity,acylglycerol lipase activity,acylglycerol lipase activity	phospholipid catabolic process,negative regulation of cell migration,acylglycerol catabolic process,acylglycerol catabolic process,positive regulation of lipid biosynthetic process,long term synaptic depression,regulation of endocannabinoid signaling pathway	Hydrolase, other
3819	tr|E9Q8E3|E9Q8E3_MOUSE;tr|Q59IW9|Q59IW9_MOUSE;tr|Q59IW5|Q59IW5_MOUSE;tr|Q59IW6|Q59IW6_MOUSE	tr|E9Q8E3|E9Q8E3_MOUSE Protein Abi3bp OS=Mus musculus GN=Abi3bp PE=1 SV=1;tr|Q59IW9|Q59IW9_MOUSE Protein Abi3bp OS=Mus musculus GN=Abi3bp PE=1 SV=1;tr|Q59IW5|Q59IW5_MOUSE Protein Abi3bp OS=Mus musculus GN=Abi3bp PE=1 SV=1;tr|Q59IW6|Q59IW6_MOUSE Protein	'ABI3BP	4	4;4;4;4	22	4	proteinaceous extracellular matrix,interstitial matrix	collagen binding,glycosaminoglycan binding,heparin binding	positive regulation of cell-substrate adhesion,extracellular matrix organization	Extracellular matrix
3821	tr|E9Q9C1|E9Q9C1_MOUSE;tr|E9Q9C4|E9Q9C4_MOUSE;sp|Q8K4G5-2|ABLM1_MOUSE;tr|E9Q9C0|E9Q9C0_MOUSE;sp|Q8K4G5-4|ABLM1_MOUSE;tr|E9Q9C2|E9Q9C2_MOUSE	tr|E9Q9C1|E9Q9C1_MOUSE Actin-binding LIM protein 1 OS=Mus musculus GN=Ablim1 PE=1 SV=1;tr|E9Q9C4|E9Q9C4_MOUSE Actin-binding LIM protein 1 OS=Mus musculus GN=Ablim1 PE=1 SV=1;sp|Q8K4G5-2|ABLM1_MOUSE Isoform 2 of Actin-binding LIM protein 1 OS=Mus musculu	'ABLIM1	6	1;1;1;1;1;1	846	45	stress fiber,cytoplasm,cytoskeleton,actin cytoskeleton,lamellipodium	actin binding,protein binding,zinc ion binding,metal ion binding	cytoskeleton organization,axon guidance,lamellipodium assembly,cilium assembly,positive regulation of transcription from RNA polymerase II promoter	Cytoskeleton
3800	tr|E9Q4K0|E9Q4K0_MOUSE;sp|Q8BL65|ABLM2_MOUSE;sp|Q8BL65-3|ABLM2_MOUSE;sp|Q8BL65-4|ABLM2_MOUSE;sp|Q8BL65-5|ABLM2_MOUSE;sp|Q8BL65-2|ABLM2_MOUSE;tr|E9Q0W6|E9Q0W6_MOUSE;tr|D3Z0Y4|D3Z0Y4_MOUSE;tr|F7A5C5|F7A5C5_MOUSE;tr|F6VVW4|F6VVW4_MOUSE;tr|F6UI99|F6UI99_MOUSE;tr|D3YYR9|D3YYR9_MOUSE;tr|F6W6N3|F6W6N3_MOUSE	tr|E9Q4K0|E9Q4K0_MOUSE Actin-binding LIM protein 2 OS=Mus musculus GN=Ablim2 PE=1 SV=1;sp|Q8BL65|ABLM2_MOUSE Actin-binding LIM protein 2 OS=Mus musculus GN=Ablim2 PE=1 SV=1;sp|Q8BL65-3|ABLM2_MOUSE Isoform 3 of Actin-binding LIM protein 2 OS=Mus musculus	'ABLIM2	13	15;14;13;13;12;12;12;8;5;5;5;4;3	80	16	cytoplasm,actin cytoskeleton,myofibril	molecular_function,actin binding,zinc ion binding,metal ion binding	transcription, DNA-templated,cytoskeleton organization,actin cytoskeleton organization,positive regulation of transcription from RNA polymerase II promoter	Cytoskeleton
1693	sp|Q69ZX8|ABLM3_MOUSE	sp|Q69ZX8|ABLM3_MOUSE Actin-binding LIM protein 3 OS=Mus musculus GN=Ablim3 PE=1 SV=2	'ABLIM3	1	4	26	5	stress fiber,cytoplasm,lamellipodium	molecular_function,actin binding,zinc ion binding,metal ion binding	transcription, DNA-templated,cytoskeleton organization,lamellipodium assembly,actin cytoskeleton organization,cilium assembly,positive regulation of transcription from RNA polymerase II promoter,positive regulation of protein targeting to mitochondrion	Cytoskeleton
1417	tr|E9QMV2|E9QMV2_MOUSE;sp|Q4KML4|ABRAL_MOUSE	tr|E9QMV2|E9QMV2_MOUSE Costars family protein ABRACL OS=Mus musculus GN=Abracl PE=1 SV=1;sp|Q4KML4|ABRAL_MOUSE Costars family protein ABRACL OS=Mus musculus GN=Abracl PE=1 SV=1	'ABRACL	2	4;4	35	4				Unknown
2620	sp|Q921H8|THIKA_MOUSE;tr|H3BKL5|H3BKL5_MOUSE;tr|H3BJZ9|H3BJZ9_MOUSE;tr|H3BKA1|H3BKA1_MOUSE;tr|H3BJC1|H3BJC1_MOUSE	sp|Q921H8|THIKA_MOUSE 3-ketoacyl-CoA thiolase A, peroxisomal OS=Mus musculus GN=Acaa1a PE=1 SV=1;tr|H3BKL5|H3BKL5_MOUSE 3-ketoacyl-CoA thiolase A, peroxisomal OS=Mus musculus GN=Acaa1a PE=1 SV=1;tr|H3BJZ9|H3BJZ9_MOUSE 3-ketoacyl-CoA thiolase A, peroxiso	'ACAA1A	5	6;6;6;3;2	366	14	mitochondrion,peroxisome,peroxisome,peroxisome,membrane,intracellular membrane-bounded organelle	catalytic activity,acetyl-CoA C-acetyltransferase activity,acetyl-CoA C-acyltransferase activity,acetate CoA-transferase activity,palmitoyl-CoA oxidase activity,transferase activity,transferase activity, transferring acyl groups,transferase activity, transferring acyl groups other than amino-acyl groups	very long-chain fatty acid metabolic process,lipid metabolic process,fatty acid metabolic process,fatty acid beta-oxidation,metabolic process,bile acid metabolic process	Metabolism
2091	sp|Q8BWT1|THIM_MOUSE	sp|Q8BWT1|THIM_MOUSE 3-ketoacyl-CoA thiolase, mitochondrial OS=Mus musculus GN=Acaa2 PE=1 SV=3	'ACAA2	1	34	3792	34	mitochondrion,mitochondrion,mitochondrial inner membrane,mitochondrial matrix,extracellular exosome	catalytic activity,acetyl-CoA C-acyltransferase activity,transferase activity,transferase activity, transferring acyl groups,transferase activity, transferring acyl groups other than amino-acyl groups,poly(A) RNA binding	acetyl-CoA metabolic process,lipid metabolic process,fatty acid metabolic process,fatty acid beta-oxidation,metabolic process,cellular response to hypoxia,negative regulation of mitochondrial outer membrane permeabilization involved in apoptotic signaling pathway,negative regulation of mitochondrial membrane permeability involved in apoptotic process	Metabolism
1473	sp|Q5SWU9|ACACA_MOUSE;sp|Q5SWU9-2|ACACA_MOUSE;tr|V9GWS0|V9GWS0_MOUSE;tr|V9GXY1|V9GXY1_MOUSE;tr|V9GWS1|V9GWS1_MOUSE;tr|V9GWR9|V9GWR9_MOUSE	sp|Q5SWU9|ACACA_MOUSE Acetyl-CoA carboxylase 1 OS=Mus musculus GN=Acaca PE=1 SV=1;sp|Q5SWU9-2|ACACA_MOUSE Isoform 2 of Acetyl-CoA carboxylase 1 OS=Mus musculus GN=Acaca	'ACACA	6	84;83;10;9;4;3	1004	94	nucleolus,cytoplasm,mitochondrion,cytosol,actin cytoskeleton,extracellular exosome	nucleotide binding,catalytic activity,acetyl-CoA carboxylase activity,acetyl-CoA carboxylase activity,acetyl-CoA carboxylase activity,biotin carboxylase activity,protein binding,ATP binding,biotin binding,ligase activity,kinase binding,metal ion binding	tissue homeostasis,acetyl-CoA metabolic process,acetyl-CoA metabolic process,lipid metabolic process,fatty acid metabolic process,fatty acid biosynthetic process,fatty acid biosynthetic process,metabolic process,response to organic cyclic compound,multicellular organismal protein metabolic process,protein homotetramerization,lipid homeostasis,cellular response to prostaglandin E stimulus	Metabolism
68	sp|E9Q4Z2|ACACB_MOUSE;tr|D3Z0B3|D3Z0B3_MOUSE	sp|E9Q4Z2|ACACB_MOUSE Acetyl-CoA carboxylase 2 OS=Mus musculus GN=Acacb PE=1 SV=1	'ACACB	2	52;1	540	62	nucleus,mitochondrion,mitochondrion,membrane	nucleotide binding,catalytic activity,acetyl-CoA carboxylase activity,acetyl-CoA carboxylase activity,acetyl-CoA carboxylase activity,biotin carboxylase activity,ATP binding,biotin binding,ligase activity,metal ion binding	acetyl-CoA metabolic process,lipid metabolic process,fatty acid metabolic process,fatty acid biosynthetic process,metabolic process,negative regulation of gene expression,positive regulation of lipid storage,regulation of glucose metabolic process,response to organic cyclic compound,response to nutrient levels,negative regulation of fatty acid beta-oxidation,negative regulation of catalytic activ…	Metabolism
2306	sp|Q8K370|ACD10_MOUSE	sp|Q8K370|ACD10_MOUSE Acyl-CoA dehydrogenase family member 10 OS=Mus musculus GN=Acad10 PE=1 SV=1	'ACAD10	1	5	26	20		fatty-acyl-CoA binding,acyl-CoA dehydrogenase activity,electron carrier activity,oxidoreductase activity,oxidoreductase activity, acting on the CH-CH group of donors,hydrolase activity,short-branched-chain-acyl-CoA dehydrogenase activity,very-long-chain-acyl-CoA dehydrogenase activity,4-methyloctanoyl-CoA dehydrogenase activity,naphthyl-2-methyl-succinyl-CoA dehydrogenase activity,2-methylhexanoy…	metabolic process,fatty acid beta-oxidation using acyl-CoA dehydrogenase,lipid homeostasis,oxidation-reduction process	Metabolism
1898	sp|Q80XL6|ACD11_MOUSE;tr|D3YTQ5|D3YTQ5_MOUSE;tr|F6U473|F6U473_MOUSE;tr|A0A087WSI8|A0A087WSI8_MOUSE	sp|Q80XL6|ACD11_MOUSE Acyl-CoA dehydrogenase family member 11 OS=Mus musculus GN=Acad11 PE=1 SV=2;tr|D3YTQ5|D3YTQ5_MOUSE Acyl-CoA dehydrogenase family member 11 OS=Mus musculus GN=Acad11 PE=1 SV=1	'ACAD11	4	21;15;2;1	265	21	nucleus,mitochondrion,peroxisome,mitochondrial membrane	fatty-acyl-CoA binding,acyl-CoA dehydrogenase activity,long-chain-acyl-CoA dehydrogenase activity,electron carrier activity,oxidoreductase activity,oxidoreductase activity, acting on the CH-CH group of donors,short-branched-chain-acyl-CoA dehydrogenase activity,very-long-chain-acyl-CoA dehydrogenase activity,4-methyloctanoyl-CoA dehydrogenase activity,naphthyl-2-methyl-succinyl-CoA dehydrogenase …	metabolic process,fatty acid beta-oxidation using acyl-CoA dehydrogenase,fatty acid beta-oxidation using acyl-CoA dehydrogenase,lipid homeostasis,oxidation-reduction process	Metabolism
3763	tr|D3Z7X0|D3Z7X0_MOUSE;tr|D3Z2B3|D3Z2B3_MOUSE;tr|F6RGT6|F6RGT6_MOUSE	tr|D3Z7X0|D3Z7X0_MOUSE MCG142036 OS=Mus musculus GN=Acad12 PE=1 SV=1;tr|D3Z2B3|D3Z2B3_MOUSE Protein Acad12 OS=Mus musculus GN=Acad12 PE=1 SV=1	'ACAD12	3	11;4;2	719	26		fatty-acyl-CoA binding,acyl-CoA dehydrogenase activity,electron carrier activity,flavin adenine dinucleotide binding,oxidoreductase activity, acting on the CH-CH group of donors, with a flavin as acceptor	fatty acid beta-oxidation using acyl-CoA dehydrogenase,lipid homeostasis	Metabolism
3133	sp|Q9D7B6|ACAD8_MOUSE;tr|D3YTT4|D3YTT4_MOUSE	sp|Q9D7B6|ACAD8_MOUSE Isobutyryl-CoA dehydrogenase, mitochondrial OS=Mus musculus GN=Acad8 PE=1 SV=2;tr|D3YTT4|D3YTT4_MOUSE Isobutyryl-CoA dehydrogenase, mitochondrial OS=Mus musculus GN=Acad8 PE=1 SV=1	'ACAD8	2	17;16	327	17		fatty-acyl-CoA binding,acyl-CoA dehydrogenase activity,acyl-CoA dehydrogenase activity,electron carrier activity,oxidoreductase activity,oxidoreductase activity, acting on the CH-CH group of donors,short-branched-chain-acyl-CoA dehydrogenase activity,very-long-chain-acyl-CoA dehydrogenase activity,4-methyloctanoyl-CoA dehydrogenase activity,naphthyl-2-methyl-succinyl-CoA dehydrogenase activity,2-…	metabolic process,branched-chain amino acid catabolic process,fatty acid beta-oxidation using acyl-CoA dehydrogenase,lipid homeostasis,oxidation-reduction process	Metabolism
2247	sp|Q8JZN5|ACAD9_MOUSE;tr|A0A0G2JDY4|A0A0G2JDY4_MOUSE;tr|A0A0G2JF25|A0A0G2JF25_MOUSE	sp|Q8JZN5|ACAD9_MOUSE Acyl-CoA dehydrogenase family member 9, mitochondrial OS=Mus musculus GN=Acad9 PE=1 SV=2	'ACAD9	3	31;7;6	796	31	nucleus,mitochondrion,mitochondrion,dendrite	fatty-acyl-CoA binding,acyl-CoA dehydrogenase activity,electron carrier activity,oxidoreductase activity,oxidoreductase activity, acting on the CH-CH group of donors,short-branched-chain-acyl-CoA dehydrogenase activity,very-long-chain-acyl-CoA dehydrogenase activity,4-methyloctanoyl-CoA dehydrogenase activity,naphthyl-2-methyl-succinyl-CoA dehydrogenase activity,2-methylhexanoyl-CoA dehydrogenase…	metabolic process,mitochondrial respiratory chain complex I assembly,fatty acid beta-oxidation using acyl-CoA dehydrogenase,lipid homeostasis,oxidation-reduction process	Metabolism
818	sp|P51174|ACADL_MOUSE	sp|P51174|ACADL_MOUSE Long-chain specific acyl-CoA dehydrogenase, mitochondrial OS=Mus musculus GN=Acadl PE=1 SV=2	'ACADL	1	33	2677	33	mitochondrion,mitochondrion,mitochondrial matrix,mitochondrial membrane	fatty-acyl-CoA binding,fatty-acyl-CoA binding,acyl-CoA dehydrogenase activity,long-chain-acyl-CoA dehydrogenase activity,long-chain-acyl-CoA dehydrogenase activity,electron carrier activity,palmitoyl-CoA oxidase activity,oxidoreductase activity,oxidoreductase activity, acting on the CH-CH group of donors,flavin adenine dinucleotide binding,flavin adenine dinucleotide binding,oxidoreductase activi…	temperature homeostasis,lipid metabolic process,fatty acid metabolic process,metabolic process,carnitine metabolic process, CoA-linked,fatty acid beta-oxidation using acyl-CoA dehydrogenase,fatty acid beta-oxidation using acyl-CoA dehydrogenase,carnitine catabolic process,long-chain fatty acid catabolic process,long-chain fatty acid catabolic process,cellular lipid catabolic process,negative regu…	Metabolism
732	sp|P45952|ACADM_MOUSE;tr|D6RFD7|D6RFD7_MOUSE;tr|D3Z2A5|D3Z2A5_MOUSE	sp|P45952|ACADM_MOUSE Medium-chain specific acyl-CoA dehydrogenase, mitochondrial OS=Mus musculus GN=Acadm PE=1 SV=1	'ACADM	3	30;5;1	1796	30	nucleus,mitochondrion,mitochondrion,mitochondrial matrix,axon,mitochondrial membrane,extracellular exosome	fatty-acyl-CoA binding,fatty-acyl-CoA binding,acyl-CoA dehydrogenase activity,electron carrier activity,oxidoreductase activity,oxidoreductase activity, acting on the CH-CH group of donors,isomerase activity,identical protein binding,flavin adenine dinucleotide binding,flavin adenine dinucleotide binding,oxidoreductase activity, acting on the CH-CH group of donors, with a flavin as acceptor,mediu…	liver development,glycogen biosynthetic process,organic acid metabolic process,regulation of gluconeogenesis,lipid metabolic process,fatty acid metabolic process,fatty acid beta-oxidation,heart development,metabolic process,response to cold,carnitine metabolic process,post-embryonic development,carnitine metabolic process, CoA-linked,carnitine metabolic process, CoA-linked,fatty acid beta-oxidati…	Metabolism
1256	sp|Q07417|ACADS_MOUSE;tr|F6RAZ3|F6RAZ3_MOUSE	sp|Q07417|ACADS_MOUSE Short-chain specific acyl-CoA dehydrogenase, mitochondrial OS=Mus musculus GN=Acads PE=1 SV=2;tr|F6RAZ3|F6RAZ3_MOUSE Short-chain-specific acyl-CoA dehydrogenase, mitochondrial (Fragment) OS=Mus musculus GN=Acads PE=1 SV=1	'ACADS	2	22;13	859	22	nucleus,mitochondrion,mitochondrion,mitochondrial matrix,mitochondrial membrane	fatty-acyl-CoA binding,fatty-acyl-CoA binding,acyl-CoA dehydrogenase activity,acyl-CoA dehydrogenase activity,butyryl-CoA dehydrogenase activity,butyryl-CoA dehydrogenase activity,electron carrier activity,oxidoreductase activity,oxidoreductase activity, acting on the CH-CH group of donors,flavin adenine dinucleotide binding,flavin adenine dinucleotide binding	lipid metabolic process,fatty acid metabolic process,metabolic process,fatty acid beta-oxidation using acyl-CoA dehydrogenase,fatty acid beta-oxidation using acyl-CoA dehydrogenase,butyrate catabolic process,butyrate catabolic process,protein homotetramerization,lipid homeostasis,oxidation-reduction process	Metabolism
3215	sp|Q9DBL1|ACDSB_MOUSE;tr|E9Q5L3|E9Q5L3_MOUSE	sp|Q9DBL1|ACDSB_MOUSE Short/branched chain specific acyl-CoA dehydrogenase, mitochondrial OS=Mus musculus GN=Acadsb PE=1 SV=1;tr|E9Q5L3|E9Q5L3_MOUSE Short/branched chain-specific acyl-CoA dehydrogenase, mitochondrial OS=Mus musculus GN=Acadsb PE=1 SV=1	'ACADSB	2	21;20	447	21	mitochondrion,mitochondrion,extracellular exosome	fatty-acyl-CoA binding,acyl-CoA dehydrogenase activity,acyl-CoA dehydrogenase activity,electron carrier activity,electron carrier activity,oxidoreductase activity,oxidoreductase activity, acting on the CH-CH group of donors,short-branched-chain-acyl-CoA dehydrogenase activity,flavin adenine dinucleotide binding,oxidoreductase activity, acting on the CH-CH group of donors, with a flavin as acceptor	lipid metabolic process,fatty acid metabolic process,acyl-CoA metabolic process,metabolic process,fatty acid beta-oxidation using acyl-CoA dehydrogenase,lipid homeostasis,oxidation-reduction process	Metabolism
811	sp|P50544|ACADV_MOUSE;tr|B1AR28|B1AR28_MOUSE	sp|P50544|ACADV_MOUSE Very long-chain specific acyl-CoA dehydrogenase, mitochondrial OS=Mus musculus GN=Acadvl PE=1 SV=3;tr|B1AR28|B1AR28_MOUSE Very long-chain-specific acyl-CoA dehydrogenase, mitochondrial OS=Mus musculus GN=Acadvl PE=1 SV=1	'ACADVL	2	55;54	4711	55	nucleus,nucleolus,cytoplasm,mitochondrion,mitochondrion,mitochondrial inner membrane,membrane,mitochondrial nucleoid	fatty-acyl-CoA binding,fatty-acyl-CoA binding,acyl-CoA dehydrogenase activity,long-chain-acyl-CoA dehydrogenase activity,electron carrier activity,oxidoreductase activity,oxidoreductase activity, acting on the CH-CH group of donors,very-long-chain-acyl-CoA dehydrogenase activity,very-long-chain-acyl-CoA dehydrogenase activity,flavin adenine dinucleotide binding,flavin adenine dinucleotide binding…	temperature homeostasis,lipid metabolic process,fatty acid metabolic process,fatty acid beta-oxidation,metabolic process,fatty acid beta-oxidation using acyl-CoA dehydrogenase,fatty acid beta-oxidation using acyl-CoA dehydrogenase,very long-chain fatty acid catabolic process,very long-chain fatty acid catabolic process,negative regulation of fatty acid biosynthetic process,negative regulation of …	Metabolism
1553	sp|Q61282|PGCA_MOUSE	sp|Q61282|PGCA_MOUSE Aggrecan core protein OS=Mus musculus GN=Acan PE=1 SV=2	'ACAN	1	3	4	3	extracellular region,proteinaceous extracellular matrix,basement membrane,perineuronal net	extracellular matrix structural constituent,calcium ion binding,protein binding,hyaluronic acid binding,carbohydrate binding,metal ion binding	cartilage condensation,chondrocyte development,cell adhesion,central nervous system development,heart development,proteoglycan biosynthetic process,collagen fibril organization,negative regulation of cell migration	Extracellular matrix
2332	sp|Q8QZT1|THIL_MOUSE	sp|Q8QZT1|THIL_MOUSE Acetyl-CoA acetyltransferase, mitochondrial OS=Mus musculus GN=Acat1 PE=1 SV=1	'ACAT1	1	26	1738	26	mitochondrion,mitochondrion,mitochondrial inner membrane,mitochondrial matrix,extracellular exosome	catalytic activity,acetyl-CoA C-acetyltransferase activity,acetyl-CoA C-acetyltransferase activity,transferase activity,transferase activity, transferring acyl groups,transferase activity, transferring acyl groups other than amino-acyl groups,enzyme binding,protein homodimerization activity,metal ion binding,coenzyme binding	metabolic process,protein homooligomerization	Metabolism
2174	sp|Q8CAY6|THIC_MOUSE;tr|G3XA25|G3XA25_MOUSE;tr|Q80X81|Q80X81_MOUSE;tr|F2Z459|F2Z459_MOUSE	sp|Q8CAY6|THIC_MOUSE Acetyl-CoA acetyltransferase, cytosolic OS=Mus musculus GN=Acat2 PE=1 SV=2;tr|G3XA25|G3XA25_MOUSE Acetyl-CoA acetyltransferase, cytosolic OS=Mus musculus GN=Acat2 PE=1 SV=1;tr|Q80X81|Q80X81_MOUSE Acetyl-Coenzyme A acetyltransferase	'ACAT2	4	9;7;7;5	103	9	nucleus,nucleolus,cytoplasm,mitochondrion,cytosol,extracellular exosome	catalytic activity,acetyl-CoA C-acetyltransferase activity,transferase activity,transferase activity, transferring acyl groups,transferase activity, transferring acyl groups other than amino-acyl groups	metabolic process,positive regulation of intestinal cholesterol absorption	Metabolism
2022	sp|Q8BMP6|GCP60_MOUSE	sp|Q8BMP6|GCP60_MOUSE Golgi resident protein GCP60 OS=Mus musculus GN=Acbd3 PE=1 SV=3	'ACBD3	1	7	17	7	Golgi membrane,mitochondrion,Golgi apparatus,membrane,integral component of membrane	fatty-acyl-CoA binding,protein kinase A regulatory subunit binding	lipid metabolic process,steroid biosynthetic process,transport	Transport
11	sp|A2AIG8-2|1A1L1_MOUSE;sp|A2AIG8|1A1L1_MOUSE	sp|A2AIG8-2|1A1L1_MOUSE Isoform 2 of 1-aminocyclopropane-1-carboxylate synthase-like protein 1 OS=Mus musculus GN=Accs;sp|A2AIG8|1A1L1_MOUSE 1-aminocyclopropane-1-carboxylate synthase-like protein 1 OS=Mus musculus GN=Accs PE=2 SV=1	'ACCS	2	3;3	5	3		catalytic activity,pyridoxal phosphate binding	biological_process,biosynthetic process	Metabolism - biosynthesis
409	sp|P09470|ACE_MOUSE;tr|F6QCP8|F6QCP8_MOUSE;sp|P09470-2|ACE_MOUSE;tr|D0G895|D0G895_MOUSE	sp|P09470|ACE_MOUSE Angiotensin-converting enzyme OS=Mus musculus GN=Ace PE=1 SV=3;tr|F6QCP8|F6QCP8_MOUSE Angiotensin-converting enzyme (Fragment) OS=Mus musculus GN=Ace PE=1 SV=1;sp|P09470-2|ACE_MOUSE Isoform Testis-specific of Angiotensin-converting e	'ACE	4	28;24;17;1	214	28	extracellular region,extracellular space,cytoplasm,lysosome,endosome,plasma membrane,plasma membrane,external side of plasma membrane,basal plasma membrane,membrane,integral component of membrane,brush border membrane,vesicle,extracellular exosome,sperm midpiece	actin binding,endopeptidase activity,carboxypeptidase activity,protein binding,drug binding,peptidase activity,metallopeptidase activity,metallopeptidase activity,exopeptidase activity,tripeptidyl-peptidase activity,peptidyl-dipeptidase activity,peptidyl-dipeptidase activity,zinc ion binding,lytic transglycosylase activity,mannosidase activity,mannosyl-oligosaccharide mannosidase activity,galacto…	kidney development,kidney development,neutrophil mediated immunity,regulation of systemic arterial blood pressure by renin-angiotensin,positive regulation of systemic arterial blood pressure,positive regulation of systemic arterial blood pressure,proteolysis,peptide metabolic process,spermatogenesis,regulation of blood pressure,regulation of blood pressure,posttranscriptional regulation of gene e…	Differentiation/Development
3902	tr|Q3V117|Q3V117_MOUSE;sp|Q91V92|ACLY_MOUSE;tr|Q3TS02|Q3TS02_MOUSE	tr|Q3V117|Q3V117_MOUSE ATP-citrate synthase OS=Mus musculus GN=Acly PE=1 SV=1;sp|Q91V92|ACLY_MOUSE ATP-citrate synthase OS=Mus musculus GN=Acly PE=1 SV=1	'ACLY	3	60;58;28	1026	60	nucleoplasm,cytoplasm,mitochondrion,plasma membrane,membrane,extracellular exosome	nucleotide binding,catalytic activity,ATP citrate synthase activity,protein binding,ATP binding,transferase activity,metal ion binding,transferase activity, transferring acyl groups, acyl groups converted into alkyl on transfer,cofactor binding	acetyl-CoA metabolic process,acetyl-CoA biosynthetic process,citrate metabolic process,oxaloacetate metabolic process,lipid metabolic process,fatty acid biosynthetic process,metabolic process,lipid biosynthetic process	Metabolism - biosynthesis
612	sp|P28271|ACOC_MOUSE	sp|P28271|ACOC_MOUSE Cytoplasmic aconitate hydratase OS=Mus musculus GN=Aco1 PE=1 SV=3	'ACO1	1	31	524	32	cytoplasm,cytoplasm,mitochondrion,mitochondrion,endoplasmic reticulum,Golgi apparatus,cytosol,cytosol,intracellular membrane-bounded organelle,extracellular exosome	RNA binding,aconitate hydratase activity,aconitate hydratase activity,lyase activity,iron-responsive element binding,iron-responsive element binding,metal ion binding,mRNA 5'-UTR binding,iron-sulfur cluster binding,4 iron, 4 sulfur cluster binding	tricarboxylic acid cycle,citrate metabolic process,regulation of translation,cellular iron ion homeostasis,cellular iron ion homeostasis,cellular iron ion homeostasis,metabolic process,post-embryonic development,response to iron(II) ion,regulation of gene expression,intestinal absorption	Metabolism
2712	sp|Q99KI0|ACON_MOUSE	sp|Q99KI0|ACON_MOUSE Aconitate hydratase, mitochondrial OS=Mus musculus GN=Aco2 PE=1 SV=1	'ACO2	1	65	5058	65	nucleus,mitochondrion,mitochondrion,myelin sheath	aconitate hydratase activity,aconitate hydratase activity,iron ion binding,lyase activity,metal ion binding,iron-sulfur cluster binding,3 iron, 4 sulfur cluster binding,4 iron, 4 sulfur cluster binding	tricarboxylic acid cycle,citrate metabolic process,isocitrate metabolic process,metabolic process	Metabolism
218	sp|O55137|ACOT1_MOUSE;sp|Q9QYR7-2|ACOT3_MOUSE;sp|Q9QYR7|ACOT3_MOUSE;sp|Q32Q92-2|ACOT6_MOUSE;tr|Q91YQ6|Q91YQ6_MOUSE;sp|Q32Q92|ACOT6_MOUSE;sp|Q8BWN8|ACOT4_MOUSE;sp|Q6Q2Z6|ACOT5_MOUSE	sp|O55137|ACOT1_MOUSE Acyl-coenzyme A thioesterase 1 OS=Mus musculus GN=Acot1 PE=1 SV=1	'ACOT1	8	6;2;2;1;1;1;1;1	39	17	cytoplasm,mitochondrion,cytosol	palmitoyl-CoA hydrolase activity,hydrolase activity,thiolester hydrolase activity,acyl-CoA hydrolase activity,acyl-CoA hydrolase activity,acyl-CoA hydrolase activity,carboxylic ester hydrolase activity	long-chain fatty acid metabolic process,acyl-CoA metabolic process	Metabolism
2499	sp|Q8VHQ9|ACO11_MOUSE;tr|A2AVR6|A2AVR6_MOUSE;tr|E0CYS0|E0CYS0_MOUSE;tr|F6SS52|F6SS52_MOUSE;tr|E0CYA0|E0CYA0_MOUSE;tr|E0CXP8|E0CXP8_MOUSE	sp|Q8VHQ9|ACO11_MOUSE Acyl-coenzyme A thioesterase 11 OS=Mus musculus GN=Acot11 PE=1 SV=1;tr|A2AVR6|A2AVR6_MOUSE Acyl-coenzyme A thioesterase 11 OS=Mus musculus GN=Acot11 PE=1 SV=1	'ACOT11	6	8;7;3;2;2;2	91	8	cytoplasm,extracellular exosome	lipid binding,CoA hydrolase activity,hydrolase activity,2-oxoglutaryl-CoA thioesterase activity,2,4,4-trimethyl-3-oxopentanoyl-CoA thioesterase activity,3-isopropylbut-3-enoyl-CoA thioesterase activity,glutaryl-CoA hydrolase activity,acyl-CoA hydrolase activity,carboxylic ester hydrolase activity	fatty acid metabolic process,intracellular signal transduction	Metabolism
2878	sp|Q9CQR4|ACO13_MOUSE	sp|Q9CQR4|ACO13_MOUSE Acyl-coenzyme A thioesterase 13 OS=Mus musculus GN=Acot13 PE=1 SV=1	'ACOT13	1	10	329	10	nucleus,cytoplasm,mitochondrion,cytoskeleton,extracellular exosome	CoA hydrolase activity,hydrolase activity,2-oxoglutaryl-CoA thioesterase activity,2,4,4-trimethyl-3-oxopentanoyl-CoA thioesterase activity,3-isopropylbut-3-enoyl-CoA thioesterase activity,glutaryl-CoA hydrolase activity,acyl-CoA hydrolase activity		Metabolism
3472	sp|Q9QYR9|ACOT2_MOUSE	sp|Q9QYR9|ACOT2_MOUSE Acyl-coenzyme A thioesterase 2, mitochondrial OS=Mus musculus GN=Acot2 PE=1 SV=2	'ACOT2	1	11	794	22	mitochondrion,mitochondrion,mitochondrion,extracellular exosome	receptor binding,palmitoyl-CoA hydrolase activity,hydrolase activity,thiolester hydrolase activity,acyl-CoA hydrolase activity,acyl-CoA hydrolase activity,carboxylic ester hydrolase activity	very long-chain fatty acid metabolic process,response to hypoxia,long-chain fatty acid metabolic process,acyl-CoA metabolic process,acyl-CoA metabolic process,very long-chain fatty acid catabolic process	Metabolism
2510	sp|Q91V12-2|BACH_MOUSE;sp|Q91V12-4|BACH_MOUSE;sp|Q91V12|BACH_MOUSE;tr|E9PYH2|E9PYH2_MOUSE;sp|Q91V12-3|BACH_MOUSE	sp|Q91V12-2|BACH_MOUSE Isoform A of Cytosolic acyl coenzyme A thioester hydrolase OS=Mus musculus GN=Acot7;sp|Q91V12-4|BACH_MOUSE Isoform D of Cytosolic acyl coenzyme A thioester hydrolase OS=Mus musculus GN=Acot7;sp|Q91V12|BACH_MOUSE Cytosolic acyl coe	'ACOT7	5	7;7;7;7;6	175	7	nucleoplasm,cytoplasm,cytosol,cytosol,neuron projection,cell body,extracellular exosome	fatty-acyl-CoA binding,palmitoyl-CoA hydrolase activity,palmitoyl-CoA hydrolase activity,hydrolase activity,long-chain fatty acyl-CoA binding,protein homodimerization activity,acyl-CoA hydrolase activity,carboxylic ester hydrolase activity	fatty acid catabolic process,coenzyme A biosynthetic process,medium-chain fatty-acyl-CoA catabolic process,long-chain fatty-acyl-CoA catabolic process,medium-chain fatty acid biosynthetic process,palmitic acid biosynthetic process	Catabolism
909	sp|P58137|ACOT8_MOUSE;tr|Q8BZR4|Q8BZR4_MOUSE;tr|G3UXJ8|G3UXJ8_MOUSE	sp|P58137|ACOT8_MOUSE Acyl-coenzyme A thioesterase 8 OS=Mus musculus GN=Acot8 PE=1 SV=1;tr|Q8BZR4|Q8BZR4_MOUSE Acyl-coenzyme A thioesterase 8 OS=Mus musculus GN=Acot8 PE=1 SV=1	'ACOT8	3	7;6;3	83	7	cytoplasm,mitochondrion,peroxisome,peroxisomal matrix	receptor binding,palmitoyl-CoA hydrolase activity,hydrolase activity,choloyl-CoA hydrolase activity,acyl-CoA hydrolase activity,acyl-CoA hydrolase activity,carboxylic ester hydrolase activity,medium-chain acyl-CoA hydrolase activity	acyl-CoA metabolic process,acyl-CoA metabolic process,peroxisome organization,peroxisome fission,dicarboxylic acid catabolic process,negative regulation of CD4 biosynthetic process	Metabolism
3527	sp|Q9R0X4|ACOT9_MOUSE;sp|Q32MW3|ACO10_MOUSE	sp|Q9R0X4|ACOT9_MOUSE Acyl-coenzyme A thioesterase 9, mitochondrial OS=Mus musculus GN=Acot9 PE=1 SV=1;sp|Q32MW3|ACO10_MOUSE Acyl-coenzyme A thioesterase 10, mitochondrial OS=Mus musculus GN=Acot10 PE=2 SV=1	ACOT9	2	16;10	378	16				Metabolism
3512	sp|Q9R0H0-2|ACOX1_MOUSE;sp|Q9R0H0|ACOX1_MOUSE;tr|A2A848|A2A848_MOUSE	sp|Q9R0H0-2|ACOX1_MOUSE Isoform 2 of Peroxisomal acyl-coenzyme A oxidase 1 OS=Mus musculus GN=Acox1;sp|Q9R0H0|ACOX1_MOUSE Peroxisomal acyl-coenzyme A oxidase 1 OS=Mus musculus GN=Acox1 PE=1 SV=5;tr|A2A848|A2A848_MOUSE Peroxisomal acyl-coenzyme A oxidase	'ACOX1	3	28;28;24	555	28	nucleus,nucleoplasm,nucleolus,cytoplasm,mitochondrion,peroxisome,peroxisome,peroxisome,peroxisomal membrane,plasma membrane,membrane,intracellular membrane-bounded organelle	fatty-acyl-CoA binding,acyl-CoA dehydrogenase activity,acyl-CoA oxidase activity,acyl-CoA oxidase activity,receptor binding,fatty acid binding,electron carrier activity,palmitoyl-CoA oxidase activity,palmitoyl-CoA oxidase activity,oxidoreductase activity,oxidoreductase activity, acting on the CH-CH group of donors,PDZ domain binding,protein N-terminus binding,flavin adenine dinucleotide binding,o…	very long-chain fatty acid metabolic process,generation of precursor metabolites and energy,lipid metabolic process,fatty acid metabolic process,fatty acid beta-oxidation,prostaglandin metabolic process,spermatogenesis,metabolic process,peroxisome fission,fatty acid oxidation,fatty acid oxidation,fatty acid beta-oxidation using acyl-CoA dehydrogenase,fatty acid beta-oxidation using acyl-CoA oxida…	Metabolism
3282	tr|Q8C178|Q8C178_MOUSE;sp|Q9EPL9|ACOX3_MOUSE;tr|E9Q296|E9Q296_MOUSE;tr|D3Z2N6|D3Z2N6_MOUSE	tr|Q8C178|Q8C178_MOUSE Acyl-coenzyme A oxidase OS=Mus musculus GN=Acox3 PE=1 SV=1;sp|Q9EPL9|ACOX3_MOUSE Peroxisomal acyl-coenzyme A oxidase 3 OS=Mus musculus GN=Acox3 PE=1 SV=2;tr|E9Q296|E9Q296_MOUSE Acyl-coenzyme A oxidase OS=Mus musculus GN=Acox3 PE=1	'ACOX3	4	11;11;11;1	121	11	mitochondrion,peroxisome,peroxisomal matrix,membrane	fatty-acyl-CoA binding,acyl-CoA dehydrogenase activity,acyl-CoA oxidase activity,receptor binding,fatty acid binding,electron carrier activity,pristanoyl-CoA oxidase activity,pristanoyl-CoA oxidase activity,oxidoreductase activity,oxidoreductase activity, acting on the CH-CH group of donors,flavin adenine dinucleotide binding,flavin adenine dinucleotide binding,oxidoreductase activity, acting on …	lipid metabolic process,fatty acid metabolic process,fatty acid beta-oxidation,metabolic process,fatty acid beta-oxidation using acyl-CoA dehydrogenase,fatty acid beta-oxidation using acyl-CoA oxidase,lipid homeostasis,oxidation-reduction process	Metabolism
3099	sp|Q9D358|PPAC_MOUSE;tr|Q561M1|Q561M1_MOUSE;sp|Q9D358-2|PPAC_MOUSE	sp|Q9D358|PPAC_MOUSE Low molecular weight phosphotyrosine protein phosphatase OS=Mus musculus GN=Acp1 PE=1 SV=3;tr|Q561M1|Q561M1_MOUSE Acp1 protein OS=Mus musculus GN=Acp1 PE=1 SV=1;sp|Q9D358-2|PPAC_MOUSE Isoform 2 of Low molecular weight phosphotyrosin	'ACP1	3	7;5;5	117	7	cytoplasm,cytoplasmic side of plasma membrane,extracellular exosome	acid phosphatase activity,phosphoprotein phosphatase activity,protein tyrosine phosphatase activity,non-membrane spanning protein tyrosine phosphatase activity,hydrolase activity,phosphatase activity		Protein post-translational modification
2027	sp|Q8BP40|PPA6_MOUSE;sp|Q8BP40-2|PPA6_MOUSE	sp|Q8BP40|PPA6_MOUSE Lysophosphatidic acid phosphatase type 6 OS=Mus musculus GN=Acp6 PE=1 SV=1	'ACP6	2	17;1	150	17	cytoplasm,mitochondrion,mitochondrion	acid phosphatase activity,hydrolase activity,lysophosphatidic acid phosphatase activity	hematopoietic progenitor cell differentiation,lipid metabolic process,phospholipid metabolic process,lysobisphosphatidic acid metabolic process	Hydrolase, other
2452	sp|Q8VCW8|ACSF2_MOUSE	sp|Q8VCW8|ACSF2_MOUSE Acyl-CoA synthetase family member 2, mitochondrial OS=Mus musculus GN=Acsf2 PE=1 SV=1	'ACSF2	1	19	348	19		nucleotide binding,molecular_function,catalytic activity,acyl-CoA ligase activity,succinate-CoA ligase activity,ATP binding,3-oxo-2-(2'-pentenyl)cyclopentane-1-octanoic acid CoA ligase activity,fatty acid ligase activity,ligase activity,3-isopropenyl-6-oxoheptanoyl-CoA synthetase activity,2-oxo-delta3-4,5,5-trimethylcyclopentenylacetyl-CoA synthetase activity,benzoyl acetate-CoA ligase activity,2…	lipid metabolic process,fatty acid metabolic process,biological_process,metabolic process	Metabolism
1392	sp|Q3URE1|ACSF3_MOUSE;sp|Q3URE1-2|ACSF3_MOUSE	sp|Q3URE1|ACSF3_MOUSE Acyl-CoA synthetase family member 3, mitochondrial OS=Mus musculus GN=Acsf3 PE=1 SV=2	'ACSF3	2	17;7	263	17	mitochondrion,mitochondrion	nucleotide binding,catalytic activity,acyl-CoA ligase activity,succinate-CoA ligase activity,ATP binding,3-oxo-2-(2'-pentenyl)cyclopentane-1-octanoic acid CoA ligase activity,fatty acid ligase activity,ligase activity,acid-thiol ligase activity,3-isopropenyl-6-oxoheptanoyl-CoA synthetase activity,2-oxo-delta3-4,5,5-trimethylcyclopentenylacetyl-CoA synthetase activity,benzoyl acetate-CoA ligase ac…	lipid metabolic process,fatty acid metabolic process,fatty acid biosynthetic process,metabolic process,malonate catabolic process	Metabolism
708	sp|P41216|ACSL1_MOUSE;tr|D3Z041|D3Z041_MOUSE;tr|D3Z457|D3Z457_MOUSE;tr|D3YVF6|D3YVF6_MOUSE;tr|F6WNZ2|F6WNZ2_MOUSE	sp|P41216|ACSL1_MOUSE Long-chain-fatty-acid--CoA ligase 1 OS=Mus musculus GN=Acsl1 PE=1 SV=2;tr|D3Z041|D3Z041_MOUSE Long-chain-fatty-acid--CoA ligase 1 OS=Mus musculus GN=Acsl1 PE=1 SV=1	'ACSL1	5	41;40;11;5;2	3137	44	mitochondrion,mitochondrion,mitochondrial outer membrane,peroxisome,peroxisomal membrane,endoplasmic reticulum,plasma membrane,membrane,integral component of membrane,intracellular membrane-bounded organelle	nucleotide binding,catalytic activity,long-chain fatty acid-CoA ligase activity,ATP binding,ligase activity,acetate-CoA ligase (ADP-forming) activity,decanoate--CoA ligase activity	long-chain fatty acid metabolic process,lipid metabolic process,fatty acid metabolic process,triglyceride metabolic process,metabolic process,lipid biosynthetic process,response to organic substance,fatty acid transport,adiponectin-activated signaling pathway,xenobiotic catabolic process,long-chain fatty acid import,positive regulation of protein serine/threonine kinase activity	Metabolism
2251	sp|Q8JZR0|ACSL5_MOUSE	sp|Q8JZR0|ACSL5_MOUSE Long-chain-fatty-acid--CoA ligase 5 OS=Mus musculus GN=Acsl5 PE=1 SV=1	'ACSL5	1	14	246	17	nucleus,nucleolus,mitochondrion,mitochondrion,mitochondrial outer membrane,mitochondrial inner membrane,endoplasmic reticulum,endoplasmic reticulum,membrane,integral component of membrane	nucleotide binding,catalytic activity,long-chain fatty acid-CoA ligase activity,ATP binding,ligase activity,decanoate--CoA ligase activity	long-chain fatty acid metabolic process,lipid metabolic process,fatty acid metabolic process,metabolic process,phospholipid biosynthetic process,positive regulation of plasma membrane long-chain fatty acid transport,positive regulation of triglyceride biosynthetic process,fatty acid transport,positive regulation of fatty acid beta-oxidation,regulation of extrinsic apoptotic signaling pathway	Metabolism
2547	tr|Q5ICG5|Q5ICG5_MOUSE;sp|Q91WC3|ACSL6_MOUSE;tr|Q8R1X1|Q8R1X1_MOUSE;sp|Q91WC3-2|ACSL6_MOUSE;tr|Q5F2C5|Q5F2C5_MOUSE;tr|E9Q7Y2|E9Q7Y2_MOUSE;tr|Q8BYJ0|Q8BYJ0_MOUSE;tr|Q8C028|Q8C028_MOUSE;tr|B1ARG5|B1ARG5_MOUSE;tr|B0QZJ6|B0QZJ6_MOUSE;tr|F6WYN6|F6WYN6_MOUSE	tr|Q5ICG5|Q5ICG5_MOUSE Long chain acyl-CoA synthetase 6 isoform 3 OS=Mus musculus GN=Acsl6 PE=1 SV=1;sp|Q91WC3|ACSL6_MOUSE Long-chain-fatty-acid--CoA ligase 6 OS=Mus musculus GN=Acsl6 PE=1 SV=1;tr|Q8R1X1|Q8R1X1_MOUSE Acyl-CoA synthetase long-chain famil	'ACSL6	11	9;9;9;9;8;6;6;4;2;2;1	67	9	nucleus,mitochondrion,mitochondrial outer membrane,peroxisome,endoplasmic reticulum,membrane,integral component of membrane,intracellular membrane-bounded organelle	nucleotide binding,catalytic activity,long-chain fatty acid-CoA ligase activity,long-chain fatty acid-CoA ligase activity,protein binding,ATP binding,ligase activity,enzyme binding,protein homodimerization activity,decanoate--CoA ligase activity	long-chain fatty acid metabolic process,lipid metabolic process,fatty acid metabolic process,triglyceride metabolic process,neuroblast proliferation,metabolic process,phospholipid biosynthetic process,positive regulation of plasma membrane long-chain fatty acid transport,positive regulation of triglyceride biosynthetic process,positive regulation of neuron projection development,fatty acid transp…	Metabolism
1934	sp|Q8BGA8|ACSM5_MOUSE;sp|Q8BGA8-2|ACSM5_MOUSE	sp|Q8BGA8|ACSM5_MOUSE Acyl-coenzyme A synthetase ACSM5, mitochondrial OS=Mus musculus GN=Acsm5 PE=1 SV=1;sp|Q8BGA8-2|ACSM5_MOUSE Isoform 2 of Acyl-coenzyme A synthetase ACSM5, mitochondrial OS=Mus musculus GN=Acsm5	'ACSM5	2	2;1	16	2	cellular_component,mitochondrion	nucleotide binding,molecular_function,catalytic activity,ATP binding,ligase activity,metal ion binding,butyrate-CoA ligase activity	lipid metabolic process,fatty acid metabolic process,biological_process,metabolic process	Metabolism
2785	sp|Q99NB1|ACS2L_MOUSE	sp|Q99NB1|ACS2L_MOUSE Acetyl-coenzyme A synthetase 2-like, mitochondrial OS=Mus musculus GN=Acss1 PE=1 SV=1	'ACSS1	1	28	817	28	mitochondrion,mitochondrion,mitochondrial matrix,mitochondrial matrix	nucleotide binding,catalytic activity,acetate-CoA ligase activity,acetate-CoA ligase activity,ATP binding,AMP binding,ligase activity	acetyl-CoA biosynthetic process,acetyl-CoA biosynthetic process,metabolic process,acetate biosynthetic process,acetyl-CoA biosynthetic process from acetate,propionate biosynthetic process	Metabolism - biosynthesis
3449	sp|Q9QXG4|ACSA_MOUSE;tr|A2AQN4|A2AQN4_MOUSE;tr|A2AQN5|A2AQN5_MOUSE;tr|F7CU63|F7CU63_MOUSE;tr|D6RHA7|D6RHA7_MOUSE	sp|Q9QXG4|ACSA_MOUSE Acetyl-coenzyme A synthetase, cytoplasmic OS=Mus musculus GN=Acss2 PE=1 SV=2;tr|A2AQN4|A2AQN4_MOUSE Acetyl-coenzyme A synthetase, cytoplasmic OS=Mus musculus GN=Acss2 PE=1 SV=1;tr|A2AQN5|A2AQN5_MOUSE Acetyl-coenzyme A synthetase, cy	'ACSS2	5	12;12;11;5;2	52	12	nucleoplasm,cytoplasm,cytoplasm,intracellular membrane-bounded organelle	nucleotide binding,catalytic activity,acetate-CoA ligase activity,acetate-CoA ligase activity,ATP binding,ligase activity	acetyl-CoA biosynthetic process,metabolic process,lipid biosynthetic process,acetate biosynthetic process,propionate biosynthetic process	Metabolism - biosynthesis
1280	sp|Q14DH7|ACSS3_MOUSE;sp|Q14DH7-2|ACSS3_MOUSE	sp|Q14DH7|ACSS3_MOUSE Acyl-CoA synthetase short-chain family member 3, mitochondrial OS=Mus musculus GN=Acss3 PE=1 SV=2;sp|Q14DH7-2|ACSS3_MOUSE Isoform 2 of Acyl-CoA synthetase short-chain family member 3, mitochondrial OS=Mus musculus GN=Acss3	'ACSS3	2	11;9	25	11		nucleotide binding,molecular_function,catalytic activity,acetate-CoA ligase activity,ATP binding,ligase activity	biological_process,metabolic process	Metabolism
1069	sp|P68134|ACTS_MOUSE	sp|P68134|ACTS_MOUSE Actin, alpha skeletal muscle OS=Mus musculus GN=Acta1 PE=1 SV=1	'ACTA1	1	2	500	45	stress fiber,extracellular space,cytoplasm,cytoskeleton,striated muscle thin filament,striated muscle thin filament,actin filament,actin cytoskeleton,sarcomere,protein complex,extracellular exosome,blood microparticle	nucleotide binding,protein binding,ATP binding	skeletal muscle thin filament assembly,skeletal muscle fiber development	Muscle contraction (or regulation of)
1006	sp|P62737|ACTA_MOUSE;sp|P63268|ACTH_MOUSE;tr|D3YZY0|D3YZY0_MOUSE;tr|D3Z2K3|D3Z2K3_MOUSE;sp|P68033|ACTC_MOUSE	sp|P62737|ACTA_MOUSE Actin, aortic smooth muscle OS=Mus musculus GN=Acta2 PE=1 SV=1;sp|P63268|ACTH_MOUSE Actin, gamma-enteric smooth muscle OS=Mus musculus GN=Actg2 PE=1 SV=1;tr|D3YZY0|D3YZY0_MOUSE Actin, gamma-enteric smooth muscle (Fragment) OS=Mus musculus; sp|P68033|ACTC_MOUSE Actin, cardiac muscle 1 OS=Mus musculus GN=Actc1 PE=1 SV=1	ACTA2;ACTG2;ACTC1	4	1;1;1;1	6995	47				Muscle contraction (or regulation of)
932	sp|P60710|ACTB_MOUSE;tr|E9Q1F2|E9Q1F2_MOUSE;tr|E9Q5F4|E9Q5F4_MOUSE;tr|E9Q2D1|E9Q2D1_MOUSE	sp|P60710|ACTB_MOUSE Actin, cytoplasmic 1 OS=Mus musculus GN=Actb PE=1 SV=1;tr|E9Q1F2|E9Q1F2_MOUSE Actin, cytoplasmic 1 OS=Mus musculus GN=Actb PE=1 SV=1;tr|E9Q5F4|E9Q5F4_MOUSE Actin, cytoplasmic 1 (Fragment) OS=Mus musculus GN=Actb PE=1 SV=1	'ACTB	4	1;1;1;1	1280	39	nuclear chromatin,extracellular space,cytoplasm,cytosol,cytoskeleton,focal adhesion,postsynaptic density,membrane,axon,intracellular ribonucleoprotein complex,cortical cytoskeleton,NuA4 histone acetyltransferase complex,cytoplasmic ribonucleoprotein granule,myelin sheath,protein complex,extracellular exosome,MLL5-L complex,blood microparticle	nucleotide binding,RNA polymerase II core promoter proximal region sequence-specific DNA binding,RNA polymerase II distal enhancer sequence-specific DNA binding,protein binding,ATP binding,kinesin binding,protein kinase binding,Tat protein binding,nucleosomal DNA binding,identical protein binding,nitric-oxide synthase binding	axonogenesis,ATP-dependent chromatin remodeling,platelet aggregation,cellular response to electrical stimulus	Cytoskeleton
1926	sp|Q8BFZ3|ACTBL_MOUSE	sp|Q8BFZ3|ACTBL_MOUSE Beta-actin-like protein 2 OS=Mus musculus GN=Actbl2 PE=1 SV=1	'ACTBL2	1	5	46	18	extracellular space,cytoplasm,cytoskeleton,extracellular exosome	nucleotide binding,molecular_function,ATP binding		Cytoskeleton
3666	sp|Q9Z2N8|ACL6A_MOUSE;tr|A0A0A6YWG8|A0A0A6YWG8_MOUSE;tr|D3YVN1|D3YVN1_MOUSE;tr|A0A0A6YWR1|A0A0A6YWR1_MOUSE	sp|Q9Z2N8|ACL6A_MOUSE Actin-like protein 6A OS=Mus musculus GN=Actl6a PE=1 SV=2;tr|A0A0A6YWG8|A0A0A6YWG8_MOUSE Actin-like protein 6A (Fragment) OS=Mus musculus GN=Actl6a PE=1 SV=1;tr|D3YVN1|D3YVN1_MOUSE Actin-like protein 6A (Fragment) OS=Mus musculus G	'ACTL6A	4	6;5;4;2	66	6	nuclear chromatin,nucleus,nucleus,nucleoplasm,plasma membrane,SWI/SNF complex,Ino80 complex,NuA4 histone acetyltransferase complex,protein complex,npBAF complex,npBAF complex,BAF-type complex	RNA polymerase II core promoter proximal region sequence-specific DNA binding,RNA polymerase II distal enhancer sequence-specific DNA binding,chromatin binding,protein binding,nucleosomal DNA binding	DNA repair,DNA recombination,chromatin remodeling,chromatin remodeling,transcription, DNA-templated,regulation of transcription, DNA-templated,cellular response to DNA damage stimulus,nervous system development,chromatin modification,regulation of growth,ATP-dependent chromatin remodeling,histone H4 acetylation,histone H2A acetylation,regulation of mitophagy,positive regulation of protein targeti…	Histone, histone-related
3712	tr|A1BN54|A1BN54_MOUSE	tr|A1BN54|A1BN54_MOUSE Alpha actinin 1a OS=Mus musculus GN=Actn1 PE=1 SV=1	'ACTN1	1	2	943	55	stress fiber,stress fiber,stress fiber,stress fiber,ruffle,extracellular space,intracellular,intracellular,nucleus,cytoplasm,cytoskeleton,actin filament,plasma membrane,brush border,cell-cell junction,fascia adherens,focal adhesion,focal adhesion,membrane,sarcomere,Z disc,cell junction,secretory granule,cortical cytoskeleton,cortical actin cytoskeleton,dense core granule membrane,cell projection,…	double-stranded RNA binding,actin binding,integrin binding,integrin binding,calcium ion binding,protein binding,vinculin binding,vinculin binding,protein domain specific binding,ligand-dependent nuclear receptor transcription coactivator activity,protein homodimerization activity,protein homodimerization activity,protein homodimerization activity,ion channel binding,metal ion binding,actin filame…	actin filament organization,platelet formation,cortical cytoskeleton organization,platelet morphogenesis,focal adhesion assembly,actin filament bundle assembly,negative regulation of cellular component movement,actin filament network formation,actin crosslink formation	Cytoskeleton
3363	sp|Q9JI91|ACTN2_MOUSE;tr|D3YY95|D3YY95_MOUSE	sp|Q9JI91|ACTN2_MOUSE Alpha-actinin-2 OS=Mus musculus GN=Actn2 PE=1 SV=2	'ACTN2	2	59;6	6801	88	cytoplasm,striated muscle thin filament,plasma membrane,focal adhesion,sarcomere,Z disc,Z disc,filopodium,cortical actin cytoskeleton,extracellular exosome	actin binding,calcium ion binding,protein binding,phosphatidylinositol-4,5-bisphosphate binding,cytoskeletal protein binding,cytoskeletal protein binding,protein domain specific binding,LIM domain binding,ligand-dependent nuclear receptor transcription coactivator activity,thyroid hormone receptor coactivator activity,protein binding, bridging,titin binding,identical protein binding,protein homod…	muscle contraction,microspike assembly,regulation of membrane potential,negative regulation of potassium ion transport,positive regulation of potassium ion transport,sarcomere organization,focal adhesion assembly,protein homotetramerization,actin filament uncapping,cardiac muscle cell development,phospholipase C-activating angiotensin-activated signaling pathway,establishment of protein localizat…	Muscle contraction (or regulation of)
300	sp|O88990|ACTN3_MOUSE	sp|O88990|ACTN3_MOUSE Alpha-actinin-3 OS=Mus musculus GN=Actn3 PE=2 SV=1	'ACTN3	1	13	57	34	intracellular,striated muscle thin filament,brush border,sarcomere,Z disc	actin binding,calcium ion binding,protein binding,protein binding, bridging,protein homodimerization activity,metal ion binding,actin filament binding,actin filament binding	osteoblast differentiation,muscle contraction,regulation of the force of skeletal muscle contraction,skeletal muscle atrophy,transition between fast and slow fiber,response to denervation involved in regulation of muscle adaptation,positive regulation of fast-twitch skeletal muscle fiber contraction,negative regulation of glycolytic process,positive regulation of skeletal muscle tissue growth,pos…	Muscle contraction (or regulation of)
903	sp|P57780|ACTN4_MOUSE	sp|P57780|ACTN4_MOUSE Alpha-actinin-4 OS=Mus musculus GN=Actn4 PE=1 SV=1	'ACTN4	1	20	777	54	stress fiber,stress fiber,stress fiber,extracellular space,intracellular,intracellular,nucleus,cytoplasm,cytoplasm,brush border,cell-cell junction,focal adhesion,actin cytoskeleton,Z disc,cell junction,intracellular ribonucleoprotein complex,cortical cytoskeleton,pseudopodium,neuron projection,protein complex,perinuclear region of cytoplasm,extracellular exosome	RNA polymerase II regulatory region sequence-specific DNA binding,nucleoside binding,actin binding,calcium ion binding,protein binding,ligand-dependent nuclear receptor transcription coactivator activity,chromatin DNA binding,protein complex binding,nuclear hormone receptor binding,protein homodimerization activity,protein homodimerization activity,retinoic acid receptor binding,ion channel bindi…	transport,protein transport,vesicle transport along actin filament,positive regulation of cell migration,peroxisome proliferator activated receptor signaling pathway,regulation of apoptotic process,retinoic acid receptor signaling pathway,positive regulation of pinocytosis,actin filament bundle assembly,negative regulation of cellular component movement,positive regulation of cellular component m…	Cytoskeleton
3482	sp|Q9QZB7|ARP10_MOUSE	sp|Q9QZB7|ARP10_MOUSE Actin-related protein 10 OS=Mus musculus GN=Actr10 PE=1 SV=2	'ACTR10	1	8	48	8	cytoplasm,cytoskeleton,dynactin complex			Cytoskeleton
951	sp|P61164|ACTZ_MOUSE	sp|P61164|ACTZ_MOUSE Alpha-centractin OS=Mus musculus GN=Actr1a PE=1 SV=1	'ACTR1A	1	6	256	13	cytoplasm,centrosome,cytoskeleton,dynactin complex,microtubule cytoskeleton,myelin sheath,extracellular exosome,microtubule end	nucleotide binding,ATP binding		Cytoskeleton
2417	sp|Q8R5C5|ACTY_MOUSE;tr|E0CZD4|E0CZD4_MOUSE;tr|E0CYB4|E0CYB4_MOUSE	sp|Q8R5C5|ACTY_MOUSE Beta-centractin OS=Mus musculus GN=Actr1b PE=1 SV=1	'ACTR1B	3	5;3;3	105	12	cytoplasm,centrosome,cytoskeleton,dynactin complex,microtubule cytoskeleton,membrane,extracellular exosome,microtubule end	nucleotide binding,molecular_function,ATP binding		Cytoskeleton
950	sp|P61161|ARP2_MOUSE	sp|P61161|ARP2_MOUSE Actin-related protein 2 OS=Mus musculus GN=Actr2 PE=1 SV=1	'ACTR2	1	11	170	11	cytoplasm,cytoskeleton,Arp2/3 protein complex,focal adhesion,cell cortex,membrane,actin cap,cell projection,extracellular exosome	nucleotide binding,actin binding,structural constituent of cytoskeleton,ATP binding,actin filament binding	actin filament organization,establishment or maintenance of cell polarity,asymmetric cell division,meiotic chromosome movement towards spindle pole,cytosolic transport,actin cytoskeleton organization,meiotic cytokinesis,Arp2/3 complex-mediated actin nucleation,cilium assembly,meiotic cell cycle,spindle localization	Cytoskeleton
2697	sp|Q99JY9|ARP3_MOUSE;tr|A0A087WRA1|A0A087WRA1_MOUSE;tr|A0A087WP86|A0A087WP86_MOUSE;tr|A0A087WQ14|A0A087WQ14_MOUSE;tr|A0A087WS98|A0A087WS98_MOUSE;tr|A0A087WPR6|A0A087WPR6_MOUSE;tr|A0A087WQ83|A0A087WQ83_MOUSE	sp|Q99JY9|ARP3_MOUSE Actin-related protein 3 OS=Mus musculus GN=Actr3 PE=1 SV=3	'ACTR3	7	13;4;3;3;2;1;1	213	16	Golgi membrane,podosome,cytoplasm,cytoskeleton,actin filament,Arp2/3 protein complex,brush border,cell-cell junction,focal adhesion,membrane,lamellipodium,lamellipodium,hemidesmosome,cell leading edge,cell projection,excitatory synapse,extracellular exosome	nucleotide binding,actin binding,structural constituent of cytoskeleton,protein binding,ATP binding,actin filament binding	actin filament organization,establishment or maintenance of cell polarity,asymmetric cell division,positive regulation of lamellipodium assembly,meiotic chromosome movement towards spindle pole,cell projection organization,positive regulation of actin filament polymerization,meiotic cytokinesis,Arp2/3 complex-mediated actin nucleation,regulation of myosin II filament organization,positive regulat…	Cytoskeleton
1650	sp|Q641P0|ARP3B_MOUSE;sp|Q641P0-2|ARP3B_MOUSE	sp|Q641P0|ARP3B_MOUSE Actin-related protein 3B OS=Mus musculus GN=Actr3b PE=1 SV=1;sp|Q641P0-2|ARP3B_MOUSE Isoform 2 of Actin-related protein 3B OS=Mus musculus GN=Actr3b	'ACTR3B	2	2;1	2	5	cytoplasm,cytoskeleton,Arp2/3 protein complex,cell projection,extracellular exosome	nucleotide binding,molecular_function,actin binding,ATP binding	actin filament organization,biological_process,Arp2/3 complex-mediated actin nucleation	Cytoskeleton
2690	sp|Q99JW2|ACY1_MOUSE;tr|A0A087WPX1|A0A087WPX1_MOUSE	sp|Q99JW2|ACY1_MOUSE Aminoacylase-1 OS=Mus musculus GN=Acy1 PE=1 SV=1	'ACY1	2	12;5	88	12	cytoplasm,extracellular exosome	aminoacylase activity,metallopeptidase activity,hydrolase activity,metal ion binding	proteolysis,cellular amino acid metabolic process,metabolic process	Metabolism
2567	sp|Q91XE4|ACY3_MOUSE	sp|Q91XE4|ACY3_MOUSE N-acyl-aromatic-L-amino acid amidohydrolase (carboxylate-forming) OS=Mus musculus GN=Acy3 PE=1 SV=1	'ACY3	1	9	139	9	cytoplasm,plasma membrane,membrane,apical plasma membrane,extracellular exosome	aminoacylase activity,protein binding,hydrolase activity,hydrolase activity, acting on ester bonds,hydrolase activity, acting on carbon-nitrogen (but not peptide) bonds, in linear amides,identical protein binding,identical protein binding,metal ion binding		Hydrolase, other
881	sp|P56376|ACYP1_MOUSE;tr|E9QJT5|E9QJT5_MOUSE;tr|Q8BMV3|Q8BMV3_MOUSE	sp|P56376|ACYP1_MOUSE Acylphosphatase-1 OS=Mus musculus GN=Acyp1 PE=1 SV=2;tr|E9QJT5|E9QJT5_MOUSE Acylphosphatase OS=Mus musculus GN=Acyp1 PE=1 SV=1;tr|Q8BMV3|Q8BMV3_MOUSE Acylphosphatase-1 OS=Mus musculus GN=Acyp1 PE=1 SV=1	'ACYP1	3	4;3;2	43	4		acylphosphatase activity,hydrolase activity		Hydrolase, other
880	sp|P56375|ACYP2_MOUSE	sp|P56375|ACYP2_MOUSE Acylphosphatase-2 OS=Mus musculus GN=Acyp2 PE=1 SV=2	'ACYP2	1	7	102	7		acylphosphatase activity,hydrolase activity		Hydrolase, other
350	sp|P03958|ADA_MOUSE	sp|P03958|ADA_MOUSE Adenosine deaminase OS=Mus musculus GN=Ada PE=1 SV=3	'ADA	1	15	30	15	extracellular space,cytoplasm,cytoplasm,lysosome,cytosol,plasma membrane,external side of plasma membrane,external side of plasma membrane,cell surface,membrane,cell junction,cytoplasmic vesicle,dendrite cytoplasm,neuronal cell body	purine nucleoside binding,adenosine deaminase activity,adenosine deaminase activity,adenosine deaminase activity,zinc ion binding,zinc ion binding,hydrolase activity,deaminase activity,metal ion binding	response to hypoxia,in utero embryonic development,histamine secretion,trophectodermal cell differentiation,liver development,placenta development,germinal center B cell differentiation,positive regulation of germinal center formation,negative regulation of leukocyte migration,negative regulation of leukocyte migration,negative regulation of mature B cell apoptotic process,adenosine catabolic pro…	Hydrolase, other
3760	tr|D3Z689|D3Z689_MOUSE;tr|Q9CRC7|Q9CRC7_MOUSE	tr|D3Z689|D3Z689_MOUSE ADAMTS-like 5, isoform CRA_c OS=Mus musculus GN=Adamtsl5 PE=1 SV=1	'ADAMTSL5	2	8;1	50	8	microfibril,extracellular region,proteinaceous extracellular matrix,proteinaceous extracellular matrix			Extracellular matrix
3038	sp|Q9D0L4|ADCK1_MOUSE;sp|Q9D0L4-2|ADCK1_MOUSE	sp|Q9D0L4|ADCK1_MOUSE Uncharacterized aarF domain-containing protein kinase 1 OS=Mus musculus GN=Adck1 PE=1 SV=1;sp|Q9D0L4-2|ADCK1_MOUSE Isoform 2 of Uncharacterized aarF domain-containing protein kinase 1 OS=Mus musculus GN=Adck1	'ADCK1	2	14;8	203	14	extracellular region,mitochondrion	nucleotide binding,molecular_function,protein kinase activity,protein serine/threonine kinase activity,transmembrane receptor protein serine/threonine kinase activity,3-phosphoinositide-dependent protein kinase activity,DNA-dependent protein kinase activity,AMP-activated protein kinase activity,cyclic nucleotide-dependent protein kinase activity,eukaryotic translation initiation factor 2alpha kin…	protein phosphorylation,biological_process,phosphorylation	Unknown
1520	sp|Q60936|ADCK3_MOUSE;tr|F7B1B6|F7B1B6_MOUSE;sp|Q60936-2|ADCK3_MOUSE;tr|A0A0A6YXD9|A0A0A6YXD9_MOUSE;tr|E0CYD3|E0CYD3_MOUSE;tr|E0CYT4|E0CYT4_MOUSE;tr|E0CYG7|E0CYG7_MOUSE;tr|E0CZ05|E0CZ05_MOUSE;tr|E0CXT4|E0CXT4_MOUSE;tr|E0CXR6|E0CXR6_MOUSE;tr|E0CYC1|E0CYC1_MOUSE;tr|E0CXR1|E0CXR1_MOUSE;tr|A0A0A6YXI0|A0A0A6YXI0_MOUSE;tr|E0CXI5|E0CXI5_MOUSE;tr|F6T0A8|F6T0A8_MOUSE	sp|Q60936|ADCK3_MOUSE Atypical kinase ADCK3, mitochondrial OS=Mus musculus GN=Adck3 PE=1 SV=2;tr|F7B1B6|F7B1B6_MOUSE Atypical kinase ADCK3, mitochondrial (Fragment) OS=Mus musculus GN=Adck3 PE=1 SV=1;sp|Q60936-2|ADCK3_MOUSE Isoform 2 of Atypical kinase	'ADCK3	15	26;18;17;6;3;3;3;3;3;3;3;3;2;1;1	897	26	mitochondrion,mitochondrion,membrane,integral component of membrane	nucleotide binding,ATP binding,kinase activity,transferase activity,ADP binding	ubiquinone biosynthetic process,phosphorylation	Metabolism - biosynthesis
1214	sp|Q01341|ADCY6_MOUSE;tr|F8VQ52|F8VQ52_MOUSE	sp|Q01341|ADCY6_MOUSE Adenylate cyclase type 6 OS=Mus musculus GN=Adcy6 PE=1 SV=1;tr|F8VQ52|F8VQ52_MOUSE Adenylate cyclase type 6 OS=Mus musculus GN=Adcy6 PE=1 SV=1	'ADCY6	2	2;2	11	3	endosome,plasma membrane,plasma membrane,cilium,membrane,integral component of membrane,intrinsic component of plasma membrane,microvillus membrane,sarcolemma,cell projection,membrane raft	SNARE binding,nucleotide binding,adenylate cyclase activity,adenylate cyclase activity,adenylate cyclase activity,receptor binding,ATP binding,calcium- and calmodulin-responsive adenylate cyclase activity,calcium- and calmodulin-responsive adenylate cyclase activity,lyase activity,phosphorus-oxygen lyase activity,protein kinase binding,metal ion binding,scaffold protein binding	renal water homeostasis,cAMP biosynthetic process,cAMP biosynthetic process,adenylate cyclase-activating G-protein coupled receptor signaling pathway,adenylate cyclase-activating G-protein coupled receptor signaling pathway,adenylate cyclase-inhibiting G-protein coupled receptor signaling pathway,dopamine receptor signaling pathway,cyclic nucleotide biosynthetic process,negative regulation of neu…	Metabolism - biosynthesis
3462	sp|Q9QYC0|ADDA_MOUSE;sp|Q9QYC0-2|ADDA_MOUSE;tr|F8WHZ9|F8WHZ9_MOUSE;tr|F8WGR0|F8WGR0_MOUSE;tr|E9Q1K3|E9Q1K3_MOUSE;tr|D3Z0T1|D3Z0T1_MOUSE;tr|F6RDR0|F6RDR0_MOUSE;tr|F6V4G5|F6V4G5_MOUSE;sp|Q9QYB8-2|ADDB_MOUSE;sp|Q9QYB8|ADDB_MOUSE	sp|Q9QYC0|ADDA_MOUSE Alpha-adducin OS=Mus musculus GN=Add1 PE=1 SV=2;sp|Q9QYC0-2|ADDA_MOUSE Isoform 2 of Alpha-adducin OS=Mus musculus GN=Add1;tr|F8WHZ9|F8WHZ9_MOUSE Alpha-adducin OS=Mus musculus GN=Add1 PE=1 SV=1;tr|F8WGR0|F8WGR0_MOUSE Alpha-adducin O	'ADD1	10	15;13;13;13;12;3;3;2;1;1	220	15	nucleus,nucleoplasm,cytoplasm,cytoskeleton,plasma membrane,focal adhesion,F-actin capping protein complex,postsynaptic density,membrane,dendrite,dendritic spine,synapse,perinuclear region of cytoplasm	actin binding,structural molecule activity,calmodulin binding,transcription factor binding,spectrin binding,T cell receptor binding,protein homodimerization activity,poly(A) RNA binding,protein heterodimerization activity,actin filament binding	cell morphogenesis,in utero embryonic development,cell volume homeostasis,hemoglobin metabolic process,erythrocyte differentiation,negative regulation of actin filament polymerization,positive regulation of protein binding,multicellular organism growth,positive regulation of angiogenesis,positive regulation of endocytosis,homeostasis of number of cells within a tissue,barbed-end actin filament ca…	Cytoskeleton
3461	sp|Q9QYB5-2|ADDG_MOUSE;sp|Q9QYB5|ADDG_MOUSE	sp|Q9QYB5-2|ADDG_MOUSE Isoform 1 of Gamma-adducin OS=Mus musculus GN=Add3;sp|Q9QYB5|ADDG_MOUSE Gamma-adducin OS=Mus musculus GN=Add3 PE=1 SV=2	'ADD3	2	15;14	157	15	condensed nuclear chromosome,nucleoplasm,cytoplasm,cytoplasm,cytoskeleton,cytoskeleton,plasma membrane,brush border,cell-cell junction,cell cortex,membrane	actin binding,protein kinase C binding,structural molecule activity,calmodulin binding		Cytoskeleton
80	sp|G5E8Q8|AGRF5_MOUSE	sp|G5E8Q8|AGRF5_MOUSE Adhesion G protein-coupled receptor F5 OS=Mus musculus GN=Adgrf5 PE=1 SV=1	'ADGRF5	1	2	19	2	plasma membrane,cell surface,membrane,integral component of membrane,cytoplasmic vesicle,apical part of cell	molecular_function,transmembrane signaling receptor activity,G-protein coupled receptor activity	energy reserve metabolic process,cell surface receptor signaling pathway,G-protein coupled receptor signaling pathway,regulation of lipid metabolic process,glucose homeostasis,negative regulation of macrophage activation,surfactant homeostasis,fat cell differentiation,positive regulation of phospholipid biosynthetic process	Metabolism
313	sp|P00329|ADH1_MOUSE	sp|P00329|ADH1_MOUSE Alcohol dehydrogenase 1 OS=Mus musculus GN=Adh1 PE=1 SV=2	'ADH1	1	13	121	13	intracellular,cytoplasm,mitochondrion,cytosol	alcohol dehydrogenase (NAD) activity,alcohol dehydrogenase (NAD) activity,alcohol dehydrogenase (NAD) activity,alcohol dehydrogenase activity, zinc-dependent,retinol dehydrogenase activity,drug binding,zinc ion binding,oxidoreductase activity,ethanol binding,protein homodimerization activity,metal ion binding,NAD binding	retinoid metabolic process,ethanol catabolic process,ethanol catabolic process,ethanol oxidation,response to retinoic acid,response to testosterone,retinol metabolic process,retinol metabolic process,retinoic acid metabolic process,retinoic acid metabolic process,acetaldehyde biosynthetic process,behavioral response to ethanol,response to steroid hormone,oxidation-reduction process	Cell redox homeostasis
615	sp|P28474|ADHX_MOUSE;tr|A0A0G2JGS3|A0A0G2JGS3_MOUSE	sp|P28474|ADHX_MOUSE Alcohol dehydrogenase class-3 OS=Mus musculus GN=Adh5 PE=1 SV=3	'ADH5	2	17;3	244	19	nucleus,cytoplasm,mitochondrion,extracellular exosome	C-3 sterol dehydrogenase (C-4 sterol decarboxylase) activity,alcohol dehydrogenase (NAD) activity,alcohol dehydrogenase (NAD) activity,aldo-keto reductase (NADP) activity,isocitrate dehydrogenase activity,mevaldate reductase activity,fatty acid binding,zinc ion binding,gluconate dehydrogenase activity,steroid dehydrogenase activity,oxidoreductase activity,epoxide dehydrogenase activity,5-exo-hydr…	retinoid metabolic process,respiratory system process,ethanol catabolic process,ethanol oxidation,peptidyl-cysteine S-nitrosylation,response to lipopolysaccharide,positive regulation of blood pressure,formaldehyde catabolic process,response to nitrosative stress,response to redox state,oxidation-reduction process	Cell redox homeostasis
1663	sp|Q64437|ADH7_MOUSE	sp|Q64437|ADH7_MOUSE Alcohol dehydrogenase class 4 mu/sigma chain OS=Mus musculus GN=Adh7 PE=2 SV=2	'ADH7	1	4	5	6	intracellular,cytoplasm	alcohol dehydrogenase (NAD) activity,alcohol dehydrogenase (NAD) activity,alcohol dehydrogenase (NAD) activity,alcohol dehydrogenase activity, zinc-dependent,aldehyde oxidase activity,retinol dehydrogenase activity,retinol dehydrogenase activity,zinc ion binding,oxidoreductase activity,retinol binding,ethanol binding,protein homodimerization activity,metal ion binding,receptor antagonist activity…	retinoid metabolic process,ethanol metabolic process,ethanol catabolic process,ethanol oxidation,response to bacterium,fatty acid omega-oxidation,retinol metabolic process,retinol metabolic process,retinoic acid metabolic process,response to ethanol,oxidation-reduction process	Cell redox homeostasis
2347	tr|A0A087WRE7|A0A087WRE7_MOUSE;sp|Q8R0N6|HOT_MOUSE;sp|Q8R0N6-2|HOT_MOUSE	tr|A0A087WRE7|A0A087WRE7_MOUSE Hydroxyacid-oxoacid transhydrogenase, mitochondrial (Fragment) OS=Mus musculus GN=Adhfe1 PE=1 SV=1;sp|Q8R0N6|HOT_MOUSE Hydroxyacid-oxoacid transhydrogenase, mitochondrial OS=Mus musculus GN=Adhfe1 PE=1 SV=2;sp|Q8R0N6-2|HOT	'ADHFE1	3	17;17;16	287	17		oxidoreductase activity,metal ion binding,hydroxyacid-oxoacid transhydrogenase activity	molecular hydrogen transport,oxidation-reduction process	Cell redox homeostasis
2689	sp|Q99JT9|MTND_MOUSE;tr|F7ARY2|F7ARY2_MOUSE	sp|Q99JT9|MTND_MOUSE 1,2-dihydroxy-3-keto-5-methylthiopentene dioxygenase OS=Mus musculus GN=Adi1 PE=1 SV=1;tr|F7ARY2|F7ARY2_MOUSE 1,2-dihydroxy-3-keto-5-methylthiopentene dioxygenase (Fragment) OS=Mus musculus GN=Adi1 PE=1 SV=1	'ADI1	2	2;1	17	2	nucleus,cytoplasm,plasma membrane,membrane	acireductone dioxygenase [iron(II)-requiring] activity,oxidoreductase activity,metal ion binding,dioxygenase activity	methionine metabolic process,cellular amino acid biosynthetic process,methionine biosynthetic process,L-methionine biosynthetic process from methylthioadenosine,oxidation-reduction process	Metabolism - biosynthesis
1523	sp|Q60994|ADIPO_MOUSE;tr|E9PWU4|E9PWU4_MOUSE	sp|Q60994|ADIPO_MOUSE Adiponectin OS=Mus musculus GN=Adipoq PE=1 SV=2	'ADIPOQ	2	7;3	351	7	extracellular region,collagen trimer,extracellular space,extracellular space,endoplasmic reticulum,cell surface,protein complex,extracellular exosome	receptor binding,hormone activity,hormone activity,hormone activity,protein binding,sialic acid binding,identical protein binding,protein homodimerization activity	positive regulation of protein phosphorylation,glucose metabolic process,glucose metabolic process,fatty acid beta-oxidation,response to glucose,response to glucose,positive regulation of signal transduction,negative regulation of platelet-derived growth factor receptor signaling pathway,negative regulation of platelet-derived growth factor receptor signaling pathway,positive regulation of protei…	Metabolism
871	sp|P55264|ADK_MOUSE	sp|P55264|ADK_MOUSE Adenosine kinase OS=Mus musculus GN=Adk PE=1 SV=2	'ADK	1	3	295	21	nucleus,nucleus,nucleoplasm,cytoplasm,cytosol	nucleotide binding,adenosine kinase activity,adenosine kinase activity,ATP binding,kinase activity,transferase activity,phosphotransferase activity, alcohol group as acceptor,poly(A) RNA binding,metal ion binding	purine ribonucleoside salvage,dATP biosynthetic process,positive regulation of cardiac muscle hypertrophy,phosphorylation,positive regulation of T cell proliferation,type B pancreatic cell proliferation,adenosine metabolic process	Metabolism
1766	sp|Q6PDY2|AEDO_MOUSE	sp|Q6PDY2|AEDO_MOUSE 2-aminoethanethiol dioxygenase OS=Mus musculus GN=Ado PE=1 SV=2	'ADO	1	7	37	7		protein binding,oxidoreductase activity,oxidoreductase activity, acting on single donors with incorporation of molecular oxygen, incorporation of two atoms of oxygen,metal ion binding,cysteamine dioxygenase activity,dioxygenase activity		Cell redox homeostasis
2464	sp|Q8VDL4-3|ADPGK_MOUSE;sp|Q8VDL4|ADPGK_MOUSE;sp|Q8VDL4-2|ADPGK_MOUSE	sp|Q8VDL4-3|ADPGK_MOUSE Isoform 3 of ADP-dependent glucokinase OS=Mus musculus GN=Adpgk;sp|Q8VDL4|ADPGK_MOUSE ADP-dependent glucokinase OS=Mus musculus GN=Adpgk PE=1 SV=2;sp|Q8VDL4-2|ADPGK_MOUSE Isoform 2 of ADP-dependent glucokinase OS=Mus musculus GN=	'ADPGK	3	2;2;1	4	2	extracellular region,endoplasmic reticulum,membrane	molecular_function,kinase activity,transferase activity,phosphotransferase activity, alcohol group as acceptor,ADP-specific glucokinase activity,metal ion binding	carbohydrate metabolic process,glycolytic process,biological_process,phosphorylation	Metabolism
867	sp|P54923|ADPRH_MOUSE	sp|P54923|ADPRH_MOUSE [Protein ADP-ribosylarginine] hydrolase OS=Mus musculus GN=Adprh PE=1 SV=1	'ADPRH	1	9	71	9		magnesium ion binding,ADP-ribosylarginine hydrolase activity,ADP-ribosylarginine hydrolase activity,hydrolase activity	cellular protein modification process,cellular protein modification process,protein de-ADP-ribosylation	Protein post-translational modification
1944	sp|Q8BGK2|ARHL1_MOUSE;tr|E9Q4C0|E9Q4C0_MOUSE;tr|E9Q333|E9Q333_MOUSE	sp|Q8BGK2|ARHL1_MOUSE [Protein ADP-ribosylarginine] hydrolase-like protein 1 OS=Mus musculus GN=Adprhl1 PE=1 SV=1;tr|E9Q4C0|E9Q4C0_MOUSE [Protein ADP-ribosylarginine] hydrolase-like protein 1 (Fragment) OS=Mus musculus GN=Adprhl1 PE=1 SV=1	'ADPRHL1	3	19;13;2	323	19	intracellular,endomembrane system	magnesium ion binding,ADP-ribosylarginine hydrolase activity,GTPase activator activity,hydrolase activity,Rab GTPase binding	intracellular protein transport,regulation of vesicle fusion,protein de-ADP-ribosylation,activation of GTPase activity	Transport
2203	sp|Q8CG72|ARHL2_MOUSE;sp|Q8CG72-2|ARHL2_MOUSE	sp|Q8CG72|ARHL2_MOUSE Poly(ADP-ribose) glycohydrolase ARH3 OS=Mus musculus GN=Adprhl2 PE=1 SV=1;sp|Q8CG72-2|ARHL2_MOUSE Isoform 2 of Poly(ADP-ribose) glycohydrolase ARH3 OS=Mus musculus GN=Adprhl2	'ADPRHL2	2	2;1	20	2	nucleus,nucleoplasm,cytoplasm,mitochondrion	molecular_function,poly(ADP-ribose) glycohydrolase activity,hydrolase activity,metal ion binding		Hydrolase, other
3405	tr|A0A0A6YVU8|A0A0A6YVU8_MOUSE;sp|Q9JKV1|ADRM1_MOUSE;tr|D3YUD8|D3YUD8_MOUSE	tr|A0A0A6YVU8|A0A0A6YVU8_MOUSE MCG119397 OS=Mus musculus GN=Gm9774 PE=4 SV=1;sp|Q9JKV1|ADRM1_MOUSE Proteasomal ubiquitin receptor ADRM1 OS=Mus musculus GN=Adrm1 PE=1 SV=2	ADRM1	3	3;3;1	35	3				Proteasome
864	sp|P54822|PUR8_MOUSE;tr|E9Q242|E9Q242_MOUSE;tr|E9Q3T7|E9Q3T7_MOUSE;tr|E9Q0A0|E9Q0A0_MOUSE;tr|A0A0G2JFI8|A0A0G2JFI8_MOUSE	sp|P54822|PUR8_MOUSE Adenylosuccinate lyase OS=Mus musculus GN=Adsl PE=1 SV=2;tr|E9Q242|E9Q242_MOUSE Adenylosuccinate lyase OS=Mus musculus GN=Adsl PE=1 SV=1;tr|E9Q3T7|E9Q3T7_MOUSE Adenylosuccinate lyase OS=Mus musculus GN=Adsl PE=1 SV=1	'ADSL	5	18;16;15;6;4	365	18	mitochondrion,cytosol	catalytic activity,N6-(1,2-dicarboxyethyl)AMP AMP-lyase (fumarate-forming) activity,N6-(1,2-dicarboxyethyl)AMP AMP-lyase (fumarate-forming) activity,N6-(1,2-dicarboxyethyl)AMP AMP-lyase (fumarate-forming) activity,lyase activity,(S)-2-(5-amino-1-(5-phospho-D-ribosyl)imidazole-4-carboxamido)succinate AMP-lyase (fumarate-forming) activity,(S)-2-(5-amino-1-(5-phospho-D-ribosyl)imidazole-4-carboxamid…	purine nucleotide metabolic process,purine nucleotide metabolic process,purine nucleotide biosynthetic process,AMP biosynthetic process,AMP biosynthetic process,response to nutrient,aerobic respiration,purine ribonucleotide biosynthetic process,ribonucleoside monophosphate biosynthetic process,protein tetramerization,protein tetramerization	Metabolism
741	sp|P46664|PURA2_MOUSE	sp|P46664|PURA2_MOUSE Adenylosuccinate synthetase isozyme 2 OS=Mus musculus GN=Adss PE=1 SV=2	'ADSS	1	5	17	7	cytoplasm,cytoplasm,plasma membrane,extracellular exosome	nucleotide binding,adenylosuccinate synthase activity,adenylosuccinate synthase activity,GTP binding,ligase activity,metal ion binding	purine nucleotide biosynthetic process,AMP biosynthetic process,AMP biosynthetic process,aspartate metabolic process,'de novo' AMP biosynthetic process,IMP metabolic process,IMP metabolic process	Metabolism
616	sp|P28650|PURA1_MOUSE;tr|J3QN31|J3QN31_MOUSE;sp|P28650-2|PURA1_MOUSE	sp|P28650|PURA1_MOUSE Adenylosuccinate synthetase isozyme 1 OS=Mus musculus GN=Adssl1 PE=1 SV=2;tr|J3QN31|J3QN31_MOUSE Adenylosuccinate synthetase isozyme 1 OS=Mus musculus GN=Adssl1 PE=1 SV=1;sp|P28650-2|PURA1_MOUSE Isoform 2 of Adenylosuccinate synthe	'ADSSL1	3	21;20;20	767	23	cytoplasm,cytoplasm,membrane	nucleotide binding,GTPase activity,adenylosuccinate synthase activity,adenylosuccinate synthase activity,protein binding,GTP binding,ligase activity,protein homodimerization activity,metal ion binding,actin filament binding	purine nucleotide metabolic process,purine nucleotide biosynthetic process,AMP biosynthetic process,aspartate metabolic process,purine ribonucleoside monophosphate biosynthetic process,'de novo' AMP biosynthetic process,IMP metabolic process,IMP metabolic process	Metabolism - biosynthesis
1646	sp|Q640N1-2|AEBP1_MOUSE;sp|Q640N1|AEBP1_MOUSE;sp|Q9D2L5|CPXM2_MOUSE	sp|Q640N1-2|AEBP1_MOUSE Isoform 2 of Adipocyte enhancer-binding protein 1 OS=Mus musculus GN=Aebp1;sp|Q640N1|AEBP1_MOUSE Adipocyte enhancer-binding protein 1 OS=Mus musculus GN=Aebp1 PE=1 SV=1	'AEBP1	3	4;4;1	13	4	extracellular region,extracellular space,extracellular space,nucleus,cytoplasm,extracellular matrix,extracellular exosome	RNA polymerase II regulatory region sequence-specific DNA binding,transcriptional repressor activity, RNA polymerase II transcription regulatory region sequence-specific binding,DNA binding,transcription corepressor activity,carboxypeptidase activity,metallocarboxypeptidase activity,serine-type carboxypeptidase activity,calmodulin binding,zinc ion binding	negative regulation of transcription from RNA polymerase II promoter,transcription, DNA-templated,regulation of transcription, DNA-templated,proteolysis,peptide metabolic process,protein processing	Transcription
2120	sp|Q8BZI0|AF1L1_MOUSE;sp|Q8BZI0-2|AF1L1_MOUSE	sp|Q8BZI0|AF1L1_MOUSE Actin filament-associated protein 1-like 1 OS=Mus musculus GN=Afap1l1 PE=1 SV=1	'AFAP1L1	2	5;1	29	5	nucleus,cytoplasm,plasma membrane,cell junction,cell projection			Cytoskeleton
2607	sp|Q920A7|AFG31_MOUSE;sp|Q920A7-2|AFG31_MOUSE	sp|Q920A7|AFG31_MOUSE AFG3-like protein 1 OS=Mus musculus GN=Afg3l1 PE=1 SV=2;sp|Q920A7-2|AFG31_MOUSE Isoform 2 of AFG3-like protein 1 OS=Mus musculus GN=Afg3l1	'AFG3L1	2	4;2	15	7	mitochondrion,m-AAA complex,membrane,integral component of membrane	nucleotide binding,ATP-dependent peptidase activity,metalloendopeptidase activity,ATP binding,peptidase activity,metallopeptidase activity,zinc ion binding,hydrolase activity,metal ion binding	protein complex assembly,proteolysis,mitochondrion organization,mitochondrial fusion,mitochondrial protein processing,mitochondrial protein processing,cristae formation,protein import into mitochondrial intermembrane space	Hydrolase, other
2249	sp|Q8JZQ2|AFG32_MOUSE	sp|Q8JZQ2|AFG32_MOUSE AFG3-like protein 2 OS=Mus musculus GN=Afg3l2 PE=1 SV=1	'AFG3L2	1	29	904	33	mitochondrion,mitochondrion,mitochondrial inner membrane,m-AAA complex,membrane,integral component of membrane	nucleotide binding,ATP-dependent peptidase activity,metalloendopeptidase activity,ATP binding,peptidase activity,metallopeptidase activity,zinc ion binding,hydrolase activity,metal ion binding	protein complex assembly,proteolysis,mitochondrion organization,axonogenesis,neuromuscular junction development,mitochondrial fusion,nerve development,mitochondrial protein processing,mitochondrial protein processing,regulation of multicellular organism growth,cristae formation,myelination,protein import into mitochondrial intermembrane space,muscle fiber development,righting reflex	Proteolysis
302	sp|O89020|AFAM_MOUSE;sp|O89020-3|AFAM_MOUSE;sp|O89020-2|AFAM_MOUSE	sp|O89020|AFAM_MOUSE Afamin OS=Mus musculus GN=Afm PE=1 SV=2;sp|O89020-3|AFAM_MOUSE Isoform 3 of Afamin OS=Mus musculus GN=Afm;sp|O89020-2|AFAM_MOUSE Isoform 2 of Afamin OS=Mus musculus GN=Afm	'AFM	3	12;12;9	82	12	extracellular region,extracellular space,extracellular exosome,blood microparticle		transport,vitamin transport	Transport
1649	sp|Q64191|ASPG_MOUSE	sp|Q64191|ASPG_MOUSE N(4)-(beta-N-acetylglucosaminyl)-L-asparaginase OS=Mus musculus GN=Aga PE=1 SV=1	'AGA	1	5	26	5	extracellular space,lysosome,endoplasmic reticulum,extracellular exosome	N4-(beta-N-acetylglucosaminyl)-L-asparaginase activity,N4-(beta-N-acetylglucosaminyl)-L-asparaginase activity,peptidase activity,hydrolase activity,protein self-association	proteolysis,protein deglycosylation,protein maturation	Protein post-translational modification
1612	tr|C5H3H4|C5H3H4_MOUSE;tr|C5H7W9|C5H7W9_MOUSE;tr|C5H3H7|C5H3H7_MOUSE;tr|O35444|O35444_MOUSE;sp|Q62151|RAGE_MOUSE	tr|C5H3H4|C5H3H4_MOUSE Advanced glycosylation end product-specific receptor OS=Mus musculus GN=Ager PE=1 SV=1;tr|C5H7W9|C5H7W9_MOUSE Advanced glycosylation end product-specific receptor OS=Mus musculus GN=Ager PE=1 SV=1;tr|C5H3H7|C5H3H7_MOUSE Advanced g	'AGER	5	4;4;4;4;4	9	4	extracellular region,extracellular region,extracellular space,nucleus,cytoplasm,cytosol,plasma membrane,external side of plasma membrane,basal plasma membrane,cell surface,membrane,integral component of membrane,axon,neuronal cell body	protein binding,heparin binding,identical protein binding,S100 protein binding,S100 protein binding,advanced glycation end-product receptor activity,high mobility group box 1 binding,advanced glycation end-product binding	response to hypoxia,regulation of T cell mediated cytotoxicity,negative regulation of protein phosphorylation,positive regulation of protein phosphorylation,negative regulation of endothelial cell proliferation,inflammatory response,negative regulation of cell adhesion,JAK-STAT cascade,positive regulation of autophagy,negative regulation of endothelial cell migration,positive regulation of gene e…	Stress response
3333	sp|Q9ESW4|AGK_MOUSE;sp|Q9ESW4-2|AGK_MOUSE	sp|Q9ESW4|AGK_MOUSE Acylglycerol kinase, mitochondrial OS=Mus musculus GN=Agk PE=1 SV=1	'AGK	2	7;2	145	7	mitochondrion,mitochondrion,membrane,membrane,intracellular membrane-bounded organelle	nucleotide binding,lipid kinase activity,ceramide kinase activity,diacylglycerol kinase activity,ATP binding,kinase activity,transferase activity,acylglycerol kinase activity	phosphorylation,ceramide biosynthetic process,lipid phosphorylation	Metabolism - biosynthesis
3843	tr|F8VPN4|F8VPN4_MOUSE;tr|A0A0G2JGI9|A0A0G2JGI9_MOUSE;tr|F6XXE6|F6XXE6_MOUSE;tr|E0CYU6|E0CYU6_MOUSE;tr|E0CX86|E0CX86_MOUSE;tr|F7CSZ6|F7CSZ6_MOUSE	tr|F8VPN4|F8VPN4_MOUSE Protein Agl OS=Mus musculus GN=Agl PE=1 SV=1;tr|A0A0G2JGI9|A0A0G2JGI9_MOUSE Protein Agl OS=Mus musculus GN=Agl PE=1 SV=1;tr|F6XXE6|F6XXE6_MOUSE Protein Agl (Fragment) OS=Mus musculus GN=Agl PE=1 SV=2	'AGL	6	90;77;51;13;7;6	1238	90	nucleus,cytoplasm,cytoplasm,inclusion body,sarcoplasmic reticulum	glycogen debranching enzyme activity,4-alpha-glucanotransferase activity,4-alpha-glucanotransferase activity,amylo-alpha-1,6-glucosidase activity,amylo-alpha-1,6-glucosidase activity,protein binding,carbohydrate binding,polysaccharide binding,polysaccharide binding,polyubiquitin binding,polyubiquitin binding	glycogen metabolic process,glycogen catabolic process,glycogen catabolic process,response to nutrient,response to hormone,response to glucocorticoid	Metabolism
2243	sp|Q8CJG1|AGO1_MOUSE;tr|H3BJ70|H3BJ70_MOUSE;tr|H3BL59|H3BL59_MOUSE	sp|Q8CJG1|AGO1_MOUSE Protein argonaute-1 OS=Mus musculus GN=Ago1 PE=1 SV=2;tr|H3BJ70|H3BJ70_MOUSE Protein argonaute-1 (Fragment) OS=Mus musculus GN=Ago1 PE=1 SV=1	'AGO1	3	3;1;1	18	11	cytoplasmic mRNA processing body,nucleus,cytoplasm,cytosol,polysome,RISC complex,intracellular ribonucleoprotein complex,micro-ribonucleoprotein complex,micro-ribonucleoprotein complex,RISC-loading complex	RNA polymerase II core promoter proximal region sequence-specific DNA binding,RNA polymerase II core binding,core promoter binding,nucleic acid binding,RNA binding,RNA binding,double-stranded RNA binding,single-stranded RNA binding,protein binding,miRNA binding,miRNA binding,transcription regulatory region DNA binding,poly(A) RNA binding	nuclear-transcribed mRNA catabolic process,transcription, DNA-templated,regulation of transcription, DNA-templated,regulation of translation,RNA secondary structure unwinding,miRNA metabolic process,positive regulation of gene expression,gene silencing by RNA,pre-miRNA processing,production of miRNAs involved in gene silencing by miRNA,miRNA mediated inhibition of translation,miRNA loading onto R…	Transcription
2242	sp|Q8CJG0|AGO2_MOUSE	sp|Q8CJG0|AGO2_MOUSE Protein argonaute-2 OS=Mus musculus GN=Ago2 PE=1 SV=3	'AGO2	1	11	143	17	cytoplasmic mRNA processing body,cytoplasmic mRNA processing body,nucleus,cytoplasm,mitochondrion,cytosol,polysome,mRNA cap binding complex,membrane,RISC complex,RISC complex,dendrite,intracellular ribonucleoprotein complex,intracellular ribonucleoprotein complex,micro-ribonucleoprotein complex,micro-ribonucleoprotein complex,RISC-loading complex,RISC-loading complex	RNA 7-methylguanosine cap binding,RNA polymerase II core binding,core promoter binding,nucleic acid binding,RNA binding,double-stranded RNA binding,single-stranded RNA binding,mRNA binding,nuclease activity,endonuclease activity,endoribonuclease activity,endoribonuclease activity,protein binding,protein C-terminus binding,hydrolase activity,siRNA binding,siRNA binding,miRNA binding,miRNA binding,…	transcription, DNA-templated,regulation of transcription, DNA-templated,regulation of translation,multicellular organism development,post-embryonic development,RNA secondary structure unwinding,miRNA metabolic process,positive regulation of gene expression,cell differentiation,gene silencing by RNA,pre-miRNA processing,pre-miRNA processing,siRNA loading onto RISC involved in RNA interference,prod…	Transcription
2312	sp|Q8K3K7|PLCB_MOUSE;tr|A2AI22|A2AI22_MOUSE	sp|Q8K3K7|PLCB_MOUSE 1-acyl-sn-glycerol-3-phosphate acyltransferase beta OS=Mus musculus GN=Agpat2 PE=1 SV=1	'AGPAT2	2	8;1	76	8	endoplasmic reticulum,membrane,integral component of membrane	1-acylglycerol-3-phosphate O-acyltransferase activity,1-acylglycerol-3-phosphate O-acyltransferase activity,transferase activity,transferase activity, transferring acyl groups	positive regulation of cytokine production,lipid metabolic process,phosphatidic acid biosynthetic process,metabolic process,phospholipid biosynthetic process,glycerophospholipid biosynthetic process	Metabolism - biosynthesis
3109	sp|Q9D517|PLCC_MOUSE;tr|D3YUW0|D3YUW0_MOUSE;tr|D3Z1M6|D3Z1M6_MOUSE	sp|Q9D517|PLCC_MOUSE 1-acyl-sn-glycerol-3-phosphate acyltransferase gamma OS=Mus musculus GN=Agpat3 PE=1 SV=2	'AGPAT3	3	14;1;1	219	14	nucleus,endoplasmic reticulum,endoplasmic reticulum,plasma membrane,membrane,integral component of membrane	1-acylglycerol-3-phosphate O-acyltransferase activity,transferase activity,transferase activity, transferring acyl groups,lysophosphatidic acid acyltransferase activity	lipid metabolic process,metabolic process,phospholipid biosynthetic process	Metabolism - biosynthesis
2131	sp|Q8C0I1|ADAS_MOUSE;tr|A2AL50|A2AL50_MOUSE;tr|H3BKN2|H3BKN2_MOUSE;tr|A2AL49|A2AL49_MOUSE;tr|H3BJ14|H3BJ14_MOUSE;tr|H3BIY5|H3BIY5_MOUSE	sp|Q8C0I1|ADAS_MOUSE Alkyldihydroxyacetonephosphate synthase, peroxisomal OS=Mus musculus GN=Agps PE=1 SV=1;tr|A2AL50|A2AL50_MOUSE Alkyldihydroxyacetonephosphate synthase, peroxisomal OS=Mus musculus GN=Agps PE=1 SV=1;tr|H3BKN2|H3BKN2_MOUSE Alkyldihydro	'AGPS	6	10;10;9;8;1;1	71	10	nucleolus,mitochondrion,mitochondrion,peroxisome,peroxisomal membrane,membrane,intracellular membrane-bounded organelle	catalytic activity,alkylglycerone-phosphate synthase activity,oxidoreductase activity,oxidoreductase activity, acting on CH-OH group of donors,transferase activity,flavin adenine dinucleotide binding	lipid metabolic process,lipid biosynthetic process,oxidation-reduction process	Metabolism - biosynthesis
3882	tr|M0QWP1|M0QWP1_MOUSE;sp|A2ASQ1-3|AGRIN_MOUSE;tr|Z4YK85|Z4YK85_MOUSE;sp|A2ASQ1-2|AGRIN_MOUSE;sp|A2ASQ1|AGRIN_MOUSE;tr|Z4YJS5|Z4YJS5_MOUSE	tr|M0QWP1|M0QWP1_MOUSE Agrin OS=Mus musculus GN=Agrn PE=1 SV=1;sp|A2ASQ1-3|AGRIN_MOUSE Isoform 3 of Agrin OS=Mus musculus GN=Agrn;tr|Z4YK85|Z4YK85_MOUSE Agrin OS=Mus musculus GN=Agrn PE=1 SV=1;sp|A2ASQ1-2|AGRIN_MOUSE Isoform 2 of Agrin OS=Mus musculus	'AGRN	6	33;28;28;28;27;12	238	33	basement membrane,basement membrane,basal lamina,basal lamina,extracellular space,extracellular space,cytoplasm,plasma membrane,cell surface,membrane,integral component of membrane,cell junction,extracellular matrix,extracellular matrix,sarcolemma,axonal growth cone,synapse,synapse,extracellular exosome	dystroglycan binding,calcium ion binding,protein binding,acetylcholine receptor regulator activity,chondroitin sulfate binding,BMP binding,ATPase inhibitor activity,heparan sulfate proteoglycan binding,ion channel binding,transforming growth factor beta binding	regulation of protein phosphorylation,positive regulation of protein phosphorylation,positive regulation of protein phosphorylation,plasma membrane organization,chemical synaptic transmission,chemical synaptic transmission,multicellular organism development,synapse assembly,neuromuscular junction development,regulation of synaptic growth at neuromuscular junction,cell differentiation,positive reg…	Differentiation/Development
449	sp|P11859|ANGT_MOUSE;tr|Q3UTR7|Q3UTR7_MOUSE	sp|P11859|ANGT_MOUSE Angiotensinogen OS=Mus musculus GN=Agt PE=1 SV=1;tr|Q3UTR7|Q3UTR7_MOUSE Angiotensinogen OS=Mus musculus GN=Agt PE=1 SV=1	'AGT	2	6;5	39	6	extracellular space,extracellular space,cytoplasm,extracellular exosome,blood microparticle	serine-type endopeptidase inhibitor activity,hormone activity,sodium channel regulator activity,angiotensin receptor binding,type 1 angiotensin receptor binding,type 1 angiotensin receptor binding,type 2 angiotensin receptor binding,type 2 angiotensin receptor binding,receptor agonist activity	ovarian follicle rupture,blood vessel development,branching involved in ureteric bud morphogenesis,branching involved in ureteric bud morphogenesis,kidney development,kidney development,regulation of systemic arterial blood pressure by circulatory renin-angiotensin,angiotensin mediated vasoconstriction involved in regulation of systemic arterial blood pressure,renal response to blood flow involve…	Differentiation/Development
800	sp|P50247|SAHH_MOUSE;tr|A2ALT5|A2ALT5_MOUSE	sp|P50247|SAHH_MOUSE Adenosylhomocysteinase OS=Mus musculus GN=Ahcy PE=1 SV=3	'AHCY	2	20;2	489	20	nucleus,cytoplasm,cytosol,cytosol,neuron projection,extracellular exosome	adenosylhomocysteinase activity,adenosylhomocysteinase activity,copper ion binding,adenyl nucleotide binding,identical protein binding,protein self-association,NAD binding	chronic inflammatory response to antigenic stimulus,response to nutrient,S-adenosylhomocysteine catabolic process,S-adenosylhomocysteine catabolic process,S-adenosylmethionine cycle,circadian sleep/wake cycle,homocysteine biosynthetic process	Metabolism
1858	sp|Q80SW1|SAHH2_MOUSE;tr|H3BKT5|H3BKT5_MOUSE;tr|F8WI65|F8WI65_MOUSE;sp|Q68FL4-2|SAHH3_MOUSE;tr|F8WGT1|F8WGT1_MOUSE;sp|Q68FL4|SAHH3_MOUSE;tr|F7ATQ6|F7ATQ6_MOUSE;tr|D3Z2Q0|D3Z2Q0_MOUSE;tr|D3YX97|D3YX97_MOUSE;tr|H3BL31|H3BL31_MOUSE;tr|D3YYM7|D3YYM7_MOUSE	sp|Q80SW1|SAHH2_MOUSE Putative adenosylhomocysteinase 2 OS=Mus musculus GN=Ahcyl1 PE=1 SV=1;tr|H3BKT5|H3BKT5_MOUSE Adenosylhomocysteinase OS=Mus musculus GN=Ahcyl2 PE=1 SV=1;tr|F8WI65|F8WI65_MOUSE Adenosylhomocysteinase OS=Mus musculus GN=Ahcyl2 PE=1 SV	AHCYL1	11	11;7;7;7;7;7;3;3;2;2;2	83	11				Metabolism
1746	sp|Q6PAL7|AHDC1_MOUSE	sp|Q6PAL7|AHDC1_MOUSE AT-hook DNA-binding motif-containing protein 1 OS=Mus musculus GN=Ahdc1 PE=1 SV=1	'AHDC1	1	3	7	3		molecular_function,DNA binding		Unknown
3806	tr|E9Q616|E9Q616_MOUSE;tr|G5E8K8|G5E8K8_MOUSE	tr|E9Q616|E9Q616_MOUSE Protein Ahnak OS=Mus musculus GN=Ahnak PE=1 SV=1	'AHNAK	2	154;2	2654	154	nucleus,cytoplasm,lysosomal membrane,cytosol,plasma membrane,plasma membrane,cell-cell junction,focal adhesion,actin cytoskeleton,actin cytoskeleton,membrane,T-tubule,vesicle,vesicle,sarcolemma,costamere,cell-cell contact zone,cell-cell contact zone,membrane raft,membrane raft,extracellular exosome	S100 protein binding,poly(A) RNA binding,structural molecule activity conferring elasticity	regulation of RNA splicing,protein oligomerization,regulation of voltage-gated calcium channel activity	Differentiation/Development
3783	tr|F7CVJ5|F7CVJ5_MOUSE;tr|F7DBB3|F7DBB3_MOUSE;tr|E9PYB0|E9PYB0_MOUSE	tr|F7CVJ5|F7CVJ5_MOUSE Protein Ahnak2 (Fragment) OS=Mus musculus GN=Ahnak2 PE=1 SV=1;tr|F7DBB3|F7DBB3_MOUSE Protein Ahnak2 (Fragment) OS=Mus musculus GN=Ahnak2 PE=1 SV=1;tr|E9PYB0|E9PYB0_MOUSE Protein Ahnak2 (Fragment) OS=Mus musculus GN=Ahnak2 PE=1 SV=	'AHNAK2	3	7;7;7	118	7	;cytoplasm,plasma membrane,Z disc,T-tubule,cytoplasmic vesicle membrane,costamere			Unknown
1999	sp|Q8BK64|AHSA1_MOUSE	sp|Q8BK64|AHSA1_MOUSE Activator of 90 kDa heat shock protein ATPase homolog 1 OS=Mus musculus GN=Ahsa1 PE=1 SV=2	'AHSA1	1	9	133	9	cytoplasm,endoplasmic reticulum,extracellular exosome	ATPase activator activity,chaperone binding		Chaperone
2329	sp|Q8N9S3-2|AHSA2_MOUSE;sp|Q8N9S3-3|AHSA2_MOUSE;tr|F6S1R2|F6S1R2_MOUSE;sp|Q8N9S3|AHSA2_MOUSE;tr|A2AF81|A2AF81_MOUSE	sp|Q8N9S3-2|AHSA2_MOUSE Isoform 2 of Activator of 90 kDa heat shock protein ATPase homolog 2 OS=Mus musculus GN=Ahsa2;sp|Q8N9S3-3|AHSA2_MOUSE Isoform 3 of Activator of 90 kDa heat shock protein ATPase homolog 2 OS=Mus musculus GN=Ahsa2;tr|F6S1R2|F6S1R2_	'AHSA2	5	3;3;3;3;2	8	3		ATPase activator activity,molecular_function,chaperone binding	response to stress,biological_process	Chaperone
635	sp|P29699|FETUA_MOUSE	sp|P29699|FETUA_MOUSE Alpha-2-HS-glycoprotein OS=Mus musculus GN=Ahsg PE=1 SV=1	'AHSG	1	6	142	6	extracellular region,extracellular space,extracellular matrix,extracellular matrix,protein complex,extracellular exosome,blood microparticle,blood microparticle	endopeptidase inhibitor activity,cysteine-type endopeptidase inhibitor activity,receptor signaling protein tyrosine kinase inhibitor activity	ossification,protein complex assembly,acute-phase response,male gonad development,negative regulation of cell growth,negative regulation of bone mineralization,negative regulation of bone mineralization,positive regulation of bone resorption,negative regulation of insulin receptor signaling pathway,regulation of inflammatory response,positive regulation of phagocytosis	Differentiation/Development
3723	tr|A2AS37|A2AS37_MOUSE	tr|A2AS37|A2AS37_MOUSE Protein AI182371 OS=Mus musculus GN=AI182371 PE=1 SV=2	'AI182371	1	2	16	2				Stress response
2154	sp|Q8C4Q6|AIDA_MOUSE	sp|Q8C4Q6|AIDA_MOUSE Axin interactor, dorsalization-associated protein OS=Mus musculus GN=Aida PE=1 SV=1	'AIDA	1	2	11	2	cytoplasm,membrane	protein binding,protein domain specific binding,phosphatidylinositol binding	multicellular organism development,dorsal/ventral pattern formation,negative regulation of Wnt signaling pathway,regulation of protein homodimerization activity,negative regulation of JUN kinase activity,negative regulation of JUN kinase activity,negative regulation of JUN kinase activity,negative regulation of JNK cascade,negative regulation of JNK cascade,negative regulation of JNK cascade,dete…	Differentiation/Development
3623	sp|Q9Z0X1|AIFM1_MOUSE;tr|B1AU25|B1AU25_MOUSE	sp|Q9Z0X1|AIFM1_MOUSE Apoptosis-inducing factor 1, mitochondrial OS=Mus musculus GN=Aifm1 PE=1 SV=1;tr|B1AU25|B1AU25_MOUSE Apoptosis-inducing factor 1, mitochondrial OS=Mus musculus GN=Aifm1 PE=1 SV=1	'AIFM1	2	33;32	1584	33	nucleus,nucleus,nucleus,cytoplasm,cytoplasm,mitochondrion,mitochondrion,mitochondrion,mitochondrial outer membrane,mitochondrial inner membrane,mitochondrial intermembrane space,mitochondrial intermembrane space,cytosol,cytosol,cytosol,membrane	C-3 sterol dehydrogenase (C-4 sterol decarboxylase) activity,DNA binding,aldo-keto reductase (NADP) activity,electron-transferring-flavoprotein dehydrogenase activity,isocitrate dehydrogenase activity,mevaldate reductase activity,protein binding,gluconate dehydrogenase activity,NAD(P)H oxidase activity,steroid dehydrogenase activity,oxidoreductase activity,oxidoreductase activity, acting on NAD(P…	apoptotic process,activation of cysteine-type endopeptidase activity involved in apoptotic process,response to oxidative stress,apoptotic mitochondrial changes,positive regulation of cell death,neuron differentiation,mitochondrial respiratory chain complex I assembly,positive regulation of apoptotic process,positive regulation of neuron apoptotic process,cell redox homeostasis,neuron apoptotic pr…	Apoptosis
2065	sp|Q8BUE4|AIFM2_MOUSE;sp|Q8BUE4-2|AIFM2_MOUSE	sp|Q8BUE4|AIFM2_MOUSE Apoptosis-inducing factor 2 OS=Mus musculus GN=Aifm2 PE=1 SV=1;sp|Q8BUE4-2|AIFM2_MOUSE Isoform 2 of Apoptosis-inducing factor 2 OS=Mus musculus GN=Aifm2	'AIFM2	2	9;7	51	9	extracellular space,cytoplasm,mitochondrion,mitochondrion,mitochondrial outer membrane,lipid particle,cytosol,membrane,integral component of membrane	DNA binding,electron-transferring-flavoprotein dehydrogenase activity,N-ethylmaleimide reductase activity,oxidoreductase activity,reduced coenzyme F420 dehydrogenase activity,sulfur oxygenase reductase activity,malolactic enzyme activity,NADPH:sulfur oxidoreductase activity,flavin adenine dinucleotide binding,epoxyqueuosine reductase activity	apoptotic mitochondrial changes,positive regulation of apoptotic process,oxidation-reduction process	Apoptosis
646	sp|P31230|AIMP1_MOUSE;tr|Q3UZG4|Q3UZG4_MOUSE;tr|A0A0G2JEU9|A0A0G2JEU9_MOUSE;tr|A0A0G2JDV0|A0A0G2JDV0_MOUSE;tr|A0A0G2JDW6|A0A0G2JDW6_MOUSE;tr|A0A0G2JDH0|A0A0G2JDH0_MOUSE	sp|P31230|AIMP1_MOUSE Aminoacyl tRNA synthase complex-interacting multifunctional protein 1 OS=Mus musculus GN=Aimp1 PE=1 SV=2;tr|Q3UZG4|Q3UZG4_MOUSE Aminoacyl tRNA synthase complex-interacting multifunctional protein 1 OS=Mus musculus GN=Aimp1 PE=1 SV=1	'AIMP1	6	7;7;3;3;3;2	100	7	extracellular region,extracellular space,extracellular space,nucleus,cytoplasm,endoplasmic reticulum,Golgi apparatus,cell surface,membrane,aminoacyl-tRNA synthetase multienzyme complex,aminoacyl-tRNA synthetase multienzyme complex,methionyl glutamyl tRNA synthetase complex,cytoplasmic vesicle	tRNA binding,tRNA binding,RNA binding,cytokine activity,protein homodimerization activity,GTPase binding	angiogenesis,negative regulation of endothelial cell proliferation,carbohydrate metabolic process,glucose metabolic process,translation,tRNA aminoacylation for protein translation,apoptotic process,inflammatory response,cell adhesion,cell-cell signaling,leukocyte migration,leukocyte migration	Metabolism - biosynthesis
2336	sp|Q8R010|AIMP2_MOUSE;tr|Q8R3V2|Q8R3V2_MOUSE	sp|Q8R010|AIMP2_MOUSE Aminoacyl tRNA synthase complex-interacting multifunctional protein 2 OS=Mus musculus GN=Aimp2 PE=1 SV=2;tr|Q8R3V2|Q8R3V2_MOUSE Aminoacyl tRNA synthase complex-interacting multifunctional protein 2 OS=Mus musculus GN=Aimp2 PE=1 SV=1	'AIMP2	2	6;5	100	6	nucleus,cytoplasm,membrane		translation,apoptotic process,multicellular organism development,negative regulation of cell proliferation,cell differentiation,positive regulation of protein ubiquitination,Type II pneumocyte differentiation,positive regulation of neuron death	Metabolism - biosynthesis
109	sp|O08915|AIP_MOUSE;tr|D3YW40|D3YW40_MOUSE	sp|O08915|AIP_MOUSE AH receptor-interacting protein OS=Mus musculus GN=Aip PE=1 SV=1	'AIP	2	4;1	25	4	nucleoplasm,cytoplasm,cytosol,cytosol,plasma membrane,membrane,aryl hydrocarbon receptor complex	transcription cofactor activity,protein binding,aryl hydrocarbon receptor binding,GAF domain binding,unfolded protein binding	protein folding,protein targeting to mitochondrion,xenobiotic metabolic process,regulation of protein kinase A signaling,protein maturation by protein folding,negative regulation of cyclic-nucleotide phosphodiesterase activity	Chaperone
3528	sp|Q9R0Y5-2|KAD1_MOUSE;sp|Q9R0Y5|KAD1_MOUSE;tr|Z4YN97|Z4YN97_MOUSE;tr|A0A0A6YXW8|A0A0A6YXW8_MOUSE	sp|Q9R0Y5-2|KAD1_MOUSE Isoform 2 of Adenylate kinase isoenzyme 1 OS=Mus musculus GN=Ak1;sp|Q9R0Y5|KAD1_MOUSE Adenylate kinase isoenzyme 1 OS=Mus musculus GN=Ak1 PE=1 SV=1	'AK1	4	21;20;7;6	1048	21	outer dense fiber,cytoplasm,cytoplasm,plasma membrane,sarcomere,sperm flagellum,neuron projection,perinuclear region of cytoplasm,extracellular exosome	nucleotide binding,adenylate kinase activity,adenylate kinase activity,nucleoside diphosphate kinase activity,ATP binding,kinase activity,transferase activity,phosphotransferase activity, phosphate group as acceptor,nucleobase-containing compound kinase activity	nucleobase-containing compound metabolic process,nucleoside diphosphate phosphorylation,ADP biosynthetic process,cell cycle arrest,nucleoside triphosphate biosynthetic process,positive regulation of glucose transport,phosphorylation,AMP metabolic process,ATP metabolic process,inosine biosynthetic process	Metabolism
3550	sp|Q9WTP6-2|KAD2_MOUSE;sp|Q9WTP6|KAD2_MOUSE;tr|F7BP55|F7BP55_MOUSE	sp|Q9WTP6-2|KAD2_MOUSE Isoform 2 of Adenylate kinase 2, mitochondrial OS=Mus musculus GN=Ak2;sp|Q9WTP6|KAD2_MOUSE Adenylate kinase 2, mitochondrial OS=Mus musculus GN=Ak2 PE=1 SV=5	'AK2	3	14;14;4	407	14	mitochondrion,mitochondrion,mitochondrial inner membrane,mitochondrial intermembrane space,cytosol,sperm flagellum,extracellular exosome,sperm mitochondrial sheath	nucleotide binding,adenylate kinase activity,ATP binding,kinase activity,transferase activity,phosphotransferase activity, phosphate group as acceptor,nucleobase-containing compound kinase activity	nucleobase-containing compound metabolic process,ADP biosynthetic process,phosphorylation,AMP metabolic process,ATP metabolic process,dATP metabolic process	Metabolism
3551	sp|Q9WTP7|KAD3_MOUSE;tr|F6RP11|F6RP11_MOUSE	sp|Q9WTP7|KAD3_MOUSE GTP:AMP phosphotransferase AK3, mitochondrial OS=Mus musculus GN=Ak3 PE=1 SV=3	'AK3	2	18;4	324	18	mitochondrion,mitochondrial intermembrane space,mitochondrial matrix,mitochondrial matrix	nucleotide binding,adenylate kinase activity,ATP binding,GTP binding,kinase activity,transferase activity,phosphotransferase activity, phosphate group as acceptor,nucleobase-containing compound kinase activity,identical protein binding,nucleoside triphosphate adenylate kinase activity	nucleobase-containing compound metabolic process,ADP biosynthetic process,AMP phosphorylation,phosphorylation,AMP metabolic process,ATP metabolic process,GTP metabolic process,ITP metabolic process,UTP metabolic process,dATP metabolic process,protein homooligomerization	Metabolism
3577	sp|Q9WUR9|KAD4_MOUSE;tr|F6TEU8|F6TEU8_MOUSE;tr|A2ARF6|A2ARF6_MOUSE;tr|A2ARF5|A2ARF5_MOUSE	sp|Q9WUR9|KAD4_MOUSE Adenylate kinase 4, mitochondrial OS=Mus musculus GN=Ak4 PE=1 SV=1;tr|F6TEU8|F6TEU8_MOUSE Adenylate kinase 4, mitochondrial (Fragment) OS=Mus musculus GN=Ak4 PE=1 SV=1	'AK4	4	15;10;6;4	265	15	mitochondrion,mitochondrion,mitochondrial matrix,extracellular exosome	nucleotide binding,adenylate kinase activity,nucleoside diphosphate kinase activity,ATP binding,GTP binding,kinase activity,transferase activity,phosphotransferase activity, phosphate group as acceptor,nucleobase-containing compound kinase activity,nucleoside triphosphate adenylate kinase activity	nucleobase-containing compound metabolic process,nucleoside diphosphate phosphorylation,nucleoside triphosphate biosynthetic process,phosphorylation,AMP metabolic process,ATP metabolic process,GTP metabolic process	Metabolism
97	sp|O08715|AKAP1_MOUSE;sp|O08715-4|AKAP1_MOUSE;sp|O08715-6|AKAP1_MOUSE;sp|O08715-2|AKAP1_MOUSE;sp|O08715-5|AKAP1_MOUSE;sp|O08715-3|AKAP1_MOUSE	sp|O08715|AKAP1_MOUSE A-kinase anchor protein 1, mitochondrial OS=Mus musculus GN=Akap1 PE=1 SV=4;sp|O08715-4|AKAP1_MOUSE Isoform 4 of A-kinase anchor protein 1, mitochondrial OS=Mus musculus GN=Akap1;sp|O08715-6|AKAP1_MOUSE Isoform 6 of A-kinase anchor	'AKAP1	6	9;9;8;7;7;7	69	9	mitochondrion,mitochondrion,mitochondrial outer membrane,mitochondrial inner membrane,mitochondrial matrix,endoplasmic reticulum,lipid particle,membrane,integral component of membrane,mitochondrial crista,neuromuscular junction,postsynaptic membrane	nucleic acid binding,RNA binding,protein binding,microtubule binding,protein kinase binding,protein phosphatase binding,protein domain specific binding,protein phosphatase 2B binding,protein complex scaffold,protein kinase A regulatory subunit binding,poly(A) RNA binding,beta-tubulin binding	negative regulation of cardiac muscle hypertrophy,regulation of protein kinase A signaling,negative regulation of protein dephosphorylation,negative regulation of NFAT protein import into nucleus	Signaling
3552	sp|Q9WTQ5-2|AKA12_MOUSE;sp|Q9WTQ5|AKA12_MOUSE	sp|Q9WTQ5-2|AKA12_MOUSE Isoform 2 of A-kinase anchor protein 12 OS=Mus musculus GN=Akap12;sp|Q9WTQ5|AKA12_MOUSE A-kinase anchor protein 12 OS=Mus musculus GN=Akap12 PE=1 SV=1	'AKAP12	2	24;24	174	24	cytoplasm,cytoskeleton,plasma membrane,focal adhesion,membrane	adenylate cyclase binding,receptor signaling complex scaffold activity,protein kinase A binding	protein targeting,signal transduction,signal transduction,positive regulation of protein kinase A signaling,positive regulation of cAMP biosynthetic process,regulation of protein kinase C signaling	Signaling
3839	tr|F7AA26|F7AA26_MOUSE;sp|O54931-5|AKAP2_MOUSE;sp|O54931-4|AKAP2_MOUSE;sp|O54931-3|AKAP2_MOUSE;sp|O54931-2|AKAP2_MOUSE;sp|O54931|AKAP2_MOUSE;tr|A2API8|A2API8_MOUSE;tr|G3X9P1|G3X9P1_MOUSE;tr|A2APJ1|A2APJ1_MOUSE;sp|Q8BR92|PALM2_MOUSE	tr|F7AA26|F7AA26_MOUSE Protein Pakap (Fragment) OS=Mus musculus GN=Pakap PE=1 SV=1;sp|O54931-5|AKAP2_MOUSE Isoform 5 of A-kinase anchor protein 2 OS=Mus musculus GN=Akap2;sp|O54931-4|AKAP2_MOUSE Isoform 4 of A-kinase anchor protein 2 OS=Mus musculus GN=	AKAP2	10	13;12;12;12;12;12;12;1;1;1	130	13				Signaling
3514	tr|Q5RL57|Q5RL57_MOUSE;sp|Q9R0L7|AKP8L_MOUSE	tr|Q5RL57|Q5RL57_MOUSE A kinase (PRKA) anchor protein 8-like OS=Mus musculus GN=Akap8l PE=1 SV=1;sp|Q9R0L7|AKP8L_MOUSE A-kinase anchor protein 8-like OS=Mus musculus GN=Akap8l PE=1 SV=1	'AKAP8L	2	2;2	7	2	chromatin,nucleus,nucleoplasm,cytoplasm,nuclear matrix,nuclear matrix,nuclear speck	DNA binding,lamin binding,DEAD/H-box RNA helicase binding,histone deacetylase binding,poly(A) RNA binding,metal ion binding	transcription, DNA-templated,regulation of transcription, DNA-templated,mRNA processing,mitotic chromosome condensation,regulation of mRNA export from nucleus,positive regulation of histone deacetylation,regulation of histone phosphorylation,cell cycle G2/M phase transition,positive regulation of transcription from RNA polymerase II promoter,nuclear envelope disassembly	Transcription
1804	sp|Q70FJ1-3|AKAP9_MOUSE;sp|Q70FJ1-2|AKAP9_MOUSE;sp|Q70FJ1|AKAP9_MOUSE;tr|E9QQ10|E9QQ10_MOUSE	sp|Q70FJ1-3|AKAP9_MOUSE Isoform 3 of A-kinase anchor protein 9 OS=Mus musculus GN=Akap9;sp|Q70FJ1-2|AKAP9_MOUSE Isoform 2 of A-kinase anchor protein 9 OS=Mus musculus GN=Akap9;sp|Q70FJ1|AKAP9_MOUSE A-kinase anchor protein 9 OS=Mus musculus GN=Akap9 PE=1	'AKAP9	4	3;3;3;2	5	3	pericentriolar material,cytoplasm,Golgi apparatus,centrosome,centrosome,cytoskeleton,ciliary basal body,neuronal cell body,dendritic branch,synaptic membrane	protein binding,protein complex scaffold,protein kinase A regulatory subunit binding	signal transduction,negative regulation of adenylate cyclase activity,spermatogenesis,Sertoli cell development	Cell cycle
3369	sp|Q9JII6|AK1A1_MOUSE;tr|B1AXW3|B1AXW3_MOUSE	sp|Q9JII6|AK1A1_MOUSE Alcohol dehydrogenase [NADP(+)] OS=Mus musculus GN=Akr1a1 PE=1 SV=3;tr|B1AXW3|B1AXW3_MOUSE Alcohol dehydrogenase [NADP(+)] (Fragment) OS=Mus musculus GN=Akr1a1 PE=1 SV=5	'AKR1A1	2	16;9	239	16	extracellular space,cytosol,apical plasma membrane,extracellular exosome	alditol:NADP+ 1-oxidoreductase activity,alditol:NADP+ 1-oxidoreductase activity,alditol:NADP+ 1-oxidoreductase activity,alcohol dehydrogenase (NADP+) activity,oxidoreductase activity,L-glucuronate reductase activity,L-glucuronate reductase activity	L-ascorbic acid biosynthetic process,D-glucuronate catabolic process,aldehyde catabolic process,oxidation-reduction process	Catabolism
728	sp|P45376|ALDR_MOUSE;tr|D3YVJ7|D3YVJ7_MOUSE	sp|P45376|ALDR_MOUSE Aldose reductase OS=Mus musculus GN=Akr1b1 PE=1 SV=3	'AKR1B1	2	26;11	641	26				Cell redox homeostasis
3868	tr|G5E895|G5E895_MOUSE;tr|D3Z494|D3Z494_MOUSE;tr|S4R2G9|S4R2G9_MOUSE	tr|G5E895|G5E895_MOUSE MCG142264, isoform CRA_b OS=Mus musculus GN=Akr1b10 PE=1 SV=1;tr|D3Z494|D3Z494_MOUSE MCG142264, isoform CRA_a OS=Mus musculus GN=Akr1b10 PE=1 SV=1	'AKR1B10	3	13;11;4	313	21	mitochondrion,cytosol	alditol:NADP+ 1-oxidoreductase activity,retinal binding,NADP-retinol dehydrogenase activity,NADP+ binding,NADPH binding		Cell redox homeostasis
729	sp|P45377|ALD2_MOUSE	sp|P45377|ALD2_MOUSE Aldose reductase-related protein 2 OS=Mus musculus GN=Akr1b8 PE=1 SV=2	'AKR1B8	1	4	40	11	cytoplasm,extracellular exosome	retinal dehydrogenase activity,alditol:NADP+ 1-oxidoreductase activity,oxidoreductase activity,geranylgeranyl reductase activity,indanol dehydrogenase activity	farnesol catabolic process,daunorubicin metabolic process,doxorubicin metabolic process,oxidation-reduction process	Metabolism
3959	tr|Q91WT7|Q91WT7_MOUSE	tr|Q91WT7|Q91WT7_MOUSE 3-alpha-hydroxysteroid dehydrogenase type 1 OS=Mus musculus GN=Akr1c14 PE=1 SV=1	'AKR1C14	1	2	19	2		steroid dehydrogenase activity,androsterone dehydrogenase activity		Differentiation/Development
3258	sp|Q9DCT1|AKCL2_MOUSE;tr|Q8CEB6|Q8CEB6_MOUSE	sp|Q9DCT1|AKCL2_MOUSE 1,5-anhydro-D-fructose reductase OS=Mus musculus GN=Akr1e2 PE=1 SV=1;tr|Q8CEB6|Q8CEB6_MOUSE 1,5-anhydro-D-fructose reductase OS=Mus musculus GN=Akr1e1 PE=1 SV=1	AKR1E2	2	7;4	45	7				Cell redox homeostasis
2204	sp|Q8CG76|ARK72_MOUSE	sp|Q8CG76|ARK72_MOUSE Aflatoxin B1 aldehyde reductase member 2 OS=Mus musculus GN=Akr7a2 PE=1 SV=3	'AKR7A2	1	10	256	10				Cell redox homeostasis
651	tr|D3Z783|D3Z783_MOUSE;sp|P31750|AKT1_MOUSE;tr|D3YXX3|D3YXX3_MOUSE;tr|D3YYP9|D3YYP9_MOUSE	tr|D3Z783|D3Z783_MOUSE RAC-alpha serine/threonine-protein kinase OS=Mus musculus GN=Akt1 PE=1 SV=2;sp|P31750|AKT1_MOUSE RAC-alpha serine/threonine-protein kinase OS=Mus musculus GN=Akt1 PE=1 SV=2	'AKT1	4	4;4;2;1	21	5	nucleus,nucleus,cytoplasm,cytoplasm,mitochondrion,spindle,cytosol,plasma membrane,plasma membrane,cell-cell junction,microtubule cytoskeleton,membrane,vesicle,ciliary basal body,protein complex	nucleotide binding,protein kinase activity,protein kinase activity,protein serine/threonine kinase activity,protein serine/threonine kinase activity,protein serine/threonine/tyrosine kinase activity,protein kinase C binding,protein binding,ATP binding,phosphatidylinositol-3,4,5-trisphosphate binding,kinase activity,kinase activity,transferase activity,enzyme binding,protein kinase binding,protein…	protein import into nucleus, translocation,osteoblast differentiation,maternal placenta development,positive regulation of protein phosphorylation,positive regulation of endothelial cell proliferation,carbohydrate metabolic process,glycogen metabolic process,glycogen biosynthetic process,regulation of glycogen biosynthetic process,glucose metabolic process,translation,regulation of translation,pr…	Signaling
1506	tr|F8WHG5|F8WHG5_MOUSE;sp|Q60823|AKT2_MOUSE;tr|D3Z3N2|D3Z3N2_MOUSE;tr|D3YXM7|D3YXM7_MOUSE;tr|D3Z0M3|D3Z0M3_MOUSE;tr|D3YZJ5|D3YZJ5_MOUSE;tr|D3Z490|D3Z490_MOUSE	tr|F8WHG5|F8WHG5_MOUSE RAC-beta serine/threonine-protein kinase OS=Mus musculus GN=Akt2 PE=1 SV=1;sp|Q60823|AKT2_MOUSE RAC-beta serine/threonine-protein kinase OS=Mus musculus GN=Akt2 PE=1 SV=1	'AKT2	7	10;10;4;3;1;1;1	81	11	nucleus,cytoplasm,endosome,cytosol,plasma membrane,plasma membrane,cell cortex,membrane,vesicle,ruffle membrane,insulin-responsive compartment,intracellular membrane-bounded organelle	nucleotide binding,protein kinase activity,protein serine/threonine kinase activity,protein serine/threonine kinase activity,protein serine/threonine kinase activity,protein kinase C binding,protein binding,ATP binding,kinase activity,transferase activity	positive regulation of protein phosphorylation,positive regulation of protein phosphorylation,carbohydrate metabolic process,glycogen metabolic process,glycogen biosynthetic process,glucose metabolic process,regulation of translation,protein phosphorylation,protein phosphorylation,transport,apoptotic process,multicellular organism development,insulin receptor signaling pathway,insulin receptor si…	Signaling
1659	tr|D3Z2J4|D3Z2J4_MOUSE;tr|D3Z632|D3Z632_MOUSE;sp|Q64362|AKTIP_MOUSE	tr|D3Z2J4|D3Z2J4_MOUSE AKT-interacting protein (Fragment) OS=Mus musculus GN=Aktip PE=1 SV=1;tr|D3Z632|D3Z632_MOUSE AKT-interacting protein OS=Mus musculus GN=Aktip PE=1 SV=1;sp|Q64362|AKTIP_MOUSE AKT-interacting protein OS=Mus musculus GN=Aktip PE=1 SV	'AKTIP	3	3;3;3	20	3	nucleolus,cytoplasm,cytoplasm,Golgi apparatus,plasma membrane,plasma membrane,membrane,HOPS complex,FHF complex	ubiquitin protein ligase binding,ubiquitin protein ligase activity	positive regulation of protein phosphorylation,transport,apoptotic process,endosome organization,lysosome organization,endosome to lysosome transport,protein transport,positive regulation of protein binding,early endosome to late endosome transport	Ubiquitination
426	sp|P10518|HEM2_MOUSE	sp|P10518|HEM2_MOUSE Delta-aminolevulinic acid dehydratase OS=Mus musculus GN=Alad PE=1 SV=1	'ALAD	1	19	411	19	extracellular space,nucleus,cytosol,cytosol,extracellular exosome	catalytic activity,porphobilinogen synthase activity,porphobilinogen synthase activity,zinc ion binding,zinc ion binding,lyase activity,lead ion binding,identical protein binding,identical protein binding,metal ion binding	porphyrin-containing compound biosynthetic process,heme biosynthetic process,heme biosynthetic process,response to nutrient,metabolic process,response to organic substance,response to metal ion,response to zinc ion,tetrapyrrole biosynthetic process,response to drug,response to ethanol,response to arsenic-containing substance,response to cadmium ion,protein homooligomerization,cellular response to…	Metabolism - biosynthesis
381	sp|P07724|ALBU_MOUSE	sp|P07724|ALBU_MOUSE Serum albumin OS=Mus musculus GN=Alb PE=1 SV=3	'ALB	1	71	6381	71	extracellular region,basement membrane,extracellular space,extracellular space,nucleus,cytoplasm,endoplasmic reticulum,Golgi apparatus,myelin sheath,protein complex,extracellular exosome,blood microparticle	DNA binding,fatty acid binding,drug binding,zinc ion binding,lipid binding,toxic substance binding,oxygen binding,enzyme binding,pyridoxal phosphate binding,identical protein binding,metal ion binding,chaperone binding	transport,cellular response to starvation,hemolysis by symbiont of host erythrocytes,negative regulation of apoptotic process,positive regulation of circadian sleep/wake cycle, non-REM sleep,maintenance of mitochondrion location	Transport
3753	tr|D3Z0B9|D3Z0B9_MOUSE;sp|Q571I9|A16A1_MOUSE;tr|F6RQF0|F6RQF0_MOUSE	tr|D3Z0B9|D3Z0B9_MOUSE Aldehyde dehydrogenase family 16 member A1 OS=Mus musculus GN=Aldh16a1 PE=1 SV=1;sp|Q571I9|A16A1_MOUSE Aldehyde dehydrogenase family 16 member A1 OS=Mus musculus GN=Aldh16a1 PE=1 SV=2	'ALDH16A1	3	5;4;1	31	5	membrane,extracellular exosome	oxidoreductase activity,oxidoreductase activity, acting on the aldehyde or oxo group of donors, NAD or NADP as acceptor,aminobutyraldehyde dehydrogenase activity,4-trimethylammoniobutyraldehyde dehydrogenase activity	metabolic process,oxidation-reduction process	Cell redox homeostasis
583	sp|P24549|AL1A1_MOUSE	sp|P24549|AL1A1_MOUSE Retinal dehydrogenase 1 OS=Mus musculus GN=Aldh1a1 PE=1 SV=5	'ALDH1A1	1	16	224	22	nucleus,cytoplasm,extracellular exosome	retinal dehydrogenase activity,3-chloroallyl aldehyde dehydrogenase activity,aldehyde dehydrogenase (NAD) activity,oxidoreductase activity,oxidoreductase activity, acting on the aldehyde or oxo group of donors, NAD or NADP as acceptor,benzaldehyde dehydrogenase (NAD+) activity,benzaldehyde dehydrogenase (NAD+) activity,identical protein binding	optic cup morphogenesis involved in camera-type eye development,retinoic acid biosynthetic process,response to oxidative stress,metabolic process,response to drug,retinol metabolic process,retinoic acid metabolic process,retinoic acid metabolic process,retinoic acid metabolic process,9-cis-retinoic acid biosynthetic process,9-cis-retinoic acid metabolic process,positive regulation of apoptotic pr…	Cell redox homeostasis
1611	sp|Q62148|AL1A2_MOUSE	sp|Q62148|AL1A2_MOUSE Retinal dehydrogenase 2 OS=Mus musculus GN=Aldh1a2 PE=1 SV=2	'ALDH1A2	1	4	13	7	cytoplasm,cytosol,perinuclear region of cytoplasm	retinal dehydrogenase activity,retinal dehydrogenase activity,3-chloroallyl aldehyde dehydrogenase activity,aldehyde dehydrogenase (NAD) activity,oxidoreductase activity,oxidoreductase activity, acting on the aldehyde or oxo group of donors, NAD or NADP as acceptor,retinal binding	retinoid metabolic process,blood vessel development,regulation of endothelial cell proliferation,heart looping,retinoic acid biosynthetic process,heart morphogenesis,heart development,metabolic process,positive regulation of cell proliferation,negative regulation of cell proliferation,determination of bilateral symmetry,anterior/posterior pattern specification,anterior/posterior pattern specifica…	Cell redox homeostasis
178	sp|O35945|AL1A7_MOUSE	sp|O35945|AL1A7_MOUSE Aldehyde dehydrogenase, cytosolic 1 OS=Mus musculus GN=Aldh1a7 PE=1 SV=1	'ALDH1A7	1	7	15	13		aldehyde dehydrogenase (NAD) activity,oxidoreductase activity,oxidoreductase activity, acting on the aldehyde or oxo group of donors, NAD or NADP as acceptor,benzaldehyde dehydrogenase (NAD+) activity	metabolic process,retinoic acid metabolic process,oxidation-reduction process	Cell redox homeostasis
3011	sp|Q9CZS1|AL1B1_MOUSE;tr|G3UYH1|G3UYH1_MOUSE	sp|Q9CZS1|AL1B1_MOUSE Aldehyde dehydrogenase X, mitochondrial OS=Mus musculus GN=Aldh1b1 PE=1 SV=1	'ALDH1B1	2	21;5	451	24	nucleoplasm,mitochondrion,mitochondrion,intracellular membrane-bounded organelle	aldehyde dehydrogenase (NAD) activity,oxidoreductase activity,oxidoreductase activity, acting on the aldehyde or oxo group of donors, NAD or NADP as acceptor	metabolic process,oxidation-reduction process	Cell redox homeostasis
2351	sp|Q8R0Y6|AL1L1_MOUSE	sp|Q8R0Y6|AL1L1_MOUSE Cytosolic 10-formyltetrahydrofolate dehydrogenase OS=Mus musculus GN=Aldh1l1 PE=1 SV=1	'ALDH1L1	1	23	124	26	cytoplasm,mitochondrion,protein complex,extracellular exosome	catalytic activity,aldehyde dehydrogenase (NAD) activity,aldehyde dehydrogenase [NAD(P)+] activity,protein binding,formyltetrahydrofolate dehydrogenase activity,oxidoreductase activity,oxidoreductase activity, acting on the aldehyde or oxo group of donors, NAD or NADP as acceptor,hydroxymethyl-, formyl- and related transferase activity,aminobutyraldehyde dehydrogenase activity,protein complex bin…	one-carbon metabolic process,metabolic process,biosynthetic process,10-formyltetrahydrofolate catabolic process,oxidation-reduction process	Cell redox homeostasis
2257	sp|Q8K009|AL1L2_MOUSE;tr|D3Z6B9|D3Z6B9_MOUSE	sp|Q8K009|AL1L2_MOUSE Mitochondrial 10-formyltetrahydrofolate dehydrogenase OS=Mus musculus GN=Aldh1l2 PE=1 SV=2;tr|D3Z6B9|D3Z6B9_MOUSE Mitochondrial 10-formyltetrahydrofolate dehydrogenase OS=Mus musculus GN=Aldh1l2 PE=1 SV=1	'ALDH1L2	2	27;24	293	30	cytoplasm,mitochondrion,mitochondrion,extracellular exosome	catalytic activity,aldehyde dehydrogenase (NAD) activity,formyltetrahydrofolate dehydrogenase activity,oxidoreductase activity,oxidoreductase activity, acting on the aldehyde or oxo group of donors, NAD or NADP as acceptor,hydroxymethyl-, formyl- and related transferase activity,aminobutyraldehyde dehydrogenase activity,4-trimethylammoniobutyraldehyde dehydrogenase activity	one-carbon metabolic process,metabolic process,biosynthetic process,10-formyltetrahydrofolate catabolic process,oxidation-reduction process	Metabolism
749	sp|P47738|ALDH2_MOUSE;tr|A0A0G2JEU1|A0A0G2JEU1_MOUSE;tr|A0A0G2JF60|A0A0G2JF60_MOUSE;tr|A0A0G2JFQ0|A0A0G2JFQ0_MOUSE;tr|D3YYF3|D3YYF3_MOUSE	sp|P47738|ALDH2_MOUSE Aldehyde dehydrogenase, mitochondrial OS=Mus musculus GN=Aldh2 PE=1 SV=1;tr|A0A0G2JEU1|A0A0G2JEU1_MOUSE Aldehyde dehydrogenase, mitochondrial OS=Mus musculus GN=Aldh2 PE=1 SV=1	'ALDH2	5	24;23;9;8;5	1118	26	mitochondrion,mitochondrion,extracellular exosome	aldehyde dehydrogenase (NAD) activity,aldehyde dehydrogenase (NAD) activity,protein binding,oxidoreductase activity,oxidoreductase activity, acting on the aldehyde or oxo group of donors, NAD or NADP as acceptor,identical protein binding,NADH binding	metabolic process,negative regulation of apoptotic process,oxidation-reduction process	Metabolism
750	sp|P47739|AL3A1_MOUSE;tr|B1ATI6|B1ATI6_MOUSE	sp|P47739|AL3A1_MOUSE Aldehyde dehydrogenase, dimeric NADP-preferring OS=Mus musculus GN=Aldh3a1 PE=1 SV=2	'ALDH3A1	2	5;1	16	6	extracellular space,nucleoplasm,cytoplasm,cytoplasm,cytoplasm,endoplasmic reticulum,cytosol,plasma membrane,integral component of membrane,intracellular membrane-bounded organelle	3-chloroallyl aldehyde dehydrogenase activity,3-chloroallyl aldehyde dehydrogenase activity,3-chloroallyl aldehyde dehydrogenase activity,aldehyde dehydrogenase (NAD) activity,aldehyde dehydrogenase (NAD) activity,aldehyde dehydrogenase [NAD(P)+] activity,alcohol dehydrogenase (NADP+) activity,oxidoreductase activity,oxidoreductase activity, acting on the aldehyde or oxo group of donors, NAD or N…	response to hypoxia,cellular aldehyde metabolic process,cellular aldehyde metabolic process,metabolic process,positive regulation of cell proliferation,response to organic cyclic compound,response to drug,response to glucocorticoid,response to cAMP,oxidation-reduction process	Cell redox homeostasis
751	sp|P47740|AL3A2_MOUSE;tr|B1AV77|B1AV77_MOUSE;tr|B1ATI0|B1ATI0_MOUSE	sp|P47740|AL3A2_MOUSE Fatty aldehyde dehydrogenase OS=Mus musculus GN=Aldh3a2 PE=1 SV=2;tr|B1AV77|B1AV77_MOUSE Aldehyde dehydrogenase OS=Mus musculus GN=Aldh3a2 PE=1 SV=1;tr|B1ATI0|B1ATI0_MOUSE Aldehyde dehydrogenase OS=Mus musculus GN=Aldh3a2 PE=1 SV=1	'ALDH3A2	3	9;9;9	140	10	nucleus,mitochondrion,mitochondrial inner membrane,peroxisome,endoplasmic reticulum,endoplasmic reticulum,cytosol,membrane,integral component of membrane,extrinsic component of endoplasmic reticulum membrane,intracellular membrane-bounded organelle,extracellular exosome	3-chloroallyl aldehyde dehydrogenase activity,3-chloroallyl aldehyde dehydrogenase activity,aldehyde dehydrogenase (NAD) activity,aldehyde dehydrogenase (NAD) activity,aldehyde dehydrogenase [NAD(P)+] activity,oxidoreductase activity,oxidoreductase activity, acting on the aldehyde or oxo group of donors, NAD or NADP as acceptor,long-chain-alcohol oxidase activity,long-chain-aldehyde dehydrogenase…	response to reactive oxygen species,cellular aldehyde metabolic process,cellular aldehyde metabolic process,sesquiterpenoid metabolic process,central nervous system development,peripheral nervous system development,metabolic process,epidermis development,phytol metabolic process,formaldehyde metabolic process,oxidation-reduction process	Cell redox homeostasis
3794	tr|E9Q3E1|E9Q3E1_MOUSE;sp|Q80VQ0|AL3B1_MOUSE;tr|J3QMK6|J3QMK6_MOUSE;tr|F6QPV9|F6QPV9_MOUSE	tr|E9Q3E1|E9Q3E1_MOUSE Aldehyde dehydrogenase OS=Mus musculus GN=Aldh3b2 PE=1 SV=1;sp|Q80VQ0|AL3B1_MOUSE Aldehyde dehydrogenase family 3 member B1 OS=Mus musculus GN=Aldh3b1 PE=1 SV=1;tr|J3QMK6|J3QMK6_MOUSE Aldehyde dehydrogenase OS=Mus musculus GN=Aldh	ALDH3B2	4	5;3;3;1	20	5	;cytoplasm,cytoplasm,cytosol,plasma membrane,membrane,vesicle,extracellular exosome;	;3-chloroallyl aldehyde dehydrogenase activity,aldehyde dehydrogenase (NAD) activity,aldehyde dehydrogenase [NAD(P)+] activity,oxidoreductase activity,oxidoreductase activity, acting on the aldehyde or oxo group of donors, NAD or NADP as acceptor;	;cellular aldehyde metabolic process,metabolic process,cellular response to oxidative stress,aldehyde catabolic process,oxidation-reduction process;	Metabolism
2218	sp|Q8CHT0|AL4A1_MOUSE	sp|Q8CHT0|AL4A1_MOUSE Delta-1-pyrroline-5-carboxylate dehydrogenase, mitochondrial OS=Mus musculus GN=Aldh4a1 PE=1 SV=3	'ALDH4A1	1	18	435	18		1-pyrroline-5-carboxylate dehydrogenase activity,1-pyrroline-5-carboxylate dehydrogenase activity,aldehyde dehydrogenase (NAD) activity,aldehyde dehydrogenase (NAD) activity,oxidoreductase activity,oxidoreductase activity, acting on the aldehyde or oxo group of donors, NAD or NADP as acceptor,identical protein binding	glutamate biosynthetic process,proline metabolic process,proline biosynthetic process,metabolic process,oxidation-reduction process	Catabolism
2086	sp|Q8BWF0|SSDH_MOUSE	sp|Q8BWF0|SSDH_MOUSE Succinate-semialdehyde dehydrogenase, mitochondrial OS=Mus musculus GN=Aldh5a1 PE=1 SV=1	'ALDH5A1	1	17	276	17	mitochondrion,mitochondrion	aldehyde dehydrogenase (NAD) activity,succinate-semialdehyde dehydrogenase (NAD+) activity,succinate-semialdehyde dehydrogenase (NAD+) activity,succinate-semialdehyde dehydrogenase [NAD(P)+] activity,oxidoreductase activity,oxidoreductase activity, acting on the aldehyde or oxo group of donors, NAD or NADP as acceptor,carboxylic acid binding,NAD binding	glucose metabolic process,acetate metabolic process,succinate metabolic process,succinate metabolic process,glutamate metabolic process,glutamine metabolic process,glycerophospholipid metabolic process,glucosylceramide metabolic process,galactosylceramide metabolic process,glutathione metabolic process,central nervous system development,metabolic process,gamma-aminobutyric acid metabolic process,…	Metabolism
3289	sp|Q9EQ20|MMSA_MOUSE	sp|Q9EQ20|MMSA_MOUSE Methylmalonate-semialdehyde dehydrogenase [acylating], mitochondrial OS=Mus musculus GN=Aldh6a1 PE=1 SV=1	'ALDH6A1	1	30	1050	30	nucleoplasm,mitochondrion,mitochondrion,extracellular exosome	aldehyde dehydrogenase (NAD) activity,methylmalonate-semialdehyde dehydrogenase (acylating) activity,methylmalonate-semialdehyde dehydrogenase (acylating) activity,oxidoreductase activity,oxidoreductase activity, acting on the aldehyde or oxo group of donors, NAD or NADP as acceptor,thiolester hydrolase activity,malonate-semialdehyde dehydrogenase (acetylating) activity,malonate-semialdehyde dehy…	thymine catabolic process,valine metabolic process,valine catabolic process,metabolic process,beta-alanine catabolic process,thymine metabolic process,brown fat cell differentiation,oxidation-reduction process	Catabolism
3206	sp|Q9DBF1-2|AL7A1_MOUSE;sp|Q9DBF1|AL7A1_MOUSE;tr|G3UYR8|G3UYR8_MOUSE;tr|G3UY72|G3UY72_MOUSE;tr|E9Q1H3|E9Q1H3_MOUSE;tr|E9Q1G1|E9Q1G1_MOUSE	sp|Q9DBF1-2|AL7A1_MOUSE Isoform 2 of Alpha-aminoadipic semialdehyde dehydrogenase OS=Mus musculus GN=Aldh7a1;sp|Q9DBF1|AL7A1_MOUSE Alpha-aminoadipic semialdehyde dehydrogenase OS=Mus musculus GN=Aldh7a1 PE=1 SV=4;tr|G3UYR8|G3UYR8_MOUSE Alpha-aminoadipic	'ALDH7A1	6	16;15;11;7;4;2	161	16	nucleus,cytoplasm,mitochondrion,mitochondrion,extracellular exosome	aldehyde dehydrogenase (NAD) activity,L-aminoadipate-semialdehyde dehydrogenase activity,betaine-aldehyde dehydrogenase activity,oxidoreductase activity,oxidoreductase activity, acting on the aldehyde or oxo group of donors, NAD or NADP as acceptor	metabolic process,oxidation-reduction process	Metabolism
3414	sp|Q9JLJ2|AL9A1_MOUSE;tr|Q3U367|Q3U367_MOUSE	sp|Q9JLJ2|AL9A1_MOUSE 4-trimethylaminobutyraldehyde dehydrogenase OS=Mus musculus GN=Aldh9a1 PE=1 SV=1;tr|Q3U367|Q3U367_MOUSE 4-trimethylaminobutyraldehyde dehydrogenase OS=Mus musculus GN=Aldh9a1 PE=1 SV=1	'ALDH9A1	2	11;10	69	11	cytoplasm,mitochondrion,cytosol,cytosol,extracellular exosome	aldehyde dehydrogenase (NAD) activity,oxidoreductase activity,oxidoreductase activity, acting on the aldehyde or oxo group of donors, NAD or NADP as acceptor,aminobutyraldehyde dehydrogenase activity,aminobutyraldehyde dehydrogenase activity,protein homodimerization activity,amine binding,4-trimethylammoniobutyraldehyde dehydrogenase activity,4-trimethylammoniobutyraldehyde dehydrogenase activity…	cellular aldehyde metabolic process,metabolic process,carnitine metabolic process,neurotransmitter biosynthetic process,oxidation-reduction process	Metabolism
358	sp|P05064|ALDOA_MOUSE;tr|D3YWI1|D3YWI1_MOUSE;tr|D3Z510|D3Z510_MOUSE	sp|P05064|ALDOA_MOUSE Fructose-bisphosphate aldolase A OS=Mus musculus GN=Aldoa PE=1 SV=2;tr|D3YWI1|D3YWI1_MOUSE Fructose-bisphosphate aldolase (Fragment) OS=Mus musculus GN=Aldoa PE=1 SV=5	'ALDOA	3	2;2;2	2479	35	extracellular space,nucleus,nuclear heterochromatin,cytoplasm,mitochondrion,actin cytoskeleton,membrane,sperm fibrous sheath,extracellular exosome	fructose-bisphosphate aldolase activity,fructose-bisphosphate aldolase activity,fructose-bisphosphate aldolase activity,cytoskeletal protein binding,poly(A) RNA binding,fructose binding	fructose metabolic process,glycolytic process,ATP biosynthetic process,striated muscle contraction,regulation of cell shape,fructose 1,6-bisphosphate metabolic process,muscle cell cellular homeostasis,glycolytic process through fructose-6-phosphate	Metabolism
2572	sp|Q91Y97|ALDOB_MOUSE	sp|Q91Y97|ALDOB_MOUSE Fructose-bisphosphate aldolase B OS=Mus musculus GN=Aldob PE=1 SV=3	'ALDOB	1	4	15	5	nucleus,cytoplasm,lysosome,microtubule organizing center,cytosol,cytoskeleton,plasma membrane,rough endoplasmic reticulum membrane,smooth endoplasmic reticulum membrane,centriolar satellite,intracellular membrane-bounded organelle,perinuclear region of cytoplasm,extracellular exosome	catalytic activity,fructose-bisphosphate aldolase activity,fructose-bisphosphate aldolase activity,fructose-bisphosphate aldolase activity,cytoskeletal protein binding,lyase activity,phosphatidylcholine binding,identical protein binding,ATPase binding,fructose-1-phosphate aldolase activity,fructose-1-phosphate aldolase activity,fructose binding	fructose metabolic process,glycolytic process,NADH oxidation,response to zinc ion,fructose 1,6-bisphosphate metabolic process,positive regulation of ATPase activity,response to peptide hormone,glycolytic process through fructose-6-phosphate,fructose catabolic process to hydroxyacetone phosphate and glyceraldehyde-3-phosphate,glycolytic process through fructose-1-phosphate,vacuolar proton-transpor…	Metabolism
3126	sp|Q9D6Z0|ALKB7_MOUSE;sp|Q9D6Z0-2|ALKB7_MOUSE	sp|Q9D6Z0|ALKB7_MOUSE Alpha-ketoglutarate-dependent dioxygenase alkB homolog 7, mitochondrial OS=Mus musculus GN=Alkbh7 PE=1 SV=1;sp|Q9D6Z0-2|ALKB7_MOUSE Isoform 2 of Alpha-ketoglutarate-dependent dioxygenase alkB homolog 7, mitochondrial OS=Mus musculus	'ALKBH7	2	5;3	42	5	mitochondrion,mitochondrion,mitochondrial matrix,mitochondrial matrix	sulfonate dioxygenase activity,oxidoreductase activity,oxidoreductase activity, acting on paired donors, with incorporation or reduction of molecular oxygen, 2-oxoglutarate as one donor, and incorporation of one atom each of oxygen into both donors,2,4-dichlorophenoxyacetate alpha-ketoglutarate dioxygenase activity,procollagen-proline dioxygenase activity,hypophosphite dioxygenase activity,DNA-N1…	fatty acid metabolic process,cellular response to DNA damage stimulus,regulation of lipid storage,programmed cell death,oxidation-reduction process,regulation of mitochondrial membrane permeability involved in programmed necrotic cell death	DNA repair
783	tr|E9Q6H6|E9Q6H6_MOUSE;sp|P48999|LOX5_MOUSE;tr|E9QA93|E9QA93_MOUSE	tr|E9Q6H6|E9Q6H6_MOUSE Arachidonate 5-lipoxygenase OS=Mus musculus GN=Alox5 PE=1 SV=1;sp|P48999|LOX5_MOUSE Arachidonate 5-lipoxygenase OS=Mus musculus GN=Alox5 PE=1 SV=3;tr|E9QA93|E9QA93_MOUSE Arachidonate 5-lipoxygenase OS=Mus musculus GN=Alox5 PE=1 SV	'ALOX5	3	2;2;1	8	2	extracellular space,nucleus,nucleus,nuclear envelope,nuclear envelope lumen,cytoplasm,cytosol,membrane,nuclear matrix,dendrite,nuclear membrane,sarcolemma	arachidonate 5-lipoxygenase activity,iron ion binding,protein binding,oxidoreductase activity,oxidoreductase activity, acting on single donors with incorporation of molecular oxygen, incorporation of two atoms of oxygen,metal ion binding,dioxygenase activity	acute inflammatory response,leukotriene production involved in inflammatory response,leukotriene metabolic process,inflammatory response,sensory perception of pain,arachidonic acid metabolic process,leukotriene biosynthetic process,leukotriene biosynthetic process,leukotriene biosynthetic process,lipoxygenase pathway,positive regulation of vasoconstriction,oxidation-reduction process	Metabolism - biosynthesis
406	sp|P09242|PPBT_MOUSE;tr|E9Q7P8|E9Q7P8_MOUSE;tr|B1AXF5|B1AXF5_MOUSE	sp|P09242|PPBT_MOUSE Alkaline phosphatase, tissue-nonspecific isozyme OS=Mus musculus GN=Alpl PE=1 SV=2	'ALPL	3	11;3;1	104	11	proteinaceous extracellular matrix,extracellular space,plasma membrane,plasma membrane,membrane,anchored component of membrane,extracellular membrane-bounded organelle,extracellular exosome	catalytic activity,alkaline phosphatase activity,alkaline phosphatase activity,protein binding,pyrophosphatase activity,pyrophosphatase activity,hydrolase activity,phosphatase activity,metal ion binding	osteoblast differentiation,endochondral ossification,developmental process involved in reproduction,metabolic process,dephosphorylation,response to antibiotic,response to glucocorticoid,cellular response to organic cyclic compound	Protein post-translational modification
89	sp|O08583-2|THOC4_MOUSE;sp|O08583|THOC4_MOUSE;sp|Q9JJW6-2|ALRF2_MOUSE;tr|G3X9I4|G3X9I4_MOUSE;sp|Q9JJW6|ALRF2_MOUSE	sp|O08583-2|THOC4_MOUSE Isoform 2 of THO complex subunit 4 OS=Mus musculus GN=Alyref;sp|O08583|THOC4_MOUSE THO complex subunit 4 OS=Mus musculus GN=Alyref PE=1 SV=3;sp|Q9JJW6-2|ALRF2_MOUSE Isoform 2 of Aly/REF export factor 2 OS=Mus musculus GN=Alyref2;	ALYREF (isoforms 1 and 2)	5	4;4;3;2;2	36	4				RNA processing
129	sp|O09174|AMACR_MOUSE	sp|O09174|AMACR_MOUSE Alpha-methylacyl-CoA racemase OS=Mus musculus GN=Amacr PE=1 SV=4	'AMACR	1	14	149	14	cytoplasm,mitochondrion,mitochondrion,peroxisome	catalytic activity,receptor binding,alpha-methylacyl-CoA racemase activity,alpha-methylacyl-CoA racemase activity,isomerase activity	bile acid biosynthetic process,bile acid metabolic process,isoprenoid catabolic process	Metabolism - biosynthesis
1257	sp|Q07456|AMBP_MOUSE	sp|Q07456|AMBP_MOUSE Protein AMBP OS=Mus musculus GN=Ambp PE=1 SV=2	'AMBP	1	3	17	3	extracellular region,extracellular space,plasma membrane,cell surface,intracellular membrane-bounded organelle,extracellular exosome,blood microparticle	serine-type endopeptidase inhibitor activity,IgA binding,heme binding,peptidase inhibitor activity,small molecule binding,protein homodimerization activity	negative regulation of peptidase activity,protein-chromophore linkage,protein catabolic process,protein maturation	Catabolism
2255	sp|Q8JZV7|NAGA_MOUSE;tr|F7CUP3|F7CUP3_MOUSE;tr|F6UP77|F6UP77_MOUSE	sp|Q8JZV7|NAGA_MOUSE Putative N-acetylglucosamine-6-phosphate deacetylase OS=Mus musculus GN=Amdhd2 PE=1 SV=1	'AMDHD2	3	4;1;1	16	4	nucleus,nucleus	N-acetylglucosamine-6-phosphate deacetylase activity,N-acetylglucosamine-6-phosphate deacetylase activity,hydrolase activity,hydrolase activity, acting on carbon-nitrogen (but not peptide) bonds,metal ion binding	carbohydrate metabolic process,N-acetylglucosamine metabolic process,N-acetylglucosamine catabolic process,N-acetylneuraminate catabolic process	Metabolism
100	sp|O08739|AMPD3_MOUSE;tr|F6XQD0|F6XQD0_MOUSE;tr|D3Z4N3|D3Z4N3_MOUSE;tr|D3YU73|D3YU73_MOUSE	sp|O08739|AMPD3_MOUSE AMP deaminase 3 OS=Mus musculus GN=Ampd3 PE=1 SV=2	'AMPD3	4	14;2;2;1	108	15		AMP deaminase activity,AMP deaminase activity,AMP deaminase activity,hydrolase activity,deaminase activity,metal ion binding	IMP biosynthetic process,IMP biosynthetic process,nucleotide metabolic process,purine ribonucleoside monophosphate biosynthetic process,IMP salvage,erythrocyte homeostasis,ADP metabolic process,AMP metabolic process,ATP metabolic process,ATP metabolic process,GTP metabolic process,GTP metabolic process,energy homeostasis	Metabolism - biosynthesis
318	sp|P00687|AMY1_MOUSE;tr|D3YYQ5|D3YYQ5_MOUSE	sp|P00687|AMY1_MOUSE Alpha-amylase 1 OS=Mus musculus GN=Amy1 PE=1 SV=2	'AMY1	2	2;2	13	7	extracellular region,extracellular space,extracellular space,extracellular exosome	catalytic activity,alpha-amylase activity,calcium ion binding,amylase activity,hydrolase activity,hydrolase activity, acting on glycosyl bonds,chloride ion binding,cation binding,metal ion binding	carbohydrate metabolic process,metabolic process,carbohydrate catabolic process	Catabolism
319	sp|P00688|AMYP_MOUSE;tr|E9PV85|E9PV85_MOUSE	sp|P00688|AMYP_MOUSE Pancreatic alpha-amylase OS=Mus musculus GN=Amy2 PE=1 SV=2	'AMY2	2	6;2	13	9				Catabolism
851	sp|P53995|APC1_MOUSE;tr|A2ATQ5|A2ATQ5_MOUSE	sp|P53995|APC1_MOUSE Anaphase-promoting complex subunit 1 OS=Mus musculus GN=Anapc1 PE=1 SV=2;tr|A2ATQ5|A2ATQ5_MOUSE Anaphase-promoting complex subunit 1 OS=Mus musculus GN=Anapc1 PE=1 SV=1	'ANAPC1	2	5;3	8	5	nucleus,anaphase-promoting complex		cell cycle,mitotic nuclear division,cell division,protein K11-linked ubiquitination	Cell cycle
2122	sp|Q8BZQ7|ANC2_MOUSE;tr|A2AI11|A2AI11_MOUSE	sp|Q8BZQ7|ANC2_MOUSE Anaphase-promoting complex subunit 2 OS=Mus musculus GN=Anapc2 PE=1 SV=2;tr|A2AI11|A2AI11_MOUSE Anaphase-promoting complex subunit 2 (Fragment) OS=Mus musculus GN=Anapc2 PE=1 SV=1	'ANAPC2	2	2;1	5	2	nucleus,anaphase-promoting complex,anaphase-promoting complex	ubiquitin protein ligase binding,ubiquitin protein ligase activity	ubiquitin-dependent protein catabolic process,cell cycle,mitotic nuclear division,nervous system development,cell differentiation,positive regulation of synaptic plasticity,protein ubiquitination involved in ubiquitin-dependent protein catabolic process,positive regulation of axon extension,positive regulation of dendrite morphogenesis,cell division,protein K11-linked ubiquitination,positive regu…	Cell cycle
2545	sp|Q91W96|APC4_MOUSE;tr|D6RDT6|D6RDT6_MOUSE;tr|A0A0G2JF77|A0A0G2JF77_MOUSE	sp|Q91W96|APC4_MOUSE Anaphase-promoting complex subunit 4 OS=Mus musculus GN=Anapc4 PE=1 SV=1	'ANAPC4	3	3;1;1	5	3	nucleus,anaphase-promoting complex		cell cycle,mitotic nuclear division,regulation of mitotic metaphase/anaphase transition,anaphase-promoting complex-dependent catabolic process,cell division,protein K11-linked ubiquitination	Cell cycle
2274	sp|Q8K1C0-5|ANGE2_MOUSE;sp|Q8K1C0-4|ANGE2_MOUSE;sp|Q8K1C0-3|ANGE2_MOUSE;sp|Q8K1C0-2|ANGE2_MOUSE;sp|Q8K1C0|ANGE2_MOUSE	sp|Q8K1C0-5|ANGE2_MOUSE Isoform 5 of Protein angel homolog 2 OS=Mus musculus GN=Angel2;sp|Q8K1C0-4|ANGE2_MOUSE Isoform 4 of Protein angel homolog 2 OS=Mus musculus GN=Angel2;sp|Q8K1C0-3|ANGE2_MOUSE Isoform 3 of Protein angel homolog 2 OS=Mus musculus GN	'ANGEL2	5	2;2;2;2;2	5	2	cytoplasm,Cajal body		negative regulation of mitotic cell cycle,3'-UTR-mediated mRNA stabilization	Cell cycle
3501	sp|Q9R045|ANGL2_MOUSE;tr|A0A0A6YXQ1|A0A0A6YXQ1_MOUSE	sp|Q9R045|ANGL2_MOUSE Angiopoietin-related protein 2 OS=Mus musculus GN=Angptl2 PE=2 SV=2;tr|A0A0A6YXQ1|A0A0A6YXQ1_MOUSE Angiopoietin-related protein 2 (Fragment) OS=Mus musculus GN=Angptl2 PE=1 SV=1	'ANGPTL2	2	2;1	6	2	extracellular region,extracellular exosome			Signaling
1225	sp|Q02357-7|ANK1_MOUSE;tr|G3UXF4|G3UXF4_MOUSE;sp|Q02357-8|ANK1_MOUSE	sp|Q02357-7|ANK1_MOUSE Isoform Mu7 of Ankyrin-1 OS=Mus musculus GN=Ank1;tr|G3UXF4|G3UXF4_MOUSE Ankyrin-1 (Fragment) OS=Mus musculus GN=Ank1 PE=1 SV=1;sp|Q02357-8|ANK1_MOUSE Isoform Mu8 of Ankyrin-1 OS=Mus musculus GN=Ank1	ANK1 (isoform 7, 8)	3	3;3;3	45	5	intracellular,cell,nucleus,cytoplasm,cytoskeleton,plasma membrane,spectrin-associated cytoskeleton,spectrin-associated cytoskeleton,membrane,sarcoplasmic reticulum,Z disc,axolemma,cortical cytoskeleton,M band,A band,sarcolemma,neuron projection,postsynaptic membrane	cytoskeletal adaptor activity,cytoskeletal adaptor activity,enzyme binding,spectrin binding,spectrin binding,ATPase binding	porphyrin-containing compound biosynthetic process,ER to Golgi vesicle-mediated transport,signal transduction,positive regulation of organelle organization,monovalent inorganic cation transport,erythrocyte development,iron ion homeostasis,protein targeting to plasma membrane,protein targeting to plasma membrane	Transport
1224	sp|Q02357-5|ANK1_MOUSE;tr|E9QNT8|E9QNT8_MOUSE;sp|Q02357|ANK1_MOUSE;sp|Q02357-6|ANK1_MOUSE;tr|G5E8J2|G5E8J2_MOUSE;sp|Q02357-2|ANK1_MOUSE;tr|B7ZW98|B7ZW98_MOUSE;tr|D3YTV8|D3YTV8_MOUSE;tr|Q0VGY9|Q0VGY9_MOUSE;sp|Q02357-4|ANK1_MOUSE;tr|G8JL84|G8JL84_MOUSE;sp|Q02357-3|ANK1_MOUSE;tr|D3Z5M4|D3Z5M4_MOUSE;tr|F7D1P5|F7D1P5_MOUSE;tr|G3UY11|G3UY11_MOUSE;tr|D6RJ51|D6RJ51_MOUSE	sp|Q02357-5|ANK1_MOUSE Isoform 5 of Ankyrin-1 OS=Mus musculus GN=Ank1;tr|E9QNT8|E9QNT8_MOUSE Ankyrin-1 OS=Mus musculus GN=Ank1 PE=1 SV=1;sp|Q02357|ANK1_MOUSE Ankyrin-1 OS=Mus musculus GN=Ank1 PE=1 SV=2;sp|Q02357-6|ANK1_MOUSE Isoform 6 of Ankyrin-1 OS=M	ANK1 (isoforms 1-6)	16	32;32;32;32;31;31;31;31;32;32;32;32;32;22;19;9	337	37	intracellular,cell,nucleus,cytoplasm,cytoskeleton,plasma membrane,spectrin-associated cytoskeleton,spectrin-associated cytoskeleton,membrane,sarcoplasmic reticulum,Z disc,axolemma,cortical cytoskeleton,M band,A band,sarcolemma,neuron projection,postsynaptic membrane	cytoskeletal adaptor activity,cytoskeletal adaptor activity,enzyme binding,spectrin binding,spectrin binding,ATPase binding	porphyrin-containing compound biosynthetic process,ER to Golgi vesicle-mediated transport,signal transduction,positive regulation of organelle organization,monovalent inorganic cation transport,erythrocyte development,iron ion homeostasis,protein targeting to plasma membrane,protein targeting to plasma membrane	Transport
2166	tr|S4R291|S4R291_MOUSE;sp|Q8C8R3-4|ANK2_MOUSE;tr|S4R285|S4R285_MOUSE;sp|Q8C8R3|ANK2_MOUSE;tr|S4R245|S4R245_MOUSE;tr|S4R2D0|S4R2D0_MOUSE;sp|Q8C8R3-5|ANK2_MOUSE;tr|S4R1F9|S4R1F9_MOUSE;tr|S4R249|S4R249_MOUSE;sp|Q8C8R3-2|ANK2_MOUSE;tr|S4R2H6|S4R2H6_MOUSE;tr|S4R2F3|S4R2F3_MOUSE;tr|S4R2T7|S4R2T7_MOUSE;tr|S4R1V6|S4R1V6_MOUSE;sp|Q8C8R3-3|ANK2_MOUSE;tr|S4R1J9|S4R1J9_MOUSE;tr|S4R2B2|S4R2B2_MOUSE;tr|S4R2R5|…	tr|S4R291|S4R291_MOUSE Ankyrin-2 OS=Mus musculus GN=Ank2 PE=1 SV=1;sp|Q8C8R3-4|ANK2_MOUSE Isoform 4 of Ankyrin-2 OS=Mus musculus GN=Ank2;tr|S4R285|S4R285_MOUSE Ankyrin-2 OS=Mus musculus GN=Ank2 PE=1 SV=1;sp|Q8C8R3|ANK2_MOUSE Ankyrin-2 OS=Mus musculus G	'ANK2	21	30;30;29;29;30;29;29;28;28;28;27;21;11;23;23;8;13;9;5;2;1	530	46	intracellular,cytoplasm,cytoskeleton,plasma membrane,plasma membrane,integral component of plasma membrane,intercalated disc,membrane,Z disc,cell junction,T-tubule,M band,M band,A band,sarcolemma,sarcolemma,costamere,synapse,postsynaptic membrane,perinuclear region of cytoplasm	protein binding,cytoskeletal adaptor activity,potassium channel regulator activity,spectrin binding,protein binding, bridging,protein binding, bridging,ion channel binding,ATPase binding	regulation of heart rate,cellular calcium ion homeostasis,signal transduction,protein localization,positive regulation of gene expression,regulation of cardiac muscle contraction by regulation of the release of sequestered calcium ion,regulation of cardiac muscle contraction by regulation of the release of sequestered calcium ion,regulation of cardiac muscle contraction by calcium ion signaling,r…	Muscle contraction (or regulation of)
79	sp|G5E8K5-2|ANK3_MOUSE;tr|S4R1S2|S4R1S2_MOUSE;sp|G5E8K5-3|ANK3_MOUSE;tr|G5E8K2|G5E8K2_MOUSE;tr|G5E8K3|G5E8K3_MOUSE;sp|G5E8K5|ANK3_MOUSE;tr|S4R2S8|S4R2S8_MOUSE;tr|S4R2K9|S4R2K9_MOUSE;tr|S4R236|S4R236_MOUSE;tr|G3X971|G3X971_MOUSE;tr|S4R1X7|S4R1X7_MOUSE;sp|G5E8K5-6|ANK3_MOUSE;tr|S4R2C1|S4R2C1_MOUSE;tr|S4R187|S4R187_MOUSE;tr|S4R2F5|S4R2F5_MOUSE;sp|G5E8K5-5|ANK3_MOUSE;sp|G5E8K5-4|ANK3_MOUSE;tr|S4R2J6|…	sp|G5E8K5-2|ANK3_MOUSE Isoform 2 of Ankyrin-3 OS=Mus musculus GN=Ank3;tr|S4R1S2|S4R1S2_MOUSE Ankyrin-3 OS=Mus musculus GN=Ank3 PE=1 SV=1;sp|G5E8K5-3|ANK3_MOUSE Isoform 3 of Ankyrin-3 OS=Mus musculus GN=Ank3;tr|G5E8K2|G5E8K2_MOUSE Ankyrin 3, epithelial,	'ANK3	27	21;21;21;21;21;21;21;20;12;12;12;12;12;12;12;12;12;12;12;6;3;3;3;4;4;1;1	178	31	cytoplasm,lysosome,cytoskeleton,plasma membrane,bicellular tight junction,basal plasma membrane,cell surface,intercalated disc,intercalated disc,spectrin-associated cytoskeleton,membrane,basolateral plasma membrane,lateral plasma membrane,sarcoplasmic reticulum,Z disc,cell junction,T-tubule,axon,dendrite,neuromuscular junction,node of Ranvier,node of Ranvier,paranode region of axon,sarcolemma,cel…	structural constituent of cytoskeleton,protein binding,cytoskeletal protein binding,cytoskeletal adaptor activity,spectrin binding,spectrin binding,protein binding, bridging,ion channel binding,ion channel binding,cadherin binding	mitotic cytokinesis,plasma membrane organization,signal transduction,axonogenesis,axon guidance,positive regulation of gene expression,positive regulation of cell communication by electrical coupling,positive regulation of sodium ion transport,magnesium ion homeostasis,neuronal action potential,positive regulation of homotypic cell-cell adhesion,Golgi to plasma membrane protein transport,regulati…	Transport
1913	sp|Q810B6|ANFY1_MOUSE;sp|Q810B6-2|ANFY1_MOUSE	sp|Q810B6|ANFY1_MOUSE Rabankyrin-5 OS=Mus musculus GN=Ankfy1 PE=1 SV=2;sp|Q810B6-2|ANFY1_MOUSE Isoform 2 of Rabankyrin-5 OS=Mus musculus GN=Ankfy1	'ANKFY1	2	16;8	95	16	cytoplasm,lysosomal membrane,endosome,early endosome,endosome membrane,membrane,retromer complex,cytoplasmic vesicle,macropinosome,extracellular exosome	Rab GTPase binding,metal ion binding,phosphatidylinositol phosphate binding	endocytosis,endosome localization,endosomal vesicle fusion,retrograde transport, endosome to Golgi,positive regulation of pinocytosis,Golgi to lysosome transport	Transport
3357	sp|Q9JHZ2|ANKH_MOUSE	sp|Q9JHZ2|ANKH_MOUSE Progressive ankylosis protein OS=Mus musculus GN=Ankh PE=2 SV=1	'ANKH	1	3	13	3				Transport
2907	sp|Q9CR42|ANKR1_MOUSE	sp|Q9CR42|ANKR1_MOUSE Ankyrin repeat domain-containing protein 1 OS=Mus musculus GN=Ankrd1 PE=1 SV=1	'ANKRD1	1	11	117	11	nucleus,nucleus,transcription factor complex,nucleolus,cytoplasm,cytoplasm,cytosol,myofibril,I band,I band	RNA polymerase II transcription factor binding,RNA polymerase II transcription coactivator activity,p53 binding,DNA binding,transcription corepressor activity,protein binding,transcription factor binding,titin binding,titin binding,histone deacetylase binding,R-SMAD binding	negative regulation of transcription from RNA polymerase II promoter,regulation of transcription from RNA polymerase II promoter,positive regulation of neuron projection development,cellular response to drug,skeletal muscle cell differentiation,response to muscle stretch,muscle cell differentiation,positive regulation of apoptotic process,positive regulation of DNA damage response, signal transdu…	Transcription
2788	sp|Q99NH0-2|ANR17_MOUSE;sp|Q99NH0-3|ANR17_MOUSE;tr|E9Q804|E9Q804_MOUSE;tr|E9QKG6|E9QKG6_MOUSE;tr|A0A0G2JDZ9|A0A0G2JDZ9_MOUSE;sp|Q99NH0|ANR17_MOUSE;tr|E9Q1M6|E9Q1M6_MOUSE;tr|E9PUR0|E9PUR0_MOUSE;tr|F7C545|F7C545_MOUSE;tr|F6SI14|F6SI14_MOUSE	sp|Q99NH0-2|ANR17_MOUSE Isoform 2 of Ankyrin repeat domain-containing protein 17 OS=Mus musculus GN=Ankrd17;sp|Q99NH0-3|ANR17_MOUSE Isoform 3 of Ankyrin repeat domain-containing protein 17 OS=Mus musculus GN=Ankrd17;tr|E9Q804|E9Q804_MOUSE Ankyrin repeat	'ANKRD17	10	3;3;3;3;3;3;2;2;1;1	4	3	chromatin,nucleus,nucleus,cytoplasm,cytoplasm,membrane	nucleic acid binding,chromatin binding,RNA binding,poly(A) RNA binding	blood vessel maturation,immune system process,regulation of DNA replication,endoderm development,defense response to bacterium,positive regulation of I-kappaB kinase/NF-kappaB signaling,innate immune response,innate immune response,positive regulation of cell cycle,negative regulation of smooth muscle cell differentiation,positive regulation of G1/S transition of mitotic cell cycle,positive regul…	Differentiation/Development
924	sp|P59672|ANS1A_MOUSE;sp|P59672-2|ANS1A_MOUSE;tr|Q3UHP6|Q3UHP6_MOUSE	sp|P59672|ANS1A_MOUSE Ankyrin repeat and SAM domain-containing protein 1A OS=Mus musculus GN=Anks1a PE=1 SV=3;sp|P59672-2|ANS1A_MOUSE Isoform 2 of Ankyrin repeat and SAM domain-containing protein 1A OS=Mus musculus GN=Anks1a;tr|Q3UHP6|Q3UHP6_MOUSE Ankyr	'ANKS1A	3	4;4;4	10	4				Signaling
1964	sp|Q8BH79-2|ANO10_MOUSE;sp|Q8BH79|ANO10_MOUSE;sp|Q8BH79-4|ANO10_MOUSE;sp|Q8BH79-3|ANO10_MOUSE	sp|Q8BH79-2|ANO10_MOUSE Isoform 2 of Anoctamin-10 OS=Mus musculus GN=Ano10;sp|Q8BH79|ANO10_MOUSE Anoctamin-10 OS=Mus musculus GN=Ano10 PE=1 SV=1;sp|Q8BH79-4|ANO10_MOUSE Isoform 4 of Anoctamin-10 OS=Mus musculus GN=Ano10;sp|Q8BH79-3|ANO10_MOUSE Isoform	'ANO10	4	7;7;7;6	37	7	intracellular,intracellular,plasma membrane,plasma membrane,membrane,integral component of membrane	calcium activated cation channel activity,intracellular calcium activated chloride channel activity,phospholipid scramblase activity	cation transport,chloride transport	Transport
1742	sp|Q6P9J9|ANO6_MOUSE;sp|Q6P9J9-2|ANO6_MOUSE	sp|Q6P9J9|ANO6_MOUSE Anoctamin-6 OS=Mus musculus GN=Ano6 PE=1 SV=1	'ANO6	2	3;1	15	3	intracellular,plasma membrane,cell surface,membrane,integral component of membrane,chloride channel complex,extracellular exosome	calcium activated cation channel activity,calcium activated cation channel activity,intracellular calcium activated chloride channel activity,intracellular calcium activated chloride channel activity,intracellular calcium activated chloride channel activity,voltage-gated ion channel activity,voltage-gated chloride channel activity,chloride channel activity,phospholipid scramblase activity,phospho…	dendritic cell chemotaxis,activation of blood coagulation via clotting cascade,transport,ion transport,cation transport,chloride transport,chloride transport,chloride transport,lipid transport,blood coagulation,phospholipid scrambling,phospholipid scrambling,positive regulation of bone mineralization,positive regulation of bone mineralization,bleb assembly,bleb assembly,regulation of ion transmem…	Transport
153	tr|D3YYE1|D3YYE1_MOUSE;tr|D3Z7M9|D3Z7M9_MOUSE;sp|O35381|AN32A_MOUSE;tr|F6UFG6|F6UFG6_MOUSE;sp|Q64G17|AN32C_MOUSE	tr|D3YYE1|D3YYE1_MOUSE Acidic leucine-rich nuclear phosphoprotein 32 family member A (Fragment) OS=Mus musculus GN=Anp32a PE=1 SV=1;tr|D3Z7M9|D3Z7M9_MOUSE Acidic leucine-rich nuclear phosphoprotein 32 family member A OS=Mus musculus GN=Anp32a PE=1 SV=1;	'ANP32A	5	9;9;9;7;2	207	11	nucleus,nucleus,cytoplasm,endoplasmic reticulum,cytosol,nuclear matrix	integrin binding,protein binding,protein C-terminus binding,cell adhesion molecule binding	transcription, DNA-templated,regulation of transcription, DNA-templated	Transcription
3332	sp|Q9EST5|AN32B_MOUSE;sp|Q9EST5-2|AN32B_MOUSE	sp|Q9EST5|AN32B_MOUSE Acidic leucine-rich nuclear phosphoprotein 32 family member B OS=Mus musculus GN=Anp32b PE=1 SV=1;sp|Q9EST5-2|AN32B_MOUSE Isoform 2 of Acidic leucine-rich nuclear phosphoprotein 32 family member B OS=Mus musculus GN=Anp32b	'ANP32B	2	3;3	28	5	nucleus,nucleus		G1/S transition of mitotic cell cycle,vasculature development,positive regulation of cell proliferation,ventricular system development,negative regulation of apoptotic process,inner ear development,palate development,positive regulation of G1/S transition of mitotic cell cycle	Histone, histone-related
1180	sp|P97822-2|AN32E_MOUSE;sp|P97822|AN32E_MOUSE;tr|E9Q5H2|E9Q5H2_MOUSE;tr|E9PZF5|E9PZF5_MOUSE;tr|E9Q0X5|E9Q0X5_MOUSE;tr|E9Q2G1|E9Q2G1_MOUSE	sp|P97822-2|AN32E_MOUSE Isoform 2 of Acidic leucine-rich nuclear phosphoprotein 32 family member E OS=Mus musculus GN=Anp32e;sp|P97822|AN32E_MOUSE Acidic leucine-rich nuclear phosphoprotein 32 family member E OS=Mus musculus GN=Anp32e PE=1 SV=2;tr|E9Q5H	'ANP32E	6	4;4;3;3;2;1	61	4	nucleus,cytoplasm,cytoplasmic, membrane-bounded vesicle		chromatin modification,negative regulation of catalytic activity	Protein post-translational modification
1167	sp|P97449|AMPN_MOUSE	sp|P97449|AMPN_MOUSE Aminopeptidase N OS=Mus musculus GN=Anpep PE=1 SV=4	'ANPEP	1	29	397	29	extracellular space,cytoplasm,lysosomal membrane,endoplasmic reticulum-Golgi intermediate compartment,external side of plasma membrane,vesicle membrane,membrane,integral component of membrane,vesicle lumen,extracellular exosome	aminopeptidase activity,peptidase activity,metallopeptidase activity,zinc ion binding,hydrolase activity,peptide binding,peptide binding,metal ion binding,metalloaminopeptidase activity	angiogenesis,proteolysis,proteolysis,cellular aromatic compound metabolic process,multicellular organism development,cell differentiation,negative regulation of renal sodium excretion,peptide catabolic process	Differentiation/Development
1701	sp|Q6DFX2|ANTR2_MOUSE;tr|A0A0G2JE26|A0A0G2JE26_MOUSE	sp|Q6DFX2|ANTR2_MOUSE Anthrax toxin receptor 2 OS=Mus musculus GN=Antxr2 PE=1 SV=1;tr|A0A0G2JE26|A0A0G2JE26_MOUSE Anthrax toxin receptor 2 OS=Mus musculus GN=Antxr2 PE=1 SV=1	'ANTXR2	2	2;2	10	2	external side of plasma membrane,cell surface,membrane,integral component of membrane	receptor activity,metal ion binding	reproductive process,toxin transport	Signaling
422	sp|P10107|ANXA1_MOUSE;sp|A2BH40-4|ARI1A_MOUSE;sp|A2BH40-2|ARI1A_MOUSE;sp|A2BH40-3|ARI1A_MOUSE;sp|A2BH40|ARI1A_MOUSE;tr|E9QAQ7|E9QAQ7_MOUSE	sp|P10107|ANXA1_MOUSE Annexin A1 OS=Mus musculus GN=Anxa1 PE=1 SV=2	'ANXA1	6	25;1;1;1;1;1	711	25	cornified envelope,extracellular region,extracellular space,nucleus,nucleoplasm,cytoplasm,cytoplasm,endosome,plasma membrane,plasma membrane,focal adhesion,cilium,cell surface,membrane,apical plasma membrane,lateral plasma membrane,extrinsic component of membrane,extrinsic component of external side of plasma membrane,cytoplasmic vesicle,motile cilium,mitochondrial membrane,vesicle,sarcolemma,mas…	single-stranded DNA binding,single-stranded DNA binding,single-stranded RNA binding,helicase activity,phospholipase inhibitor activity,structural molecule activity,calcium ion binding,protein binding,phospholipid binding,calcium-dependent phospholipid binding,phospholipase A2 inhibitor activity,protein binding, bridging,double-stranded DNA-dependent ATPase activity,annealing helicase activity,pro…	neutrophil homeostasis,neutrophil homeostasis,adaptive immune response,immune system process,monocyte chemotaxis,regulation of leukocyte migration,phagocytosis,inflammatory response,signal transduction,cell surface receptor signaling pathway,G-protein coupled receptor signaling pathway, coupled to cyclic nucleotide second messenger,regulation of cell shape,myoblast migration involved in skeletal …	Transport
1161	sp|P97384|ANX11_MOUSE;tr|D3Z7U0|D3Z7U0_MOUSE	sp|P97384|ANX11_MOUSE Annexin A11 OS=Mus musculus GN=Anxa11 PE=1 SV=2;tr|D3Z7U0|D3Z7U0_MOUSE Annexin OS=Mus musculus GN=Anxa11 PE=1 SV=1	'ANXA11	2	20;14	342	20	nucleus,nuclear envelope,nucleoplasm,cytoplasm,cytoplasm,spindle,cytoskeleton,membrane,midbody,specific granule,azurophil granule,phagocytic vesicle,extracellular exosome	calcium ion binding,calcium-dependent phospholipid binding,phosphatidylethanolamine binding,MHC class II protein complex binding,S100 protein binding,poly(A) RNA binding,calcium-dependent protein binding	cell cycle,cell division,response to calcium ion	Cell cycle
380	sp|P07356|ANXA2_MOUSE;tr|B0V2N7|B0V2N7_MOUSE;tr|B0V2N8|B0V2N8_MOUSE;tr|B0V2N5|B0V2N5_MOUSE	sp|P07356|ANXA2_MOUSE Annexin A2 OS=Mus musculus GN=Anxa2 PE=1 SV=2;tr|B0V2N7|B0V2N7_MOUSE Annexin (Fragment) OS=Mus musculus GN=Anxa2 PE=1 SV=1;tr|B0V2N8|B0V2N8_MOUSE Annexin (Fragment) OS=Mus musculus GN=Anxa2 PE=1 SV=1;tr|B0V2N5|B0V2N5_MOUSE Annexin	'ANXA2	4	34;23;21;20	1923	34	stress fiber,ruffle,extracellular region,proteinaceous extracellular matrix,basement membrane,extracellular space,nucleus,cytoplasm,cytoplasm,lysosomal membrane,endosome,early endosome,lipid particle,cytosol,plasma membrane,cell cortex,cell surface,membrane,membrane,basolateral plasma membrane,extrinsic component of plasma membrane,cell junction,midbody,late endosome membrane,vesicle,myelin sheat…	protease binding,phospholipase inhibitor activity,calcium ion binding,protein binding,calcium-dependent phospholipid binding,phosphatidylinositol-4,5-bisphosphate binding,cytoskeletal protein binding,Rab GTPase binding,phospholipase A2 inhibitor activity,receptor activator activity,S100 protein binding,poly(A) RNA binding,calcium-dependent protein binding	angiogenesis,membrane raft assembly,positive regulation of protein phosphorylation,negative regulation of receptor internalization,negative regulation of receptor internalization,membrane budding,body fluid secretion,collagen fibril organization,positive regulation of vesicle fusion,negative regulation of low-density lipoprotein particle receptor catabolic process,negative regulation of low-densi…	Extracellular matrix
165	sp|O35639|ANXA3_MOUSE;tr|Q3TET3|Q3TET3_MOUSE;tr|A0A0G2JGL7|A0A0G2JGL7_MOUSE;tr|A0A0G2JDV9|A0A0G2JDV9_MOUSE	sp|O35639|ANXA3_MOUSE Annexin A3 OS=Mus musculus GN=Anxa3 PE=1 SV=4;tr|Q3TET3|Q3TET3_MOUSE Annexin OS=Mus musculus GN=Anxa3 PE=1 SV=1	'ANXA3	4	22;12;6;5	380	22	cytoplasm,plasma membrane,membrane,axon,dendrite,phagocytic vesicle membrane,specific granule,neuronal cell body,extracellular exosome	phospholipase inhibitor activity,calcium ion binding,calcium-dependent phospholipid binding,phospholipase A2 inhibitor activity,calcium-dependent protein binding	phagocytosis,positive regulation of endothelial cell migration,defense response to bacterium,neutrophil degranulation,positive regulation of angiogenesis,positive regulation of DNA metabolic process,positive regulation of sequence-specific DNA binding transcription factor activity	Catabolism
1163	sp|P97429|ANXA4_MOUSE;tr|D3Z0S1|D3Z0S1_MOUSE;tr|F7ANV6|F7ANV6_MOUSE;tr|S4R1F2|S4R1F2_MOUSE	sp|P97429|ANXA4_MOUSE Annexin A4 OS=Mus musculus GN=Anxa4 PE=1 SV=4;tr|D3Z0S1|D3Z0S1_MOUSE Annexin (Fragment) OS=Mus musculus GN=Anxa4 PE=1 SV=1;tr|F7ANV6|F7ANV6_MOUSE Annexin (Fragment) OS=Mus musculus GN=Anxa4 PE=1 SV=1	'ANXA4	4	20;16;16;8	343	21	nucleus,cytoplasm,plasma membrane,cell surface,vesicle membrane,apical plasma membrane,nuclear membrane,perinuclear region of cytoplasm,extracellular exosome	calcium ion binding,calcium-dependent phospholipid binding,identical protein binding,calcium-dependent protein binding,NF-kappaB binding	kidney development,regulation of transcription from RNA polymerase II promoter,Notch signaling pathway,negative regulation of NF-kappaB transcription factor activity,negative regulation of interleukin-8 secretion	Transport
770	sp|P48036|ANXA5_MOUSE;tr|A0A0G2JGQ0|A0A0G2JGQ0_MOUSE	sp|P48036|ANXA5_MOUSE Annexin A5 OS=Mus musculus GN=Anxa5 PE=1 SV=1	'ANXA5	2	31;10	852	31	extracellular space,intracellular,nucleus,cytoplasm,endoplasmic reticulum,cytosol,plasma membrane,focal adhesion,synaptic vesicle,external side of plasma membrane,intercalated disc,membrane,Z disc,dendrite,sarcolemma,cell projection,neuronal cell body,perikaryon,axon terminus,extracellular exosome,endothelial microparticle	calcium-transporting ATPase activity,calcium ion binding,protein binding,calcium-dependent phospholipid binding,peptide hormone binding,receptor tyrosine kinase binding	positive regulation of defense response to virus by host,blood coagulation,hemostasis,response to organic substance,negative regulation of blood coagulation,positive regulation of apoptotic process,negative regulation of coagulation,protein homooligomerization,response to calcium ion,cellular response to gonadotropin-releasing hormone,mitophagy in response to mitochondrial depolarization,xenophag…	Signaling
483	sp|P14824|ANXA6_MOUSE	sp|P14824|ANXA6_MOUSE Annexin A6 OS=Mus musculus GN=Anxa6 PE=1 SV=3	ANXA6 (SProt entry)	1	3	2632	50	nucleus,cytoplasm,lysosomal membrane,focal adhesion,intercalated disc,membrane,apical plasma membrane,late endosome membrane,sarcolemma,protein complex,perinuclear region of cytoplasm,extracellular exosome	calcium ion binding,GTP binding,calcium-dependent phospholipid binding,lipid binding,ligand-gated ion channel activity,cholesterol binding,protein complex binding,protein homodimerization activity,calcium-dependent protein binding	calcium ion transport,regulation of muscle contraction,ion transmembrane transport,protein homooligomerization,mitochondrial calcium ion homeostasis,apoptotic signaling pathway	Transport
3851	tr|F8WIT2|F8WIT2_MOUSE	tr|F8WIT2|F8WIT2_MOUSE Annexin OS=Mus musculus GN=Anxa6 PE=1 SV=1	ANXA6 (TrEMBL entry)	1	3	73	50	nucleus,cytoplasm,lysosomal membrane,focal adhesion,intercalated disc,membrane,apical plasma membrane,late endosome membrane,sarcolemma,protein complex,perinuclear region of cytoplasm,extracellular exosome	calcium ion binding,GTP binding,calcium-dependent phospholipid binding,lipid binding,ligand-gated ion channel activity,cholesterol binding,protein complex binding,protein homodimerization activity,calcium-dependent protein binding	calcium ion transport,regulation of muscle contraction,ion transmembrane transport,protein homooligomerization,mitochondrial calcium ion homeostasis,apoptotic signaling pathway	Transport
1253	sp|Q07076|ANXA7_MOUSE	sp|Q07076|ANXA7_MOUSE Annexin A7 OS=Mus musculus GN=Anxa7 PE=1 SV=2	'ANXA7	1	17	294	17	nucleus,nucleus,nuclear envelope,endoplasmic reticulum membrane,cytosol,plasma membrane,membrane,vesicle,chromaffin granule membrane,extracellular exosome	integrin binding,calcium ion binding,protein binding,calcium-dependent phospholipid binding,poly(A) RNA binding,calcium-dependent protein binding	cellular calcium ion homeostasis,autophagy,hemostasis,cell proliferation,regulation of cell shape,response to salt stress,cellular water homeostasis,negative regulation of gene expression,response to organic cyclic compound,response to calcium ion,membrane fusion	Transport
166	sp|O35640|ANXA8_MOUSE;tr|Q921D0|Q921D0_MOUSE	sp|O35640|ANXA8_MOUSE Annexin A8 OS=Mus musculus GN=Anxa8 PE=1 SV=2;tr|Q921D0|Q921D0_MOUSE Annexin OS=Mus musculus GN=Anxa8 PE=1 SV=1	'ANXA8	2	4;3	16	4	cytosol,plasma membrane,late endosome membrane,extracellular exosome	calcium ion binding,calcium-dependent phospholipid binding,phosphatidylinositol-4,5-bisphosphate binding,phosphatidylinositol-3,4,5-trisphosphate binding,phosphatidylinositol-3,4-bisphosphate binding,metal ion binding,actin filament binding	blood coagulation,hemostasis	Signaling
3349	sp|Q9JHQ0|ANXA9_MOUSE	sp|Q9JHQ0|ANXA9_MOUSE Annexin A9 OS=Mus musculus GN=Anxa9 PE=2 SV=2	'ANXA9	1	2	2	2	cytosol,cell surface,extracellular exosome	phosphatidylserine binding,calcium ion binding,phospholipid binding,calcium-dependent phospholipid binding,acetylcholine receptor activity		Signaling
244	sp|O70423|AOC3_MOUSE;sp|O70423-2|AOC3_MOUSE;tr|A2A4I8|A2A4I8_MOUSE;tr|A2A4I9|A2A4I9_MOUSE;sp|Q812C9|AOC2_MOUSE	sp|O70423|AOC3_MOUSE Membrane primary amine oxidase OS=Mus musculus GN=Aoc3 PE=1 SV=3;sp|O70423-2|AOC3_MOUSE Isoform 2 of Membrane primary amine oxidase OS=Mus musculus GN=Aoc3;tr|A2A4I8|A2A4I8_MOUSE Membrane primary amine oxidase (Fragment) OS=Mus musc	'AOC3	5	24;22;16;5;5	520	24	extracellular space,cytoplasm,early endosome,endoplasmic reticulum,Golgi apparatus,plasma membrane,microvillus,cell surface,membrane,integral component of membrane,intracellular membrane-bounded organelle	copper ion binding,calcium ion binding,primary amine oxidase activity,aspartate oxidase activity,oxidoreductase activity,protein homodimerization activity,D-lysine oxidase activity,metal ion binding,protein heterodimerization activity,quinone binding,tryptamine:oxygen oxidoreductase (deaminating) activity,aminoacetone:oxygen oxidoreductase(deaminating) activity,aliphatic-amine oxidase activity,ph…	leukocyte migration involved in inflammatory response,positive regulation of acute inflammatory response,positive regulation of leukocyte migration,cell adhesion,regulation of blood pressure,amine metabolic process,positive regulation of glucose transport,response to immobilization stress,eating behavior,response to antibiotic,oxidation-reduction process	Signaling
184	tr|G3X8P9|G3X8P9_MOUSE;sp|O54754|AOXA_MOUSE	tr|G3X8P9|G3X8P9_MOUSE Aldehyde oxidase 1 OS=Mus musculus GN=Aox1 PE=1 SV=1;sp|O54754|AOXA_MOUSE Aldehyde oxidase 1 OS=Mus musculus GN=Aox1 PE=1 SV=2	'AOX1	2	15;15	60	15	cytoplasm,cytosol,extracellular exosome	catalytic activity,aldehyde oxidase activity,aldehyde oxidase activity,xanthine dehydrogenase activity,iron ion binding,electron carrier activity,oxidoreductase activity,oxidoreductase activity, acting on CH-OH group of donors,molybdopterin cofactor binding,metal ion binding,flavin adenine dinucleotide binding,NAD binding,iron-sulfur cluster binding,2 iron, 2 sulfur cluster binding	xanthine catabolic process,oxidation-reduction process	Catabolism
75	sp|G3X982|AOXC_MOUSE;tr|A0A087WQC8|A0A087WQC8_MOUSE	sp|G3X982|AOXC_MOUSE Aldehyde oxidase 3 OS=Mus musculus GN=Aox3 PE=1 SV=1	'AOX3	2	5;1	21	6	cytoplasm,cytosol	catalytic activity,aldehyde oxidase activity,xanthine dehydrogenase activity,iron ion binding,electron carrier activity,electron carrier activity,oxidoreductase activity,oxidoreductase activity, acting on CH-OH group of donors,molybdenum ion binding,metal ion binding,flavin adenine dinucleotide binding,NAD binding,iron-sulfur cluster binding,2 iron, 2 sulfur cluster binding	xanthine catabolic process,oxidation-reduction process	Catabolism
167	tr|Q5SVG5|Q5SVG5_MOUSE;tr|Q5SVG4|Q5SVG4_MOUSE;sp|O35643|AP1B1_MOUSE	tr|Q5SVG5|Q5SVG5_MOUSE AP-1 complex subunit beta-1 OS=Mus musculus GN=Ap1b1 PE=1 SV=1;tr|Q5SVG4|Q5SVG4_MOUSE AP-1 complex subunit beta-1 OS=Mus musculus GN=Ap1b1 PE=1 SV=1;sp|O35643|AP1B1_MOUSE AP-1 complex subunit beta-1 OS=Mus musculus GN=Ap1b1 PE=1 S	'AP1B1	3	15;15;15	265	28	Golgi apparatus,trans-Golgi network,membrane,membrane coat,clathrin adaptor complex,cytoplasmic vesicle	protein binding,protein transporter activity,protein kinase binding	transport,intracellular protein transport,determination of left/right symmetry,heart development,protein transport,vesicle-mediated transport,clathrin coat assembly	Transport
566	sp|P22892|AP1G1_MOUSE;tr|Q8CBB7|Q8CBB7_MOUSE	sp|P22892|AP1G1_MOUSE AP-1 complex subunit gamma-1 OS=Mus musculus GN=Ap1g1 PE=1 SV=3;tr|Q8CBB7|Q8CBB7_MOUSE AP-1 complex subunit gamma-1 OS=Mus musculus GN=Ap1g1 PE=1 SV=1	'AP1G1	2	16;16	205	17	intracellular,cell,cytoplasm,Golgi apparatus,trans-Golgi network,trans-Golgi network,cytosol,microtubule cytoskeleton,membrane,membrane coat,clathrin adaptor complex,clathrin-coated vesicle,cytoplasmic vesicle,intracellular membrane-bounded organelle,perinuclear region of cytoplasm,recycling endosome	protein binding,collagen binding,protein C-terminus binding,protein transporter activity,Rab GTPase binding,kinesin binding,GTP-dependent protein binding	microtubule cytoskeleton organization,transport,intracellular protein transport,protein transport,vesicle-mediated transport,endosome to melanosome transport,positive regulation of natural killer cell degranulation,positive regulation of natural killer cell mediated cytotoxicity,Golgi to lysosome transport	Transport
682	sp|P35585|AP1M1_MOUSE;tr|D3YZ71|D3YZ71_MOUSE;tr|S4R1Q4|S4R1Q4_MOUSE;sp|Q9WVP1|AP1M2_MOUSE;sp|Q9WVP1-2|AP1M2_MOUSE	sp|P35585|AP1M1_MOUSE AP-1 complex subunit mu-1 OS=Mus musculus GN=Ap1m1 PE=1 SV=3	'AP1M1	5	12;4;3;3;3	95	12	Golgi apparatus,trans-Golgi network,membrane,clathrin adaptor complex,cytoplasmic vesicle,extracellular exosome		transport,intracellular protein transport,protein transport,vesicle-mediated transport,melanosome organization,endosome to melanosome transport	Transport
973	sp|P61967|AP1S1_MOUSE;tr|D3Z268|D3Z268_MOUSE;tr|D3Z0D6|D3Z0D6_MOUSE;tr|D3YXN0|D3YXN0_MOUSE	sp|P61967|AP1S1_MOUSE AP-1 complex subunit sigma-1A OS=Mus musculus GN=Ap1s1 PE=1 SV=1;tr|D3Z268|D3Z268_MOUSE AP-1 complex subunit sigma-1A (Fragment) OS=Mus musculus GN=Ap1s1 PE=1 SV=1;tr|D3Z0D6|D3Z0D6_MOUSE AP-1 complex subunit sigma-1A (Fragment) OS=	'AP1S1	4	2;1;1;1	3	2	Golgi apparatus,trans-Golgi network,clathrin-coated pit,membrane,membrane coat,AP-1 adaptor complex,cytoplasmic vesicle,terminal bouton,intracellular membrane-bounded organelle,extracellular exosome	protein binding,protein transporter activity	transport,intracellular protein transport,protein transport,vesicle-mediated transport,vesicle-mediated transport,retrograde transport, endosome to Golgi	Transport
3890	tr|Q3TIV9|Q3TIV9_MOUSE;tr|B1B0F6|B1B0F6_MOUSE;tr|Q8BW87|Q8BW87_MOUSE;sp|Q9DB50|AP1S2_MOUSE	tr|Q3TIV9|Q3TIV9_MOUSE AP-1 complex subunit sigma-2 OS=Mus musculus GN=Ap1s2 PE=1 SV=1;tr|B1B0F6|B1B0F6_MOUSE AP-1 complex subunit sigma-2 (Fragment) OS=Mus musculus GN=Ap1s2 PE=1 SV=1;tr|Q8BW87|Q8BW87_MOUSE AP-1 complex subunit sigma-2 OS=Mus musculus	'AP1S2	4	2;1;1;1	13	2	Golgi apparatus,clathrin-coated pit,membrane,membrane coat,cytoplasmic vesicle,intracellular membrane-bounded organelle	protein binding,protein transporter activity	transport,intracellular protein transport,visual learning,protein transport,vesicle-mediated transport,synaptic vesicle recycling,fat cell differentiation,neuromuscular process controlling balance,adipose tissue development	Transport
516	sp|P17426-2|AP2A1_MOUSE;sp|P17426|AP2A1_MOUSE;tr|F6TPX8|F6TPX8_MOUSE	sp|P17426-2|AP2A1_MOUSE Isoform B of AP-2 complex subunit alpha-1 OS=Mus musculus GN=Ap2a1;sp|P17426|AP2A1_MOUSE AP-2 complex subunit alpha-1 OS=Mus musculus GN=Ap2a1 PE=1 SV=1	'AP2A1	3	21;21;8	226	31	plasma membrane,clathrin-coated pit,membrane,basolateral plasma membrane,apical plasma membrane,membrane coat,clathrin adaptor complex,secretory granule,filopodium tip,protein complex	protein binding,protein C-terminus binding,protein transporter activity,protein kinase binding,protein complex binding	transport,intracellular protein transport,endocytosis,protein transport,vesicle-mediated transport,negative regulation of hyaluronan biosynthetic process	Transport
517	sp|P17427|AP2A2_MOUSE	sp|P17427|AP2A2_MOUSE AP-2 complex subunit alpha-2 OS=Mus musculus GN=Ap2a2 PE=1 SV=2	'AP2A2	1	27	557	37	plasma membrane,clathrin-coated pit,membrane,cytoplasmic, membrane-bounded vesicle,membrane coat,clathrin adaptor complex,secretory granule	protein binding,lipid binding,protein transporter activity,protein kinase binding,protein complex binding	transport,intracellular protein transport,endocytosis,protein transport,vesicle-mediated transport,regulation of hematopoietic stem cell differentiation	Transport
3208	sp|Q9DBG3|AP2B1_MOUSE;sp|Q9DBG3-2|AP2B1_MOUSE;tr|H3BKM0|H3BKM0_MOUSE;tr|H3BIY9|H3BIY9_MOUSE;tr|H3BJ06|H3BJ06_MOUSE	sp|Q9DBG3|AP2B1_MOUSE AP-2 complex subunit beta OS=Mus musculus GN=Ap2b1 PE=1 SV=1;sp|Q9DBG3-2|AP2B1_MOUSE Isoform 2 of AP-2 complex subunit beta OS=Mus musculus GN=Ap2b1;tr|H3BKM0|H3BKM0_MOUSE AP-2 complex subunit beta OS=Mus musculus GN=Ap2b1 PE=1 SV=	'AP2B1	5	17;17;17;15;3	724	30	plasma membrane,clathrin-coated pit,membrane,membrane coat,clathrin adaptor complex	protein binding,protein transporter activity,clathrin binding	cardiac septum development,ventricular septum development,transport,intracellular protein transport,endocytosis,heart development,protein transport,vesicle-mediated transport,aorta development,coronary vasculature development	Transport
1137	tr|Q3TWV4|Q3TWV4_MOUSE;sp|P84091|AP2M1_MOUSE	tr|Q3TWV4|Q3TWV4_MOUSE AP-2 complex subunit mu OS=Mus musculus GN=Ap2m1 PE=1 SV=1;sp|P84091|AP2M1_MOUSE AP-2 complex subunit mu OS=Mus musculus GN=Ap2m1 PE=1 SV=1	'AP2M1	2	14;14	96	14	mitochondrion,plasma membrane,clathrin-coated pit,membrane,clathrin adaptor complex,secretory granule,terminal bouton,extracellular exosome	signal sequence binding,lipid binding,ion channel binding,low-density lipoprotein particle receptor binding	transport,intracellular protein transport,endocytosis,protein transport,vesicle-mediated transport,negative regulation of protein localization to plasma membrane	Transport
1007	sp|P62743|AP2S1_MOUSE	sp|P62743|AP2S1_MOUSE AP-2 complex subunit sigma OS=Mus musculus GN=Ap2s1 PE=1 SV=1	'AP2S1	1	5	38	5	plasma membrane,clathrin-coated pit,membrane,membrane coat,AP-2 adaptor complex	molecular_function,protein transporter activity	transport,intracellular protein transport,endocytosis,protein transport,vesicle-mediated transport	Transport
3643	sp|Q9Z1T1|AP3B1_MOUSE	sp|Q9Z1T1|AP3B1_MOUSE AP-3 complex subunit beta-1 OS=Mus musculus GN=Ap3b1 PE=1 SV=2	'AP3B1	1	18	122	19	lysosomal membrane,Golgi apparatus,trans-Golgi network,membrane,membrane coat,AP-3 adaptor complex,clathrin adaptor complex,cytoplasmic vesicle	protein phosphatase binding,GTP-dependent protein binding	protein targeting to lysosome,transport,zinc II ion transport,intracellular protein transport,blood coagulation,anterograde axonal transport,protein transport,vesicle-mediated transport,antigen processing and presentation,melanosome organization,antigen processing and presentation, exogenous lipid antigen via MHC class Ib,anterograde synaptic vesicle transport,positive regulation of NK T cell dif…	Transport
185	sp|O54774|AP3D1_MOUSE	sp|O54774|AP3D1_MOUSE AP-3 complex subunit delta-1 OS=Mus musculus GN=Ap3d1 PE=1 SV=1	'AP3D1	1	11	51	11	nucleoplasm,cytoplasm,lysosomal membrane,Golgi apparatus,trans-Golgi network,endosome membrane,endosome membrane,membrane,membrane coat,AP-3 adaptor complex,axon,terminal bouton		transport,zinc II ion transport,intracellular protein transport,intracellular protein transport,anterograde axonal transport,protein transport,vesicle-mediated transport,antigen processing and presentation,protein localization to organelle,endosome to melanosome transport,antigen processing and presentation, exogenous lipid antigen via MHC class Ib,anterograde synaptic vesicle transport,synaptic …	Transport
3398	sp|Q9JKC8|AP3M1_MOUSE;tr|H7BWY2|H7BWY2_MOUSE;tr|D3YWU3|D3YWU3_MOUSE;tr|D3YXV9|D3YXV9_MOUSE;tr|D6RI63|D6RI63_MOUSE;sp|Q8R2R9|AP3M2_MOUSE	sp|Q9JKC8|AP3M1_MOUSE AP-3 complex subunit mu-1 OS=Mus musculus GN=Ap3m1 PE=1 SV=1;tr|H7BWY2|H7BWY2_MOUSE AP-3 complex subunit mu-1 OS=Mus musculus GN=Ap3m1 PE=1 SV=1;tr|D3YWU3|D3YWU3_MOUSE AP-3 complex subunit mu-1 (Fragment) OS=Mus musculus GN=Ap3m1 P	'AP3M1	6	4;3;2;2;1;1	26	4	intracellular,cell,lysosomal membrane,Golgi apparatus,cytosol,membrane,clathrin adaptor complex,cytoplasmic vesicle,neuron projection,axon cytoplasm		transport,intracellular protein transport,anterograde axonal transport,protein transport,vesicle-mediated transport,anterograde synaptic vesicle transport	Transport
453	sp|P12246|SAMP_MOUSE	sp|P12246|SAMP_MOUSE Serum amyloid P-component OS=Mus musculus GN=Apcs PE=1 SV=2	'APCS	1	4	22	4	extracellular region,extracellular space,nucleus,extracellular matrix,protein complex,extracellular exosome,blood microparticle	complement component C1q binding,calcium ion binding,carbohydrate binding,virion binding,metal ion binding	protein complex assembly,negative regulation by host of viral exo-alpha-sialidase activity,negative regulation by host of viral glycoprotein metabolic process,innate immune response,negative regulation of monocyte differentiation,negative regulation of viral entry into host cell,negative regulation of viral process,negative regulation of exo-alpha-sialidase activity,negative regulation of glycopr…	Metabolism
2357	sp|Q8R146-2|APEH_MOUSE;sp|Q8R146|APEH_MOUSE;tr|A0A0A6YXV0|A0A0A6YXV0_MOUSE	sp|Q8R146-2|APEH_MOUSE Isoform 2 of Acylamino-acid-releasing enzyme OS=Mus musculus GN=Apeh;sp|Q8R146|APEH_MOUSE Acylamino-acid-releasing enzyme OS=Mus musculus GN=Apeh PE=1 SV=3	'APEH	3	20;20;3	211	20	cytoplasm,nuclear membrane,extracellular exosome	serine-type endopeptidase activity,serine-type peptidase activity,omega peptidase activity,hydrolase activity,poly(A) RNA binding	proteolysis,beta-amyloid metabolic process	Proteolysis
614	sp|P28352|APEX1_MOUSE;tr|D3Z124|D3Z124_MOUSE;tr|F6QA74|F6QA74_MOUSE	sp|P28352|APEX1_MOUSE DNA-(apurinic or apyrimidinic site) lyase OS=Mus musculus GN=Apex1 PE=1 SV=2;tr|D3Z124|D3Z124_MOUSE DNA-(apurinic or apyrimidinic site) lyase (Fragment) OS=Mus musculus GN=Apex1 PE=1 SV=1;tr|F6QA74|F6QA74_MOUSE DNA-(apurinic or apy	'APEX1	3	6;4;4	50	6	intracellular,nucleus,nucleus,nucleoplasm,transcription factor complex,nucleolus,cytoplasm,cytoplasm,mitochondrion,endoplasmic reticulum,centrosome,nuclear speck,perinuclear region of cytoplasm	DNA binding,damaged DNA binding,double-stranded telomeric DNA binding,transcription coactivator activity,RNA binding,DNA-(apurinic or apyrimidinic site) lyase activity,DNA-(apurinic or apyrimidinic site) lyase activity,nuclease activity,endonuclease activity,endoribonuclease activity,exonuclease activity,phosphoric diester hydrolase activity,double-stranded DNA exodeoxyribonuclease activity,doubl…	telomere maintenance,DNA repair,base-excision repair,base-excision repair,DNA recombination,transcription, DNA-templated,regulation of transcription, DNA-templated,cellular response to DNA damage stimulus,aging,negative regulation of smooth muscle cell migration,regulation of mRNA stability,cell redox homeostasis,positive regulation of DNA repair,cellular response to hydrogen peroxide,DNA demethy…	DNA repair
172	sp|O35841|API5_MOUSE	sp|O35841|API5_MOUSE Apoptosis inhibitor 5 OS=Mus musculus GN=Api5 PE=1 SV=2	'API5	1	6	53	6	nucleus,nucleoplasm,spliceosomal complex,cytoplasm,membrane	fibroblast growth factor binding,poly(A) RNA binding	apoptotic process,negative regulation of apoptotic process,negative regulation of fibroblast apoptotic process	Apoptosis
3608	sp|Q9WVQ5|MTNB_MOUSE	sp|Q9WVQ5|MTNB_MOUSE Methylthioribulose-1-phosphate dehydratase OS=Mus musculus GN=Apip PE=1 SV=1	'APIP	1	9	147	9	cellular_component,cytoplasm	lyase activity,identical protein binding,methylthioribulose 1-phosphate dehydratase activity,metal ion binding	apoptotic process,cellular amino acid biosynthetic process,methionine biosynthetic process,L-methionine biosynthetic process from methylthioadenosine,negative regulation of apoptotic process,negative regulation of apoptotic process,regulation of ERK1 and ERK2 cascade	Apoptosis
1250	sp|Q06335-2|APLP2_MOUSE;sp|Q06335|APLP2_MOUSE;tr|Q60709|Q60709_MOUSE	sp|Q06335-2|APLP2_MOUSE Isoform 2 of Amyloid-like protein 2 OS=Mus musculus GN=Aplp2;sp|Q06335|APLP2_MOUSE Amyloid-like protein 2 OS=Mus musculus GN=Aplp2 PE=1 SV=4;tr|Q60709|Q60709_MOUSE Amyloid-like protein 2 OS=Mus musculus GN=Aplp2 PE=1 SV=1	'APLP2	3	5;5;5	34	5	nucleus,plasma membrane,membrane,integral component of membrane,extracellular exosome	DNA binding,protein binding,heparin binding,identical protein binding,transition metal ion binding	suckling behavior,cellular copper ion homeostasis,regulation of epidermal growth factor-activated receptor activity,mating behavior,locomotory behavior,cholesterol metabolic process,embryo development,extracellular matrix organization,forebrain development,midbrain development,regulation of protein binding,neuromuscular process controlling balance	Protein post-translational modification
3142	sp|Q9D7N9|APMAP_MOUSE	sp|Q9D7N9|APMAP_MOUSE Adipocyte plasma membrane-associated protein OS=Mus musculus GN=Apmap PE=1 SV=1	'APMAP	1	20	333	20	endoplasmic reticulum,cell surface,membrane,membrane,integral component of membrane,extracellular exosome	arylesterase activity,hydrolase activity, acting on ester bonds,strictosidine synthase activity		Hydrolase, other
1205	sp|Q00623|APOA1_MOUSE	sp|Q00623|APOA1_MOUSE Apolipoprotein A-I OS=Mus musculus GN=Apoa1 PE=1 SV=2	'APOA1	1	21	1046	21	extracellular region,extracellular space,extracellular space,nucleus,cell surface,endocytic vesicle,cytoplasmic vesicle,very-low-density lipoprotein particle,high-density lipoprotein particle,high-density lipoprotein particle,discoidal high-density lipoprotein particle,spherical high-density lipoprotein particle,chylomicron,extracellular exosome,blood microparticle,blood microparticle,extracellul…	beta-amyloid binding,lipid transporter activity,lipid transporter activity,protein binding,phospholipid binding,phospholipid transporter activity,high-density lipoprotein particle binding,lipid binding,cholesterol binding,cholesterol binding,cholesterol transporter activity,cholesterol transporter activity,cholesterol transporter activity,enzyme binding,phosphatidylcholine binding,apolipoprotein …	regulation of protein phosphorylation,endothelial cell proliferation,negative regulation of cytokine secretion involved in immune response,lipid metabolic process,phospholipid metabolic process,phosphatidylcholine biosynthetic process,cholesterol biosynthetic process,transport,lipid transport,G-protein coupled receptor signaling pathway,integrin-mediated signaling pathway,protein localization,ste…	Metabolism
2326	sp|Q8K4Z3|NNRE_MOUSE	sp|Q8K4Z3|NNRE_MOUSE NAD(P)H-hydrate epimerase OS=Mus musculus GN=Apoa1bp PE=1 SV=1	'APOA1BP	1	7	101	7	extracellular region,extracellular space,nucleus,nucleoplasm,cytoplasm,mitochondrion,cytosol,cilium,intracellular membrane-bounded organelle,cell body,extracellular exosome	nucleotide binding,isomerase activity,protein homodimerization activity,metal ion binding,NADHX epimerase activity,NADHX epimerase activity,NADPHX epimerase activity,NADPHX epimerase activity		Cell redox homeostasis
371	sp|P06728|APOA4_MOUSE	sp|P06728|APOA4_MOUSE Apolipoprotein A-IV OS=Mus musculus GN=Apoa4 PE=1 SV=3	'APOA4	1	22	568	22	extracellular region,extracellular space,extracellular space,cell surface,very-low-density lipoprotein particle,high-density lipoprotein particle,high-density lipoprotein particle,chylomicron,chylomicron,extracellular exosome,blood microparticle,blood microparticle	copper ion binding,lipid binding,cholesterol binding,antioxidant activity,cholesterol transporter activity,cholesterol transporter activity,phosphatidylcholine binding,phosphatidylcholine binding,protein homodimerization activity,phosphatidylcholine-sterol O-acyltransferase activator activity,phosphatidylcholine-sterol O-acyltransferase activator activity	innate immune response in mucosa,innate immune response in mucosa,cholesterol biosynthetic process,transport,lipid transport,response to lipid hydroperoxide,leukocyte cell-cell adhesion,cholesterol metabolic process,positive regulation of cholesterol esterification,positive regulation of cholesterol esterification,positive regulation of triglyceride catabolic process,positive regulation of trigly…	Transport
67	tr|E9Q1Y3|E9Q1Y3_MOUSE;sp|E9Q414|APOB_MOUSE;tr|E9Q4G4|E9Q4G4_MOUSE;tr|F7A3M3|F7A3M3_MOUSE	tr|E9Q1Y3|E9Q1Y3_MOUSE Apolipoprotein B-100 (Fragment) OS=Mus musculus GN=Apob PE=1 SV=1;sp|E9Q414|APOB_MOUSE Apolipoprotein B-100 OS=Mus musculus GN=Apob PE=1 SV=1	'APOB	4	15;15;1;1	41	15	extracellular region,extracellular space,cytoplasm,endoplasmic reticulum,Golgi apparatus,plasma membrane,vesicle membrane,actin cytoskeleton,vesicle lumen,mature chylomicron,very-low-density lipoprotein particle,low-density lipoprotein particle,intermediate-density lipoprotein particle,chylomicron,neuronal cell body,intracellular membrane-bounded organelle,extracellular exosome	lipid transporter activity,phospholipid binding,heparin binding,lipid binding,cholesterol transporter activity,lipase binding,low-density lipoprotein particle receptor binding	in utero embryonic development,lipid metabolic process,lipid metabolic process,lipid metabolic process,lipid metabolic process,triglyceride mobilization,transport,lipid transport,spermatogenesis,nervous system development,steroid metabolic process,cholesterol metabolic process,fertilization,response to carbohydrate,post-embryonic development,positive regulation of gene expression,positive regulat…	Metabolism
3583	sp|Q9WV35|ABEC2_MOUSE	sp|Q9WV35|ABEC2_MOUSE Probable C-U-editing enzyme APOBEC-2 OS=Mus musculus GN=Apobec2 PE=1 SV=1	'APOBEC2	1	18	476	18		catalytic activity,zinc ion binding,hydrolase activity,hydrolase activity, acting on carbon-nitrogen (but not peptide) bonds, in cyclic amidines,metal ion binding	mRNA processing,mRNA modification,DNA demethylation	RNA processing
395	sp|P08226|APOE_MOUSE;tr|G3UWN5|G3UWN5_MOUSE;tr|G3UZM8|G3UZM8_MOUSE;tr|E9Q327|E9Q327_MOUSE	sp|P08226|APOE_MOUSE Apolipoprotein E OS=Mus musculus GN=Apoe PE=1 SV=2	'APOE	4	13;6;3;3	331	13	extracellular region,extracellular space,extracellular space,nucleus,nuclear envelope,cytoplasm,lysosome,endosome,early endosome,late endosome,endoplasmic reticulum,Golgi apparatus,microtubule,plasma membrane,cell surface,membrane,dendrite,extracellular matrix,extrinsic component of external side of plasma membrane,very-low-density lipoprotein particle,low-density lipoprotein particle,low-density…	beta-amyloid binding,beta-amyloid binding,receptor binding,lipid transporter activity,protein binding,phospholipid binding,phospholipid binding,heparin binding,lipid binding,cholesterol binding,antioxidant activity,cholesterol transporter activity,identical protein binding,protein homodimerization activity,hydroxyapatite binding,metal chelating activity,tau protein binding,low-density lipoprotein…	negative regulation of endothelial cell proliferation,response to dietary excess,lipid metabolic process,triglyceride metabolic process,cholesterol biosynthetic process,cholesterol catabolic process,transport,lipid transport,cellular calcium ion homeostasis,receptor-mediated endocytosis,response to oxidative stress,G-protein coupled receptor signaling pathway,nitric oxide mediated signal transduc…	Metabolism
1213	sp|Q01339|APOH_MOUSE;tr|I7HJR3|I7HJR3_MOUSE;tr|I7HPW5|I7HPW5_MOUSE	sp|Q01339|APOH_MOUSE Beta-2-glycoprotein 1 OS=Mus musculus GN=Apoh PE=1 SV=1;tr|I7HJR3|I7HJR3_MOUSE Beta-2-glycoprotein 1 (Fragment) OS=Mus musculus GN=Apoh PE=1 SV=1	'APOH	3	7;5;1	114	7	extracellular region,extracellular space,extracellular space,cytoplasm,plasma membrane,cell surface,extracellular matrix,very-low-density lipoprotein particle,high-density lipoprotein particle,chylomicron,extracellular exosome	glycoprotein binding,phospholipid binding,heparin binding,lipid binding,identical protein binding,lipoprotein lipase activator activity	negative regulation of endothelial cell proliferation,triglyceride metabolic process,blood coagulation,blood coagulation, intrinsic pathway,negative regulation of endothelial cell migration,positive regulation of triglyceride catabolic process,negative regulation of angiogenesis,regulation of blood coagulation,negative regulation of blood coagulation,organ regeneration,plasminogen activation,nega…	Metabolism
3268	sp|Q9DCZ4-2|MIC26_MOUSE;sp|Q9DCZ4|MIC26_MOUSE;sp|Q9DCZ4-3|MIC26_MOUSE	sp|Q9DCZ4-2|MIC26_MOUSE Isoform 2 of MICOS complex subunit Mic26 OS=Mus musculus GN=Apoo;sp|Q9DCZ4|MIC26_MOUSE MICOS complex subunit Mic26 OS=Mus musculus GN=Apoo PE=1 SV=2;sp|Q9DCZ4-3|MIC26_MOUSE Isoform 3 of MICOS complex subunit Mic26 OS=Mus musculus	'APOO	3	10;10;10	447	10	Golgi membrane,extracellular region,mitochondrion,mitochondrion,mitochondrial inner membrane,endoplasmic reticulum,endoplasmic reticulum membrane,Golgi apparatus,membrane,integral component of membrane,integral component of mitochondrial inner membrane,MICOS complex			Unknown
1813	sp|Q78IK4|MIC27_MOUSE;tr|B1AV14|B1AV14_MOUSE	sp|Q78IK4|MIC27_MOUSE MICOS complex subunit Mic27 OS=Mus musculus GN=Apool PE=1 SV=1;tr|B1AV14|B1AV14_MOUSE MICOS complex subunit Mic27 OS=Mus musculus GN=Apool PE=1 SV=1	'APOOL	2	15;10	575	15	mitochondrion,mitochondrion,mitochondrial inner membrane,membrane,integral component of membrane,MICOS complex		biological_process,cristae formation	Unknown
2310	sp|Q8K3H0|DP13A_MOUSE	sp|Q8K3H0|DP13A_MOUSE DCC-interacting protein 13-alpha OS=Mus musculus GN=Appl1 PE=1 SV=1	'APPL1	1	17	134	17	nucleus,endosome,cytosol,endosome membrane,vesicle membrane,membrane,NuRD complex,extracellular exosome	identical protein binding,protein kinase B binding	cell cycle,cell proliferation,insulin receptor signaling pathway,regulation of glucose import,regulation of establishment of protein localization to plasma membrane	Cell cycle
2309	sp|Q8K3G9|DP13B_MOUSE;tr|H3BL43|H3BL43_MOUSE;tr|D6RFR7|D6RFR7_MOUSE;tr|D3Z340|D3Z340_MOUSE	sp|Q8K3G9|DP13B_MOUSE DCC-interacting protein 13-beta OS=Mus musculus GN=Appl2 PE=1 SV=1	'APPL2	4	3;1;1;1	7	3	nucleus,cytoplasm,endosome,endosome membrane,membrane,NuRD complex,extracellular exosome		cell cycle,cell proliferation	Cell cycle
388	sp|P08030|APT_MOUSE	sp|P08030|APT_MOUSE Adenine phosphoribosyltransferase OS=Mus musculus GN=Aprt PE=1 SV=2	'APRT	1	8	66	8	nucleoplasm,cytoplasm,extracellular exosome	adenine binding,adenine phosphoribosyltransferase activity,adenine phosphoribosyltransferase activity,adenine phosphoribosyltransferase activity,AMP binding,transferase activity,transferase activity, transferring glycosyl groups	purine ribonucleoside salvage,purine ribonucleoside salvage,adenine salvage,lactation,grooming behavior,grooming behavior,nucleoside metabolic process,adenine metabolic process,adenine metabolic process,adenine metabolic process	Metabolism
1219	sp|Q02013|AQP1_MOUSE	sp|Q02013|AQP1_MOUSE Aquaporin-1 OS=Mus musculus GN=Aqp1 PE=1 SV=3	'AQP1	1	5	155	5	nucleus,cytoplasm,plasma membrane,plasma membrane,integral component of plasma membrane,brush border,brush border,basal plasma membrane,membrane,integral component of membrane,basolateral plasma membrane,basolateral plasma membrane,apical plasma membrane,apical plasma membrane,symbiont-containing vacuole,symbiont-containing vacuole membrane,axon,brush border membrane,nuclear membrane,dense core g…	transporter activity,intracellular cGMP activated cation channel activity,potassium channel activity,water transmembrane transporter activity,water transmembrane transporter activity,ammonium transmembrane transporter activity,ammonium transmembrane transporter activity,potassium ion transmembrane transporter activity,glycerol transmembrane transporter activity,water channel activity,water channe…	glomerular filtration,renal water transport,cGMP biosynthetic process,transport,potassium ion transport,water transport,water transport,water transport,water transport,cell volume homeostasis,cellular water homeostasis,positive regulation of lamellipodium assembly,positive regulation of epithelial cell migration,carbon dioxide transport,ammonium transport,glycerol transport,sensory perception of …	Transport
2199	tr|A2AQA7|A2AQA7_MOUSE;sp|Q8CFQ3|AQR_MOUSE	tr|A2AQA7|A2AQA7_MOUSE Intron-binding protein aquarius OS=Mus musculus GN=Aqr PE=1 SV=1;sp|Q8CFQ3|AQR_MOUSE Intron-binding protein aquarius OS=Mus musculus GN=Aqr PE=1 SV=2	'AQR	2	3;3	6	3	nucleus,spliceosomal complex,membrane,catalytic step 2 spliceosome	RNA binding,poly(A) RNA binding	mRNA splicing, via spliceosome,mRNA processing,biological_process,RNA splicing	RNA splicing
1481	sp|Q5XJY5|COPD_MOUSE	sp|Q5XJY5|COPD_MOUSE Coatomer subunit delta OS=Mus musculus GN=Arcn1 PE=1 SV=2	'ARCN1	1	15	161	15	intracellular,cell,cytoplasm,endoplasmic reticulum,Golgi apparatus,Golgi apparatus,membrane,COPI vesicle coat,COPI-coated vesicle,cytoplasmic vesicle,intracellular membrane-bounded organelle		transport,retrograde vesicle-mediated transport, Golgi to ER,adult locomotory behavior,protein transport,vesicle-mediated transport,cerebellar Purkinje cell layer maturation,pigmentation,Golgi vesicle transport	Transport
953	sp|P84078|ARF1_MOUSE;sp|P61205|ARF3_MOUSE	sp|P84078|ARF1_MOUSE ADP-ribosylation factor 1 OS=Mus musculus GN=Arf1 PE=1 SV=2;sp|P61205|ARF3_MOUSE ADP-ribosylation factor 3 OS=Mus musculus GN=Arf3 PE=2 SV=2	'ARF1;ARF3	2	1;1	587	11				Transport
2047	sp|Q8BSL7|ARF2_MOUSE;tr|A2A6T9|A2A6T9_MOUSE	sp|Q8BSL7|ARF2_MOUSE ADP-ribosylation factor 2 OS=Mus musculus GN=Arf2 PE=1 SV=2	'ARF2	2	2;2	31	11	intracellular,Golgi apparatus	nucleotide binding,GTP binding	transport,small GTPase mediated signal transduction,protein transport,vesicle-mediated transport	Transport
963	sp|P61750|ARF4_MOUSE;tr|E9Q798|E9Q798_MOUSE;tr|F6UFB9|F6UFB9_MOUSE	sp|P61750|ARF4_MOUSE ADP-ribosylation factor 4 OS=Mus musculus GN=Arf4 PE=1 SV=2;tr|E9Q798|E9Q798_MOUSE ADP-ribosylation factor 4 OS=Mus musculus GN=Arf4 PE=1 SV=1	'ARF4	3	4;4;4	56	9	intracellular,cytoplasm,Golgi apparatus,cytosol,plasma membrane,membrane,ruffle membrane,dendritic spine,extracellular exosome	nucleotide binding,epidermal growth factor receptor binding,protein binding,GTP binding	protein ADP-ribosylation,transport,retrograde vesicle-mediated transport, Golgi to ER,epidermal growth factor receptor signaling pathway,small GTPase mediated signal transduction,learning,protein transport,vesicle-mediated transport,cell migration,activation of phospholipase D activity,negative regulation of apoptotic process,apical protein localization,establishment or maintenance of epithelial …	Transport
1135	sp|P84084|ARF5_MOUSE	sp|P84084|ARF5_MOUSE ADP-ribosylation factor 5 OS=Mus musculus GN=Arf5 PE=1 SV=2	'ARF5	1	4	133	10	intracellular,cytoplasm,Golgi apparatus,plasma membrane,membrane,extracellular exosome	nucleotide binding,protein binding,GTP binding	transport,retrograde vesicle-mediated transport, Golgi to ER,small GTPase mediated signal transduction,protein transport,vesicle-mediated transport	Transport
1000	sp|P62331|ARF6_MOUSE	sp|P62331|ARF6_MOUSE ADP-ribosylation factor 6 OS=Mus musculus GN=Arf6 PE=1 SV=2	'ARF6	1	3	47	3	ruffle,intracellular,cytoplasm,endosome,endosome,endosome,early endosome,Golgi apparatus,plasma membrane,plasma membrane,focal adhesion,cell cortex,membrane,endocytic vesicle,filopodium membrane,cell projection,myelin sheath,recycling endosome,recycling endosome membrane,extracellular exosome	nucleotide binding,GTPase activity,protein binding,GTP binding,thioesterase binding,protein N-terminus binding	liver development,transport,cell cycle,small GTPase mediated signal transduction,nervous system development,protein transport,vesicle-mediated transport,cell differentiation,positive regulation of actin filament polymerization,cortical actin cytoskeleton organization,ruffle organization,myeloid cell apoptotic process,regulation of toll-like receptor 4 signaling pathway,protein localization to cel…	Transport
2700	sp|Q99K28|ARFG2_MOUSE;sp|Q99K28-2|ARFG2_MOUSE;sp|Q9D8S3|ARFG3_MOUSE	sp|Q99K28|ARFG2_MOUSE ADP-ribosylation factor GTPase-activating protein 2 OS=Mus musculus GN=Arfgap2 PE=1 SV=1;sp|Q99K28-2|ARFG2_MOUSE Isoform 2 of ADP-ribosylation factor GTPase-activating protein 2 OS=Mus musculus GN=Arfgap2	'ARFGAP2	3	8;8;1	44	8	cytoplasm,Golgi apparatus,plasma membrane,membrane	GTPase activator activity,metal ion binding	transport,protein transport,vesicle-mediated transport	Transport
77	sp|G3X9K3|BIG1_MOUSE;tr|D3YYK9|D3YYK9_MOUSE	sp|G3X9K3|BIG1_MOUSE Brefeldin A-inhibited guanine nucleotide-exchange protein 1 OS=Mus musculus GN=Arfgef1 PE=1 SV=1;tr|D3YYK9|D3YYK9_MOUSE Brefeldin A-inhibited guanine nucleotide-exchange protein 1 OS=Mus musculus GN=Arfgef1 PE=1 SV=1	'ARFGEF1	2	8;7	22	13	Golgi membrane,nucleus,nucleoplasm,nucleolus,cytoplasm,Golgi apparatus,trans-Golgi network,trans-Golgi network,cytosol,membrane,small nuclear ribonucleoprotein complex,perinuclear region of cytoplasm	guanyl-nucleotide exchange factor activity,ARF guanyl-nucleotide exchange factor activity,myosin binding,protein kinase A regulatory subunit binding	transport,Golgi organization,endomembrane system organization,protein transport,vesicle-mediated transport,negative regulation of actin filament polymerization,neuron projection development,regulation of ARF protein signal transduction,negative regulation of GTPase activity,positive regulation of protein kinase B signaling,positive regulation of protein glycosylation in Golgi,positive regulation …	Transport
4	sp|A2A5R2|BIG2_MOUSE;tr|F6YCJ0|F6YCJ0_MOUSE	sp|A2A5R2|BIG2_MOUSE Brefeldin A-inhibited guanine nucleotide-exchange protein 2 OS=Mus musculus GN=Arfgef2 PE=1 SV=1	'ARFGEF2	2	13;2	62	18	Golgi membrane,cytoplasm,endosome,Golgi apparatus,trans-Golgi network,trans-Golgi network,microtubule organizing center,cytosol,cytoskeleton,axonemal microtubule,membrane,cell junction,cytoplasmic vesicle,asymmetric synapse,symmetric synapse,cell projection,dendritic spine,synapse,recycling endosome	guanyl-nucleotide exchange factor activity,ARF guanyl-nucleotide exchange factor activity,ARF guanyl-nucleotide exchange factor activity,myosin binding,protein kinase A regulatory subunit binding,GABA receptor binding	receptor recycling,transport,exocytosis,Golgi to plasma membrane transport,endosome organization,endomembrane system organization,protein transport,vesicle-mediated transport,regulation of ARF protein signal transduction,positive regulation of tumor necrosis factor production,intracellular signal transduction	Transport
3874	tr|G5E8V9|G5E8V9_MOUSE;tr|E9QAY5|E9QAY5_MOUSE;tr|A2RSX9|A2RSX9_MOUSE;tr|E9Q3G5|E9Q3G5_MOUSE	tr|G5E8V9|G5E8V9_MOUSE MCG18094 OS=Mus musculus GN=Arfip1 PE=1 SV=1;tr|E9QAY5|E9QAY5_MOUSE Uncharacterized protein OS=Mus musculus PE=4 SV=1;tr|A2RSX9|A2RSX9_MOUSE Arfip1 protein OS=Mus musculus GN=Arfip1 PE=1 SV=1;tr|E9Q3G5|E9Q3G5_MOUSE Protein Arfip1	'ARFIP1	4	3;2;2;2	5	3	Golgi membrane,cytoplasm,cytosol,trans-Golgi network membrane	identical protein binding,phosphatidylinositol-4-phosphate binding	intracellular protein transport,regulation of Arp2/3 complex-mediated actin nucleation,regulation of protein secretion	Transport
1540	sp|Q61176|ARGI1_MOUSE	sp|Q61176|ARGI1_MOUSE Arginase-1 OS=Mus musculus GN=Arg1 PE=1 SV=1	'ARG1	1	5	6	5	extracellular space,nucleus,cytoplasm,mitochondrial outer membrane,neuron projection,neuronal cell body,extracellular exosome	arginase activity,arginase activity,hydrolase activity,hydrolase activity, acting on carbon-nitrogen (but not peptide) bonds, in linear amidines,manganese ion binding,metal ion binding	urea cycle,positive regulation of endothelial cell proliferation,arginine metabolic process,regulation of L-arginine import,arginine catabolic process to ornithine,collagen biosynthetic process,protein homotrimerization	Hydrolase, other
1445	sp|Q5FWK3|RHG01_MOUSE;tr|A2AH25|A2AH25_MOUSE	sp|Q5FWK3|RHG01_MOUSE Rho GTPase-activating protein 1 OS=Mus musculus GN=Arhgap1 PE=1 SV=1;tr|A2AH25|A2AH25_MOUSE Rho GTPase-activating protein 1 OS=Mus musculus GN=Arhgap1 PE=1 SV=1	'ARHGAP1	2	11;11	156	11	ruffle,cytoplasm,plasma membrane,cell leading edge,perinuclear region of cytoplasm,extracellular exosome	GTPase activator activity,GTPase activator activity,protein binding,SH3 domain binding	signal transduction,small GTPase mediated signal transduction,regulation of GTPase activity	Signaling
2266	sp|Q8K0Q5|RHG18_MOUSE	sp|Q8K0Q5|RHG18_MOUSE Rho GTPase-activating protein 18 OS=Mus musculus GN=Arhgap18 PE=1 SV=1	'ARHGAP18	1	3	21	3			signal transduction,small GTPase mediated signal transduction,regulation of cell shape,regulation of actin filament polymerization,regulation of actin cytoskeleton organization,regulation of small GTPase mediated signal transduction,regulation of cell motility	Signaling
2798	sp|Q99PT1|GDIR1_MOUSE	sp|Q99PT1|GDIR1_MOUSE Rho GDP-dissociation inhibitor 1 OS=Mus musculus GN=Arhgdia PE=1 SV=3	'ARHGDIA	1	12	252	12	immunological synapse,extracellular space,nucleus,cytoplasm,cytosol,membrane,membrane,extracellular exosome	Rho GDP-dissociation inhibitor activity,GTPase activator activity,fatty acid binding,protein binding,Rho GTPase binding,protein kinase binding,Hsp90 protein binding	Rho protein signal transduction,regulation of cell shape,negative regulation of cell migration,regulation of protein localization,regulation of Rho protein signal transduction,cellular response to mechanical stimulus,semaphorin-plexin signaling pathway,regulation of actin cytoskeleton reorganization	Transport
1575	sp|Q61599|GDIR2_MOUSE;tr|D3YWL7|D3YWL7_MOUSE	sp|Q61599|GDIR2_MOUSE Rho GDP-dissociation inhibitor 2 OS=Mus musculus GN=Arhgdib PE=1 SV=3;tr|D3YWL7|D3YWL7_MOUSE Rho GDP-dissociation inhibitor 2 (Fragment) OS=Mus musculus GN=Arhgdib PE=1 SV=1	'ARHGDIB	2	8;4	56	8	cytoplasm,cytosol,membrane,extracellular exosome	GTPase activity,Rho GDP-dissociation inhibitor activity,GTPase activator activity,Rac GTPase binding	regulation of Rho protein signal transduction,negative regulation of trophoblast cell migration,regulation of actin cytoskeleton reorganization	Transport
1547	sp|Q61210|ARHG1_MOUSE;tr|E9PUF7|E9PUF7_MOUSE;sp|Q61210-2|ARHG1_MOUSE;sp|Q61210-5|ARHG1_MOUSE;sp|Q61210-3|ARHG1_MOUSE;sp|Q61210-4|ARHG1_MOUSE;tr|F6ZN61|F6ZN61_MOUSE	sp|Q61210|ARHG1_MOUSE Rho guanine nucleotide exchange factor 1 OS=Mus musculus GN=Arhgef1 PE=1 SV=2;tr|E9PUF7|E9PUF7_MOUSE Rho guanine nucleotide exchange factor 1 OS=Mus musculus GN=Arhgef1 PE=1 SV=1;sp|Q61210-2|ARHG1_MOUSE Isoform 2 of Rho guanine nuc	'ARHGEF1	7	7;7;6;6;5;5;1	28	7	cytoplasm,plasma membrane,membrane	guanyl-nucleotide exchange factor activity,Rho guanyl-nucleotide exchange factor activity,GTPase activator activity,protein binding,poly(A) RNA binding	regulation of Rho protein signal transduction,negative regulation of cell death	Signaling
28	tr|A2AWP6|A2AWP6_MOUSE;sp|A2AWP8-3|ARGAL_MOUSE;sp|A2AWP8-2|ARGAL_MOUSE;sp|A2AWP8-4|ARGAL_MOUSE;sp|A2AWP8|ARGAL_MOUSE;sp|A2AWP8-5|ARGAL_MOUSE;tr|F6S3V7|F6S3V7_MOUSE;tr|A2AWP4|A2AWP4_MOUSE;tr|F7BCP8|F7BCP8_MOUSE;tr|F7BQE4|F7BQE4_MOUSE;sp|Q8C033-2|ARHGA_MOUSE;sp|Q8C033|ARHGA_MOUSE	tr|A2AWP6|A2AWP6_MOUSE Rho guanine nucleotide exchange factor 10-like protein OS=Mus musculus GN=Arhgef10l PE=1 SV=1;sp|A2AWP8-3|ARGAL_MOUSE Isoform 3 of Rho guanine nucleotide exchange factor 10-like protein OS=Mus musculus GN=Arhgef10l;sp|A2AWP8-2|ARG	'ARHGEF10L	12	6;6;6;6;6;4;3;2;1;1;1;1	21	6		guanyl-nucleotide exchange factor activity,Rho guanyl-nucleotide exchange factor activity		Transport
1514	tr|H3BJU7|H3BJU7_MOUSE;sp|Q60875-5|ARHG2_MOUSE;sp|Q60875-4|ARHG2_MOUSE;tr|H3BJX8|H3BJX8_MOUSE;tr|H3BJ45|H3BJ45_MOUSE;tr|H3BJ40|H3BJ40_MOUSE;tr|H3BKH9|H3BKH9_MOUSE;sp|Q60875|ARHG2_MOUSE;sp|Q60875-2|ARHG2_MOUSE;sp|Q60875-3|ARHG2_MOUSE;tr|H3BL15|H3BL15_MOUSE;tr|H3BLF9|H3BLF9_MOUSE;tr|H3BJ59|H3BJ59_MOUSE;tr|H3BJM4|H3BJM4_MOUSE;tr|H3BJ48|H3BJ48_MOUSE;tr|H3BLJ1|H3BLJ1_MOUSE;tr|H3BIX8|H3BIX8_MOUSE	tr|H3BJU7|H3BJU7_MOUSE Rho guanine nucleotide exchange factor 2 OS=Mus musculus GN=Arhgef2 PE=1 SV=1;sp|Q60875-5|ARHG2_MOUSE Isoform 5 of Rho guanine nucleotide exchange factor 2 OS=Mus musculus GN=Arhgef2;sp|Q60875-4|ARHG2_MOUSE Isoform 4 of Rho guanin	'ARHGEF2	17	7;7;7;7;7;7;7;7;6;6;3;2;2;1;1;1;1	20	7	cytoplasm,Golgi apparatus,cytoskeleton,microtubule,bicellular tight junction,focal adhesion,cell junction,cytoplasmic vesicle,vesicle,ruffle membrane,neuronal cell body,dendritic shaft,protein complex	guanyl-nucleotide exchange factor activity,Rho guanyl-nucleotide exchange factor activity,Rho guanyl-nucleotide exchange factor activity,protein binding,microtubule binding,microtubule binding,Rho GTPase binding,Rac guanyl-nucleotide exchange factor activity,metal ion binding,Rac GTPase binding	establishment of mitotic spindle orientation,cell morphogenesis,cell morphogenesis,immune system process,actin filament organization,actin filament organization,negative regulation of microtubule depolymerization,cell cycle,mitotic nuclear division,positive regulation of interleukin-6 production,positive regulation of tumor necrosis factor production,regulation of Rho protein signal transduction,…	Cell cycle
2321	tr|A2AFJ8|A2AFJ8_MOUSE;sp|Q8K4I3|ARHG6_MOUSE;tr|F6WMJ3|F6WMJ3_MOUSE;tr|H3BJ53|H3BJ53_MOUSE	tr|A2AFJ8|A2AFJ8_MOUSE Rho guanine nucleotide exchange factor 6 OS=Mus musculus GN=Arhgef6 PE=1 SV=1;sp|Q8K4I3|ARHG6_MOUSE Rho guanine nucleotide exchange factor 6 OS=Mus musculus GN=Arhgef6 PE=1 SV=1;tr|F6WMJ3|F6WMJ3_MOUSE Rho guanine nucleotide exchan	'ARHGEF6	4	2;2;2;1	13	3	cell-cell junction,lamellipodium,cell projection	guanyl-nucleotide exchange factor activity,Rho guanyl-nucleotide exchange factor activity,protein binding	lamellipodium assembly,regulation of Rho protein signal transduction,intracellular signal transduction	Signaling
3320	tr|D3Z0V2|D3Z0V2_MOUSE;sp|Q9ES28-8|ARHG7_MOUSE;sp|Q9ES28-4|ARHG7_MOUSE;sp|Q9ES28-3|ARHG7_MOUSE;sp|Q9ES28-2|ARHG7_MOUSE;sp|Q9ES28-7|ARHG7_MOUSE;sp|Q9ES28|ARHG7_MOUSE;sp|Q9ES28-6|ARHG7_MOUSE;sp|Q9ES28-5|ARHG7_MOUSE	tr|D3Z0V2|D3Z0V2_MOUSE Rho guanine nucleotide exchange factor 7 OS=Mus musculus GN=Arhgef7 PE=1 SV=1;sp|Q9ES28-8|ARHG7_MOUSE Isoform H of Rho guanine nucleotide exchange factor 7 OS=Mus musculus GN=Arhgef7;sp|Q9ES28-4|ARHG7_MOUSE Isoform D of Rho guanin	'ARHGEF7	9	6;6;6;6;6;6;6;5;5	51	7	storage vacuole,cytoplasm,cytosol,plasma membrane,focal adhesion,lamellipodium,cell junction,growth cone,cell projection,neuron projection,neuronal cell body,protein complex	guanyl-nucleotide exchange factor activity,guanyl-nucleotide exchange factor activity,Rho guanyl-nucleotide exchange factor activity,protein binding,protein kinase binding,protein kinase binding	hematopoietic progenitor cell differentiation,Golgi organization,small GTPase mediated signal transduction,nervous system development,positive regulation of fibroblast migration,lamellipodium assembly,positive regulation of protein binding,regulation of Rho protein signal transduction,intracellular signal transduction,positive regulation of apoptotic process,positive regulation of GTPase activity…	Signaling
3634	sp|Q9Z1K5|ARI1_MOUSE;tr|H9KV21|H9KV21_MOUSE;tr|H7BWY7|H7BWY7_MOUSE	sp|Q9Z1K5|ARI1_MOUSE E3 ubiquitin-protein ligase ARIH1 OS=Mus musculus GN=Arih1 PE=1 SV=3;tr|H9KV21|H9KV21_MOUSE E3 ubiquitin-protein ligase ARIH1 OS=Mus musculus GN=Arih1 PE=1 SV=1	'ARIH1	3	5;4;1	45	5	ubiquitin ligase complex,cytoplasm,cytoplasm	ubiquitin-protein transferase activity,zinc ion binding,UDP-N-acetylmuramoylalanyl-D-glutamyl-2,6-diaminopimelate-D-alanyl-D-alanine ligase activity,ligase activity,ribosomal S6-glutamic acid ligase activity,ubiquitin conjugating enzyme binding,ubiquitin protein ligase binding,coenzyme F420-0 gamma-glutamyl ligase activity,coenzyme F420-2 alpha-glutamyl ligase activity,metal ion binding,ubiquitin…	protein polyubiquitination,ubiquitin-dependent protein catabolic process,protein ubiquitination,positive regulation of proteasomal ubiquitin-dependent protein catabolic process,protein ubiquitination involved in ubiquitin-dependent protein catabolic process	Ubiquitination
3635	sp|Q9Z1K6|ARI2_MOUSE;tr|A0A0A6YXB0|A0A0A6YXB0_MOUSE	sp|Q9Z1K6|ARI2_MOUSE E3 ubiquitin-protein ligase ARIH2 OS=Mus musculus GN=Arih2 PE=1 SV=1	'ARIH2	2	3;1	16	3	ubiquitin ligase complex,nucleus,nucleus,cytoplasm,cytoplasm	ubiquitin-protein transferase activity,protein binding,zinc ion binding,UDP-N-acetylmuramoylalanyl-D-glutamyl-2,6-diaminopimelate-D-alanyl-D-alanine ligase activity,ligase activity,ribosomal S6-glutamic acid ligase activity,ubiquitin conjugating enzyme binding,coenzyme F420-0 gamma-glutamyl ligase activity,coenzyme F420-2 alpha-glutamyl ligase activity,metal ion binding,ubiquitin protein ligase a…	protein polyubiquitination,protein polyubiquitination,ubiquitin-dependent protein catabolic process,protein ubiquitination,positive regulation of proteasomal ubiquitin-dependent protein catabolic process,protein ubiquitination involved in ubiquitin-dependent protein catabolic process,protein ubiquitination involved in ubiquitin-dependent protein catabolic process,developmental cell growth,protein…	Ubiquitination
954	tr|F8WIB1|F8WIB1_MOUSE;sp|P61211|ARL1_MOUSE;tr|E9Q006|E9Q006_MOUSE	tr|F8WIB1|F8WIB1_MOUSE ADP-ribosylation factor-like protein 1 (Fragment) OS=Mus musculus GN=Arl1 PE=1 SV=1;sp|P61211|ARL1_MOUSE ADP-ribosylation factor-like protein 1 OS=Mus musculus GN=Arl1 PE=1 SV=1	'ARL1	3	4;4;1	96	4	intracellular,cytoplasm,Golgi apparatus,trans-Golgi network,membrane,extracellular exosome	nucleotide binding,GTPase activity,GTP binding,enzyme activator activity,protein domain specific binding,metal ion binding	Golgi organization,small GTPase mediated signal transduction,toxin metabolic process,activation of phospholipase D activity,protein localization to Golgi apparatus,retrograde transport, endosome to Golgi,Golgi vesicle transport	Transport
3035	sp|Q9D0J4|ARL2_MOUSE	sp|Q9D0J4|ARL2_MOUSE ADP-ribosylation factor-like protein 2 OS=Mus musculus GN=Arl2 PE=1 SV=1	'ARL2	1	2	15	2	intracellular,nucleus,cytoplasm,mitochondrion,mitochondrial intermembrane space,Golgi apparatus,centrosome,cytosol,cytoskeleton,extracellular exosome	nucleotide binding,GTPase activity,protein binding,GTP binding,GTP binding,GDP binding	cell cycle,small GTPase mediated signal transduction,acetylcholine transport,regulation of microtubule polymerization,positive regulation of microtubule polymerization,negative regulation of GTPase activity,centrosome organization,maintenance of protein location in nucleus	Cell cycle
3570	sp|Q9WUL7|ARL3_MOUSE	sp|Q9WUL7|ARL3_MOUSE ADP-ribosylation factor-like protein 3 OS=Mus musculus GN=Arl3 PE=1 SV=1	'ARL3	1	7	59	7	intracellular,nucleus,cytoplasm,Golgi apparatus,centrosome,cytoskeleton,spindle microtubule,cytoplasmic microtubule,membrane,midbody,photoreceptor connecting cilium,cell projection,extracellular exosome	nucleotide binding,GTPase activity,protein binding,GTP binding,GTP binding,microtubule binding,GDP binding,GDP binding,metal ion binding	cytokinesis,kidney development,transport,post-Golgi vesicle-mediated transport,cell cycle,smoothened signaling pathway,small GTPase mediated signal transduction,protein transport,intraciliary transport,photoreceptor cell development,cell division,cilium morphogenesis	Cell cycle
290	sp|O88848|ARL6_MOUSE;sp|O88848-2|ARL6_MOUSE;tr|D3Z067|D3Z067_MOUSE	sp|O88848|ARL6_MOUSE ADP-ribosylation factor-like protein 6 OS=Mus musculus GN=Arl6 PE=1 SV=1;sp|O88848-2|ARL6_MOUSE Isoform 2 of ADP-ribosylation factor-like protein 6 OS=Mus musculus GN=Arl6;tr|D3Z067|D3Z067_MOUSE ADP-ribosylation factor-like protein	'ARL6	3	4;4;3	21	4	intracellular,cytoplasm,cytosol,cytoskeleton,plasma membrane,cilium,membrane,cell projection,extracellular exosome	nucleotide binding,protein binding,GTP binding,metal ion binding	protein ADP-ribosylation,transport,small GTPase mediated signal transduction,Ras protein signal transduction,brain development,regulation of smoothened signaling pathway,retina layer formation,protein transport,Wnt signaling pathway,cell projection organization,cilium assembly,cilium assembly,intermembrane transport,protein localization to cilium,protein localization to nonmotile primary cilium,p…	Transport
2419	sp|Q8R5J9|PRAF3_MOUSE	sp|Q8R5J9|PRAF3_MOUSE PRA1 family protein 3 OS=Mus musculus GN=Arl6ip5 PE=1 SV=2	'ARL6IP5	1	4	62	4	cytoplasm,endoplasmic reticulum,cytoskeleton,plasma membrane,membrane,integral component of membrane,extracellular exosome	protein binding,protein C-terminus binding	negative regulation of L-glutamate transport,intrinsic apoptotic signaling pathway in response to oxidative stress,negative regulation of mitochondrial membrane potential,L-glutamate transport,positive regulation of stress-activated MAPK cascade,positive regulation of apoptotic process,positive regulation of cysteine-type endopeptidase activity involved in apoptotic process,negative regulation of…	Transport
2490	tr|F6QKK2|F6QKK2_MOUSE;sp|Q8VEH3|ARL8A_MOUSE	tr|F6QKK2|F6QKK2_MOUSE ADP-ribosylation factor-like protein 8A (Fragment) OS=Mus musculus GN=Arl8a PE=1 SV=1;sp|Q8VEH3|ARL8A_MOUSE ADP-ribosylation factor-like protein 8A OS=Mus musculus GN=Arl8a PE=1 SV=1	'ARL8A	2	3;3	15	8	intracellular,cytoplasm,lysosome,lysosomal membrane,endosome,membrane,midbody,spindle midzone,extracellular exosome	nucleotide binding,GTP binding	cell cycle,chromosome segregation,mitotic nuclear division,small GTPase mediated signal transduction,biological_process,cell division	Cell cycle
2889	sp|Q9CQW2|ARL8B_MOUSE	sp|Q9CQW2|ARL8B_MOUSE ADP-ribosylation factor-like protein 8B OS=Mus musculus GN=Arl8b PE=1 SV=1	'ARL8B	1	3	161	8	intracellular,cytoplasm,lysosome,endosome,cytoskeleton,membrane,midbody,spindle midzone,extracellular exosome	nucleotide binding,GTP binding,GDP binding,alpha-tubulin binding,beta-tubulin binding	cell cycle,chromosome segregation,mitotic nuclear division,small GTPase mediated signal transduction,cell division	Cell cycle
3132	sp|Q9D7A8|ARMC1_MOUSE	sp|Q9D7A8|ARMC1_MOUSE Armadillo repeat-containing protein 1 OS=Mus musculus GN=Armc1 PE=1 SV=1	'ARMC1	1	9	107	9	nucleus,mitochondrion		biological_process,metal ion transport	Transport
3039	sp|Q9D0L7-2|ARM10_MOUSE;sp|Q9D0L7|ARM10_MOUSE;tr|D3Z5T2|D3Z5T2_MOUSE	sp|Q9D0L7-2|ARM10_MOUSE Isoform 2 of Armadillo repeat-containing protein 10 OS=Mus musculus GN=Armc10;sp|Q9D0L7|ARM10_MOUSE Armadillo repeat-containing protein 10 OS=Mus musculus GN=Armc10 PE=1 SV=1;tr|D3Z5T2|D3Z5T2_MOUSE Armadillo repeat-containing pro	'ARMC10	3	6;6;4	79	6	mitochondrion,endoplasmic reticulum,membrane,integral component of membrane		biological_process,regulation of growth	Transcription
2026	sp|Q8BNU0|ARMC6_MOUSE;sp|Q8BNU0-2|ARMC6_MOUSE;tr|D3Z3J0|D3Z3J0_MOUSE	sp|Q8BNU0|ARMC6_MOUSE Armadillo repeat-containing protein 6 OS=Mus musculus GN=Armc6 PE=1 SV=1;sp|Q8BNU0-2|ARMC6_MOUSE Isoform 2 of Armadillo repeat-containing protein 6 OS=Mus musculus GN=Armc6;tr|D3Z3J0|D3Z3J0_MOUSE Armadillo repeat-containing protein	'ARMC6	3	5;4;3	12	5				Unknown
3221	tr|G3X920|G3X920_MOUSE;sp|Q9DBR3|ARMC8_MOUSE;sp|Q9DBR3-3|ARMC8_MOUSE;sp|Q9DBR3-2|ARMC8_MOUSE	tr|G3X920|G3X920_MOUSE Armadillo repeat containing 8, isoform CRA_b OS=Mus musculus GN=Armc8 PE=1 SV=1;sp|Q9DBR3|ARMC8_MOUSE Armadillo repeat-containing protein 8 OS=Mus musculus GN=Armc8 PE=1 SV=2;sp|Q9DBR3-3|ARMC8_MOUSE Isoform 3 of Armadillo repeat-c	'ARMC8	4	4;4;3;3	20	4				Unknown
37	sp|A6H630|ARMT1_MOUSE;sp|A6H630-3|ARMT1_MOUSE;sp|A6H630-4|ARMT1_MOUSE;sp|A6H630-2|ARMT1_MOUSE	sp|A6H630|ARMT1_MOUSE Protein-glutamate O-methyltransferase OS=Mus musculus GN=Armt1 PE=1 SV=1;sp|A6H630-3|ARMT1_MOUSE Isoform 3 of Protein-glutamate O-methyltransferase OS=Mus musculus GN=Armt1;sp|A6H630-4|ARMT1_MOUSE Isoform 4 of Protein-glutamate O-m	'ARMT1	4	4;2;2;2	9	4		rRNA (adenine-N6,N6-)-dimethyltransferase activity,protein C-terminal carboxyl O-methyltransferase activity,tRNA (guanine-N2-)-methyltransferase activity,methyltransferase activity,C-methyltransferase activity,N-methyltransferase activity,O-methyltransferase activity,S-methyltransferase activity,RNA methyltransferase activity,mRNA methyltransferase activity,tRNA methyltransferase activity,protein…	protein methylation,cellular response to DNA damage stimulus,methylation,regulation of response to DNA damage stimulus	Methyltransferase, other
3523	sp|Q9R0Q6|ARC1A_MOUSE;tr|A0A0G2JF52|A0A0G2JF52_MOUSE;tr|D3YVI5|D3YVI5_MOUSE	sp|Q9R0Q6|ARC1A_MOUSE Actin-related protein 2/3 complex subunit 1A OS=Mus musculus GN=Arpc1a PE=1 SV=1;tr|A0A0G2JF52|A0A0G2JF52_MOUSE Actin related protein 2/3 complex, subunit 1A, isoform CRA_b OS=Mus musculus GN=Arpc1a PE=1 SV=1	'ARPC1A	3	6;3;3	79	7	cytoplasm,cytoskeleton,Arp2/3 protein complex,actin cytoskeleton,muscle cell projection membrane,extracellular exosome	actin binding,protein binding,actin filament binding	regulation of actin filament polymerization,Arp2/3 complex-mediated actin nucleation	Cytoskeleton
3582	sp|Q9WV32|ARC1B_MOUSE;tr|Q91Z25|Q91Z25_MOUSE;tr|F6THG2|F6THG2_MOUSE;tr|F6VVE6|F6VVE6_MOUSE	sp|Q9WV32|ARC1B_MOUSE Actin-related protein 2/3 complex subunit 1B OS=Mus musculus GN=Arpc1b PE=1 SV=4;tr|Q91Z25|Q91Z25_MOUSE Actin-related protein 2/3 complex subunit 1B OS=Mus musculus GN=Arpc1b PE=1 SV=1	'ARPC1B	4	4;4;2;1	85	5	cytoplasm,cytoskeleton,Arp2/3 protein complex,Arp2/3 protein complex,focal adhesion,actin cytoskeleton,tubulobulbar complex,extracellular exosome	actin binding,structural constituent of cytoskeleton,actin filament binding,actin filament binding	regulation of actin filament polymerization,Arp2/3 complex-mediated actin nucleation,Arp2/3 complex-mediated actin nucleation	Cytoskeleton
2933	sp|Q9CVB6|ARPC2_MOUSE;tr|D3YXG6|D3YXG6_MOUSE;tr|A0A087WRT2|A0A087WRT2_MOUSE	sp|Q9CVB6|ARPC2_MOUSE Actin-related protein 2/3 complex subunit 2 OS=Mus musculus GN=Arpc2 PE=1 SV=3;tr|D3YXG6|D3YXG6_MOUSE Actin-related protein 2/3 complex subunit 2 OS=Mus musculus GN=Arpc2 PE=1 SV=1	'ARPC2	3	22;19;1	465	22	cytoplasm,endosome,Golgi apparatus,cytoskeleton,Arp2/3 protein complex,Arp2/3 protein complex,plasma membrane,focal adhesion,focal adhesion,actin cytoskeleton,cell junction,growth cone,cell leading edge,muscle cell projection membrane,cell projection,neuron projection,synapse,extracellular exosome	actin binding,structural constituent of cytoskeleton,protein binding,actin filament binding	positive regulation of lamellipodium assembly,positive regulation of smooth muscle cell migration,regulation of actin filament polymerization,positive regulation of actin filament polymerization,Arp2/3 complex-mediated actin nucleation,positive regulation of substrate adhesion-dependent cell spreading	Cytoskeleton
3425	sp|Q9JM76|ARPC3_MOUSE;tr|H7BWZ3|H7BWZ3_MOUSE;tr|A0A0G2JFK7|A0A0G2JFK7_MOUSE;tr|D3Z2F7|D3Z2F7_MOUSE;tr|D3Z2F8|D3Z2F8_MOUSE	sp|Q9JM76|ARPC3_MOUSE Actin-related protein 2/3 complex subunit 3 OS=Mus musculus GN=Arpc3 PE=1 SV=3;tr|H7BWZ3|H7BWZ3_MOUSE Actin-related protein 2/3 complex subunit 3 OS=Mus musculus GN=Arpc3 PE=1 SV=1;tr|A0A0G2JFK7|A0A0G2JFK7_MOUSE Actin-related prote	'ARPC3	5	5;4;3;3;3	33	5	cytoplasm,cytoskeleton,Arp2/3 protein complex,Arp2/3 protein complex,focal adhesion,membrane,lamellipodium,growth cone,cell projection,extracellular exosome	actin binding,structural constituent of cytoskeleton,actin filament binding	regulation of actin filament polymerization,Arp2/3 complex-mediated actin nucleation	Cytoskeleton
925	sp|P59999|ARPC4_MOUSE;tr|E9PWA7|E9PWA7_MOUSE	sp|P59999|ARPC4_MOUSE Actin-related protein 2/3 complex subunit 4 OS=Mus musculus GN=Arpc4 PE=1 SV=3;tr|E9PWA7|E9PWA7_MOUSE Actin-related protein 2/3 complex subunit 4 OS=Mus musculus GN=Arpc4 PE=1 SV=1	'ARPC4	2	10;5	174	10	cytoplasm,cytoskeleton,Arp2/3 protein complex,Arp2/3 protein complex,actin cytoskeleton,cell projection,extracellular exosome	actin binding,structural constituent of cytoskeleton,enzyme binding,protein binding, bridging,actin filament binding	actin filament polymerization,Arp2/3 complex-mediated actin nucleation	Cytoskeleton
2816	sp|Q9CPW4|ARPC5_MOUSE;tr|Q3UA72|Q3UA72_MOUSE	sp|Q9CPW4|ARPC5_MOUSE Actin-related protein 2/3 complex subunit 5 OS=Mus musculus GN=Arpc5 PE=1 SV=3;tr|Q3UA72|Q3UA72_MOUSE Actin-related protein 2/3 complex subunit 5 OS=Mus musculus GN=Arpc5 PE=1 SV=1	'ARPC5	2	2;1	18	2	cytoplasm,cytoskeleton,Arp2/3 protein complex,Arp2/3 protein complex,focal adhesion,actin cytoskeleton,lamellipodium,cell projection,neuron projection,extracellular exosome	actin binding,structural constituent of cytoskeleton,actin filament binding	smooth muscle cell migration,cell migration,maintenance of cell polarity,regulation of actin filament polymerization,microtubule organizing center organization,Arp2/3 complex-mediated actin nucleation,actin filament network formation,lamellipodium organization	Cytoskeleton
3157	tr|A3KGQ6|A3KGQ6_MOUSE;sp|Q9D898|ARP5L_MOUSE	tr|A3KGQ6|A3KGQ6_MOUSE Actin-related protein 2/3 complex subunit 5 OS=Mus musculus GN=Arpc5l PE=1 SV=1;sp|Q9D898|ARP5L_MOUSE Actin-related protein 2/3 complex subunit 5-like protein OS=Mus musculus GN=Arpc5l PE=1 SV=1	'ARPC5L	2	2;2	18	2	cytoplasm,cytoskeleton,Arp2/3 protein complex,focal adhesion,actin cytoskeleton,extracellular exosome	molecular_function,actin binding	biological_process,regulation of actin filament polymerization,Arp2/3 complex-mediated actin nucleation	Cytoskeleton
3025	sp|Q9D0A3|ARPIN_MOUSE	sp|Q9D0A3|ARPIN_MOUSE Arpin OS=Mus musculus GN=Arpin PE=1 SV=1	'ARPIN	1	4	19	4	lamellipodium,cell projection			Cytoskeleton
2087	sp|Q8BWG8-2|ARRB1_MOUSE;sp|Q8BWG8|ARRB1_MOUSE;tr|J3QNU6|J3QNU6_MOUSE;tr|E0CY53|E0CY53_MOUSE;tr|E0CYB1|E0CYB1_MOUSE;tr|F7DF62|F7DF62_MOUSE	sp|Q8BWG8-2|ARRB1_MOUSE Isoform 1B of Beta-arrestin-1 OS=Mus musculus GN=Arrb1;sp|Q8BWG8|ARRB1_MOUSE Beta-arrestin-1 OS=Mus musculus GN=Arrb1 PE=1 SV=1;tr|J3QNU6|J3QNU6_MOUSE Beta-arrestin-1 OS=Mus musculus GN=Arrb1 PE=1 SV=1	'ARRB1	6	5;5;5;2;1;1	21	5	chromatin,intracellular,nucleus,nucleoplasm,cytoplasm,cytosol,cytosol,plasma membrane,clathrin-coated pit,postsynaptic density,membrane,basolateral plasma membrane,pseudopodium,cytoplasmic vesicle,cell projection,dendritic spine,postsynaptic membrane	GTPase activator activity,insulin-like growth factor receptor binding,protein binding,transcription factor binding,estrogen receptor binding,mitogen-activated protein kinase kinase binding,ubiquitin protein ligase binding,alpha-1A adrenergic receptor binding,alpha-1B adrenergic receptor binding,angiotensin receptor binding,follicle-stimulating hormone receptor binding,V2 vasopressin receptor bind…	activation of MAPK activity,negative regulation of protein phosphorylation,positive regulation of protein phosphorylation,G-protein coupled receptor internalization,positive regulation of receptor internalization,transcription, DNA-templated,regulation of transcription, DNA-templated,transcription from RNA polymerase II promoter,transport,endocytosis,signal transduction,G-protein coupled receptor…	Signaling
1519	sp|Q60935|NAR1_MOUSE	sp|Q60935|NAR1_MOUSE GPI-linked NAD(P)(+)--arginine ADP-ribosyltransferase 1 OS=Mus musculus GN=Art1 PE=1 SV=1	'ART1	1	4	26	4	cell surface,membrane,sarcoplasmic reticulum,anchored component of membrane	NAD+ ADP-ribosyltransferase activity,NAD(P)+-protein-arginine ADP-ribosyltransferase activity,transferase activity,transferase activity, transferring glycosyl groups		Protein post-translational modification
2378	tr|F6RER8|F6RER8_MOUSE;sp|Q8R2G4|NAR3_MOUSE;sp|Q8R2G4-7|NAR3_MOUSE;sp|Q8R2G4-8|NAR3_MOUSE;tr|E9QNU1|E9QNU1_MOUSE;tr|E9Q7Q8|E9Q7Q8_MOUSE;tr|E9Q1U7|E9Q1U7_MOUSE;tr|E9Q7Z7|E9Q7Z7_MOUSE;tr|E9Q9Q8|E9Q9Q8_MOUSE;tr|E9Q8Z0|E9Q8Z0_MOUSE;tr|E9Q984|E9Q984_MOUSE;tr|F6Z2C7|F6Z2C7_MOUSE;tr|E9Q630|E9Q630_MOUSE;tr|F6W3A0|F6W3A0_MOUSE	tr|F6RER8|F6RER8_MOUSE Ecto-ADP-ribosyltransferase 3 (Fragment) OS=Mus musculus GN=Art3 PE=1 SV=1;sp|Q8R2G4|NAR3_MOUSE Ecto-ADP-ribosyltransferase 3 OS=Mus musculus GN=Art3 PE=1 SV=2;sp|Q8R2G4-7|NAR3_MOUSE Isoform 5 of Ecto-ADP-ribosyltransferase 3 OS=M	'ART3	14	13;13;12;11;11;10;9;7;6;6;5;3;2;2	418	13	plasma membrane,membrane,anchored component of membrane,extracellular exosome	molecular_function,NAD(P)+-protein-arginine ADP-ribosyltransferase activity,transferase activity,transferase activity, transferring glycosyl groups	protein ADP-ribosylation,biological_process	Protein post-translational modification
2919	sp|Q9CRA0|NAR4_MOUSE	sp|Q9CRA0|NAR4_MOUSE Ecto-ADP-ribosyltransferase 4 OS=Mus musculus GN=Art4 PE=1 SV=1	'ART4	1	3	14	3	cellular_component,plasma membrane,membrane,integral component of membrane,anchored component of membrane	molecular_function,NAD(P)+-protein-arginine ADP-ribosyltransferase activity,transferase activity,transferase activity, transferring glycosyl groups	protein ADP-ribosylation,biological_process	Protein post-translational modification
1194	sp|P98203-4|ARVC_MOUSE;sp|P98203-5|ARVC_MOUSE;sp|P98203-2|ARVC_MOUSE;sp|P98203|ARVC_MOUSE;sp|P98203-3|ARVC_MOUSE	sp|P98203-4|ARVC_MOUSE Isoform 4 of Armadillo repeat protein deleted in velo-cardio-facial syndrome homolog OS=Mus musculus GN=Arvcf;sp|P98203-5|ARVC_MOUSE Isoform 5 of Armadillo repeat protein deleted in velo-cardio-facial syndrome homolog OS=Mus muscul	'ARVCF	5	7;7;7;7;7	21	7	nucleus,cytoplasm,plasma membrane		cell adhesion,multicellular organism development,single organismal cell-cell adhesion,calcium-dependent cell-cell adhesion via plasma membrane cell adhesion molecules	Signaling
2560	sp|Q91WU5|AS3MT_MOUSE	sp|Q91WU5|AS3MT_MOUSE Arsenite methyltransferase OS=Mus musculus GN=As3mt PE=1 SV=2	'AS3MT	1	17	171	17	cytoplasm,mitochondrion,cytosol	methyltransferase activity,S-adenosylmethionine-dependent methyltransferase activity,transferase activity,arsenite methyltransferase activity,arsenite methyltransferase activity,methylarsonite methyltransferase activity	toxin metabolic process,arsonoacetate metabolic process,methylation,response to arsenic-containing substance,response to arsenic-containing substance	Metabolism
3584	sp|Q9WV54|ASAH1_MOUSE;tr|D3Z015|D3Z015_MOUSE;tr|D3Z505|D3Z505_MOUSE	sp|Q9WV54|ASAH1_MOUSE Acid ceramidase OS=Mus musculus GN=Asah1 PE=1 SV=1	'ASAH1	3	8;2;1	104	8	extracellular space,lysosome,extracellular exosome	hydrolase activity,ceramidase activity	lipid metabolic process,response to organic substance,lung development	Metabolism
1824	tr|D3YX85|D3YX85_MOUSE;sp|Q7SIG6|ASAP2_MOUSE;tr|E9PX52|E9PX52_MOUSE;sp|Q7SIG6-2|ASAP2_MOUSE;tr|H3BK40|H3BK40_MOUSE;tr|H3BKD4|H3BKD4_MOUSE;tr|H3BKE6|H3BKE6_MOUSE;tr|E9QMI7|E9QMI7_MOUSE;sp|Q9QWY8-2|ASAP1_MOUSE;tr|E9QMJ1|E9QMJ1_MOUSE;tr|H3BL41|H3BL41_MOUSE;sp|Q9QWY8-4|ASAP1_MOUSE;sp|Q9QWY8-3|ASAP1_MOUSE;tr|H3BJY2|H3BJY2_MOUSE;tr|E9QN63|E9QN63_MOUSE;sp|Q9QWY8|ASAP1_MOUSE	tr|D3YX85|D3YX85_MOUSE Arf-GAP with SH3 domain, ANK repeat and PH domain-containing protein 2 OS=Mus musculus GN=Asap2 PE=1 SV=2;sp|Q7SIG6|ASAP2_MOUSE Arf-GAP with SH3 domain, ANK repeat and PH domain-containing protein 2 OS=Mus musculus GN=Asap2 PE=1 SV	'ASAP2	16	3;3;3;2;1;1;1;1;1;1;1;1;1;1;1;1	185	3	cellular_component,cytoplasm,Golgi apparatus,plasma membrane,membrane	molecular_function,GTPase activator activity,metal ion binding		Transport
2263	sp|Q8K0L0-2|ASB2_MOUSE;sp|Q8K0L0|ASB2_MOUSE	sp|Q8K0L0-2|ASB2_MOUSE Isoform 2 of Ankyrin repeat and SOCS box protein 2 OS=Mus musculus GN=Asb2;sp|Q8K0L0|ASB2_MOUSE Ankyrin repeat and SOCS box protein 2 OS=Mus musculus GN=Asb2 PE=1 SV=1	'ASB2	2	8;8	48	8			protein polyubiquitination,positive regulation of defense response to virus by host,intracellular signal transduction,skeletal muscle cell differentiation,protein ubiquitination involved in ubiquitin-dependent protein catabolic process,myoblast differentiation,mitophagy in response to mitochondrial depolarization,xenophagy	Ubiquitination
2575	sp|Q91YI0|ARLY_MOUSE;tr|E0CXM2|E0CXM2_MOUSE;tr|E0CY49|E0CY49_MOUSE;tr|F7D439|F7D439_MOUSE;tr|E0CYV3|E0CYV3_MOUSE	sp|Q91YI0|ARLY_MOUSE Argininosuccinate lyase OS=Mus musculus GN=Asl PE=1 SV=1;tr|E0CXM2|E0CXM2_MOUSE Argininosuccinate lyase OS=Mus musculus GN=Asl PE=1 SV=1;tr|E0CY49|E0CY49_MOUSE Argininosuccinate lyase (Fragment) OS=Mus musculus GN=Asl PE=1 SV=1	'ASL	5	13;12;9;5;2	49	13	nucleus,cytoplasm,mitochondrial outer membrane,endoplasmic reticulum,cytosol,neuronal cell body,perikaryon,perinuclear region of cytoplasm,extracellular exosome,cell body fiber	catalytic activity,argininosuccinate lyase activity,argininosuccinate lyase activity,lyase activity	urea cycle,urea cycle,argininosuccinate metabolic process,liver development,internal protein amino acid acetylation,cellular amino acid metabolic process,arginine biosynthetic process,locomotory behavior,cellular amino acid biosynthetic process,post-embryonic development,ammonia assimilation cycle,arginine biosynthetic process via ornithine,protein tetramerization	Metabolism
199	sp|O54984|ASNA_MOUSE	sp|O54984|ASNA_MOUSE ATPase Asna1 OS=Mus musculus GN=Asna1 PE=1 SV=2	'ASNA1	1	9	135	9	nucleus,nucleolus,cytoplasm,endoplasmic reticulum,extracellular exosome	nucleotide binding,ATP binding,hydrolase activity,ATPase activity,metal ion binding		Transport
2403	sp|Q8R3P0|ACY2_MOUSE;tr|B0QZP3|B0QZP3_MOUSE;tr|V9GXG0|V9GXG0_MOUSE	sp|Q8R3P0|ACY2_MOUSE Aspartoacylase OS=Mus musculus GN=Aspa PE=1 SV=2;tr|B0QZP3|B0QZP3_MOUSE Aspartoacylase (Fragment) OS=Mus musculus GN=Aspa PE=1 SV=1;tr|V9GXG0|V9GXG0_MOUSE Aspartoacylase (Fragment) OS=Mus musculus GN=Aspa PE=1 SV=1	'ASPA	3	4;3;3	21	4	nucleus,cytoplasm,cytosol,extracellular exosome	aminoacylase activity,protein binding,hydrolase activity,hydrolase activity, acting on ester bonds,hydrolase activity, acting on carbon-nitrogen (but not peptide) bonds, in linear amides,aspartoacylase activity,metal ion binding	acetate metabolic process,metabolic process,positive regulation of oligodendrocyte differentiation	Metabolism
2048	tr|Q8CBM2|Q8CBM2_MOUSE;tr|A2AL85|A2AL85_MOUSE;sp|Q8BSY0|ASPH_MOUSE	tr|Q8CBM2|Q8CBM2_MOUSE Aspartyl/asparaginyl beta-hydroxylase OS=Mus musculus GN=Asph PE=1 SV=1;tr|A2AL85|A2AL85_MOUSE Aspartyl/asparaginyl beta-hydroxylase OS=Mus musculus GN=Asph PE=1 SV=1;sp|Q8BSY0|ASPH_MOUSE Aspartyl/asparaginyl beta-hydroxylase OS=M	ASPH (isoform 1)	3	17;17;17	418	18	cytoplasm,endoplasmic reticulum,plasma membrane,membrane,integral component of membrane,sarcoplasmic reticulum,integral component of endoplasmic reticulum membrane,cortical endoplasmic reticulum	peptide-aspartate beta-dioxygenase activity,calcium ion binding,protein binding,oxidoreductase activity,metal ion binding,dioxygenase activity	pattern specification process,negative regulation of cell proliferation,positive regulation of calcium ion transport into cytosol,peptidyl-amino acid modification,regulation of inositol 1,4,5-trisphosphate-sensitive calcium-release channel activity,regulation of protein stability,activation of store-operated calcium channel activity,response to ATP,limb morphogenesis,peptidyl-aspartic acid hydrox…	Differentiation/Development
2049	tr|Q9CR06|Q9CR06_MOUSE;sp|Q8BSY0-2|ASPH_MOUSE;tr|A2AL78|A2AL78_MOUSE;tr|A2AL77|A2AL77_MOUSE;tr|A2AL76|A2AL76_MOUSE	tr|Q9CR06|Q9CR06_MOUSE Aspartate-beta-hydroxylase, isoform CRA_a OS=Mus musculus GN=Asph PE=1 SV=1;sp|Q8BSY0-2|ASPH_MOUSE Isoform 2 of Aspartyl/asparaginyl beta-hydroxylase OS=Mus musculus GN=Asph;tr|A2AL78|A2AL78_MOUSE Aspartyl/asparaginyl beta-hydroxy	ASPH (isoform 2)	5	3;3;3;1;1	120	4	cytoplasm,endoplasmic reticulum,plasma membrane,membrane,integral component of membrane,sarcoplasmic reticulum,integral component of endoplasmic reticulum membrane,cortical endoplasmic reticulum	peptide-aspartate beta-dioxygenase activity,calcium ion binding,protein binding,oxidoreductase activity,metal ion binding,dioxygenase activity	pattern specification process,negative regulation of cell proliferation,positive regulation of calcium ion transport into cytosol,peptidyl-amino acid modification,regulation of inositol 1,4,5-trisphosphate-sensitive calcium-release channel activity,regulation of protein stability,activation of store-operated calcium channel activity,response to ATP,limb morphogenesis,peptidyl-aspartic acid hydrox…	Differentiation/Development
2771	sp|Q99MQ4|ASPN_MOUSE	sp|Q99MQ4|ASPN_MOUSE Asporin OS=Mus musculus GN=Aspn PE=1 SV=1	'ASPN	1	17	423	17	extracellular region,proteinaceous extracellular matrix,proteinaceous extracellular matrix,cytoplasm,extracellular matrix,cell projection	protein kinase inhibitor activity,calcium ion binding,protein binding,collagen binding	negative regulation of protein kinase activity,cytokine-mediated signaling pathway,bone mineralization,negative regulation of transforming growth factor beta receptor signaling pathway,negative regulation of transforming growth factor beta receptor signaling pathway,biomineral tissue development,negative regulation of JAK-STAT cascade,negative regulation of tooth mineralization	Signaling
1268	sp|Q09PK2|APRV1_MOUSE	sp|Q09PK2|APRV1_MOUSE Retroviral-like aspartic protease 1 OS=Mus musculus GN=Asprv1 PE=1 SV=1	'ASPRV1	1	7	10	7	membrane,integral component of membrane	aspartic-type endopeptidase activity,aspartic-type endopeptidase activity,peptidase activity,hydrolase activity,aspartic endopeptidase activity, intramembrane cleaving	proteolysis,protein processing,protein processing,skin development	Proteolysis
2424	sp|Q8VBT9|ASPC1_MOUSE;sp|Q8VBT9-2|ASPC1_MOUSE;tr|A2ABZ8|A2ABZ8_MOUSE;sp|Q8VBT9-3|ASPC1_MOUSE;tr|A2AC05|A2AC05_MOUSE;tr|F7CRQ2|F7CRQ2_MOUSE;tr|A2AC02|A2AC02_MOUSE;tr|A2AC03|A2AC03_MOUSE	sp|Q8VBT9|ASPC1_MOUSE Tether containing UBX domain for GLUT4 OS=Mus musculus GN=Aspscr1 PE=1 SV=1;sp|Q8VBT9-2|ASPC1_MOUSE Isoform 2 of Tether containing UBX domain for GLUT4 OS=Mus musculus GN=Aspscr1	'ASPSCR1	8	9;6;4;4;3;2;2;2	51	9	nucleus,nucleoplasm,cytoplasm,cytosol,plasma membrane,cytoplasmic side of plasma membrane,vesicle membrane,membrane,extrinsic component of membrane,intracellular membrane-bounded organelle,perinuclear region of cytoplasm		intracellular protein transport,glucose homeostasis,regulation of glucose import	Transport
2136	sp|Q8C0M9|ASGL1_MOUSE	sp|Q8C0M9|ASGL1_MOUSE Isoaspartyl peptidase/L-asparaginase OS=Mus musculus GN=Asrgl1 PE=1 SV=1	'ASRGL1	1	10	160	10	nucleus,cytoplasm	asparaginase activity,peptidase activity,beta-aspartyl-peptidase activity,hydrolase activity	proteolysis,asparagine catabolic process via L-aspartate	Proteolysis
508	sp|P16460|ASSY_MOUSE;tr|J3QNG0|J3QNG0_MOUSE	sp|P16460|ASSY_MOUSE Argininosuccinate synthase OS=Mus musculus GN=Ass1 PE=1 SV=1	'ASS1	2	5;2	12	5	nucleus,cytoplasm,mitochondrion,mitochondrial outer membrane,lysosome,endoplasmic reticulum,neuron projection,neuronal cell body,perikaryon,myelin sheath,extracellular exosome,cell body fiber	nucleotide binding,argininosuccinate synthase activity,argininosuccinate synthase activity,ATP binding,toxic substance binding,amino acid binding,ligase activity,identical protein binding,poly(A) RNA binding	urea cycle,urea cycle,citrulline metabolic process,argininosuccinate metabolic process,argininosuccinate metabolic process,arginine biosynthetic process,arginine biosynthetic process,aspartate metabolic process,cellular amino acid biosynthetic process,response to zinc ion,response to mycotoxin,positive regulation of nitric oxide biosynthetic process,response to glucocorticoid,cellular response to…	Metabolism - biosynthesis
3111	sp|Q9D5T0|ATAD1_MOUSE	sp|Q9D5T0|ATAD1_MOUSE ATPase family AAA domain-containing protein 1 OS=Mus musculus GN=Atad1 PE=1 SV=1	'ATAD1	1	10	422	10	nucleus,mitochondrion,peroxisome,peroxisomal membrane,plasma membrane,membrane,cell junction,synapse,postsynaptic membrane	nucleotide binding,protein binding,ATP binding,microtubule-severing ATPase activity,hydrolase activity,ATPase activity	positive regulation of receptor internalization,learning,memory,cytoplasmic microtubule organization,negative regulation of synaptic transmission, glutamatergic	Hydrolase, other
2669	sp|Q925I1|ATAD3_MOUSE;sp|Q925I1-2|ATAD3_MOUSE;tr|H3BK90|H3BK90_MOUSE;tr|H3BKI6|H3BKI6_MOUSE;tr|V9GWS5|V9GWS5_MOUSE;tr|V9GWS6|V9GWS6_MOUSE	sp|Q925I1|ATAD3_MOUSE ATPase family AAA domain-containing protein 3 OS=Mus musculus GN=Atad3 PE=1 SV=1;sp|Q925I1-2|ATAD3_MOUSE Isoform 2 of ATPase family AAA domain-containing protein 3 OS=Mus musculus GN=Atad3	'ATAD3	6	23;21;8;6;4;1	396	23				Hydrolase, other
3653	tr|Q4FCQ7|Q4FCQ7_MOUSE;tr|J3QNU1|J3QNU1_MOUSE;sp|Q9Z2A5-2|ATE1_MOUSE;sp|Q9Z2A5|ATE1_MOUSE	tr|Q4FCQ7|Q4FCQ7_MOUSE Arginyl-tRNA--protein transferase 1 OS=Mus musculus GN=Ate1 PE=1 SV=1;tr|J3QNU1|J3QNU1_MOUSE Arginyl-tRNA--protein transferase 1 OS=Mus musculus GN=Ate1 PE=1 SV=1;sp|Q9Z2A5-2|ATE1_MOUSE Isoform ATE1-2 of Arginyl-tRNA--protein tran	'ATE1	4	3;3;3;3	12	3	nucleus,nucleus,cytoplasm,cytoplasm	arginyltransferase activity,protein binding,transferase activity,transferase activity, transferring acyl groups		Proteasome
1941	sp|Q8BGE6|ATG4B_MOUSE;tr|A0A087WNY2|A0A087WNY2_MOUSE;tr|A0A087WRT0|A0A087WRT0_MOUSE;tr|D3YZP6|D3YZP6_MOUSE	sp|Q8BGE6|ATG4B_MOUSE Cysteine protease ATG4B OS=Mus musculus GN=Atg4b PE=1 SV=2;tr|A0A087WNY2|A0A087WNY2_MOUSE Cysteine protease ATG4B (Fragment) OS=Mus musculus GN=Atg4b PE=1 SV=1;tr|A0A087WRT0|A0A087WRT0_MOUSE Cysteine protease ATG4B OS=Mus musculus	'ATG4B	4	3;2;2;2	19	3	cytoplasm,cytoplasm,cytosol	endopeptidase activity,cysteine-type endopeptidase activity,cysteine-type endopeptidase activity,protein binding,peptidase activity,cysteine-type peptidase activity,cysteine-type peptidase activity,hydrolase activity	autophagosome assembly,autophagosome assembly,mitophagy,C-terminal protein lipidation,proteolysis,protein targeting to membrane,transport,autophagy,autophagy,cellular response to starvation,protein transport,protein processing,nucleophagy,positive regulation of protein catabolic process,protein delipidation	Transport
3174	sp|Q9D906|ATG7_MOUSE;tr|A0A0A0MQN4|A0A0A0MQN4_MOUSE;tr|S4R2T5|S4R2T5_MOUSE;tr|S4R2D5|S4R2D5_MOUSE;tr|S4R2P7|S4R2P7_MOUSE;tr|S4R1T0|S4R1T0_MOUSE;tr|S4R1N8|S4R1N8_MOUSE	sp|Q9D906|ATG7_MOUSE Ubiquitin-like modifier-activating enzyme ATG7 OS=Mus musculus GN=Atg7 PE=1 SV=1;tr|A0A0A0MQN4|A0A0A0MQN4_MOUSE Ubiquitin-like modifier-activating enzyme ATG7 OS=Mus musculus GN=Atg7 PE=1 SV=1;tr|S4R2T5|S4R2T5_MOUSE Ubiquitin-like m	'ATG7	7	7;7;6;5;4;4;2	25	7	pre-autophagosomal structure,cytoplasm,cytosol,axoneme	protein binding,transcription factor binding,small protein activating enzyme activity,Atg12 activating enzyme activity,Atg12 activating enzyme activity,Atg8 activating enzyme activity,protein homodimerization activity	autophagosome assembly,mitophagy,liver development,protein lipidation,C-terminal protein lipidation,cellular amino acid metabolic process,transport,autophagy,cellular response to nitrogen starvation,organelle organization,mitochondrion organization,adult walking behavior,cellular response to starvation,cellular response to starvation,post-embryonic development,positive regulation of autophagy,pro…	Transport
2030	sp|Q8BP56-2|ATHL1_MOUSE;tr|F6QM56|F6QM56_MOUSE;sp|Q8BP56|ATHL1_MOUSE;sp|Q8BP56-3|ATHL1_MOUSE;tr|E9QA85|E9QA85_MOUSE;tr|E9Q4H7|E9Q4H7_MOUSE	sp|Q8BP56-2|ATHL1_MOUSE Isoform 2 of Acid trehalase-like protein 1 OS=Mus musculus GN=Athl1;tr|F6QM56|F6QM56_MOUSE Acid trehalase-like protein 1 (Fragment) OS=Mus musculus GN=Athl1 PE=1 SV=1;sp|Q8BP56|ATHL1_MOUSE Acid trehalase-like protein 1 OS=Mus mus	'ATHL1	6	4;4;4;4;2;2	14	4		catalytic activity,lytic transglycosylase activity,mannosidase activity,mannosyl-oligosaccharide mannosidase activity,galactosidase activity,glucosidase activity,trehalase activity,fucosidase activity,hexosaminidase activity,amylase activity,hydrolase activity,hydrolase activity, acting on glycosyl bonds,dextrin alpha-glucosidase activity,starch alpha-glucosidase activity,beta-glucanase activity,…	carbohydrate metabolic process,metabolic process	Metabolism
2939	sp|Q9CWJ9|PUR9_MOUSE	sp|Q9CWJ9|PUR9_MOUSE Bifunctional purine biosynthesis protein PURH OS=Mus musculus GN=Atic PE=1 SV=2	'ATIC	1	28	299	28	mitochondrion,membrane,extracellular exosome	catalytic activity,IMP cyclohydrolase activity,phosphoribosylaminoimidazolecarboxamide formyltransferase activity,transferase activity,hydrolase activity,protein homodimerization activity	purine nucleotide biosynthetic process,'de novo' IMP biosynthetic process,metabolic process,nucleoside metabolic process,ribonucleotide metabolic process,dihydrofolate metabolic process,tetrahydrofolate biosynthetic process	Metabolism
1745	sp|Q6PA06|ATLA2_MOUSE;sp|Q6PA06-2|ATLA2_MOUSE;tr|E9QND8|E9QND8_MOUSE	sp|Q6PA06|ATLA2_MOUSE Atlastin-2 OS=Mus musculus GN=Atl2 PE=1 SV=1;sp|Q6PA06-2|ATLA2_MOUSE Isoform 2 of Atlastin-2 OS=Mus musculus GN=Atl2;tr|E9QND8|E9QND8_MOUSE Atlastin-2 OS=Mus musculus GN=Atl2 PE=1 SV=1	'ATL2	3	5;3;3	87	5	endoplasmic reticulum,membrane,integral component of membrane	nucleotide binding,GTPase activity,protein binding,GTP binding,hydrolase activity,identical protein binding	endoplasmic reticulum organization,Golgi organization,protein homooligomerization	Cytoskeleton
2574	tr|E9PYT3|E9PYT3_MOUSE;sp|Q91YH5|ATLA3_MOUSE;sp|Q91YH5-2|ATLA3_MOUSE	tr|E9PYT3|E9PYT3_MOUSE Atlastin-3 OS=Mus musculus GN=Atl3 PE=1 SV=1;sp|Q91YH5|ATLA3_MOUSE Atlastin-3 OS=Mus musculus GN=Atl3 PE=1 SV=1;sp|Q91YH5-2|ATLA3_MOUSE Isoform 2 of Atlastin-3 OS=Mus musculus GN=Atl3	'ATL3	3	7;7;6	37	7	endoplasmic reticulum,membrane,integral component of membrane	nucleotide binding,GTPase activity,GTP binding,hydrolase activity,identical protein binding	endoplasmic reticulum organization,Golgi organization,protein homooligomerization	Cytoskeleton
112	sp|O08997|ATOX1_MOUSE	sp|O08997|ATOX1_MOUSE Copper transport protein ATOX1 OS=Mus musculus GN=Atox1 PE=1 SV=1	'ATOX1	1	6	61	6		copper ion transmembrane transporter activity,copper ion binding,copper chaperone activity,copper chaperone activity,copper-dependent protein binding,metal ion binding	transport,ion transport,copper ion transport,cellular copper ion homeostasis,cellular copper ion homeostasis,response to oxidative stress,response to oxidative stress,intracellular copper ion transport,intracellular copper ion transport,metal ion transport	Transport
1193	tr|E9Q3G7|E9Q3G7_MOUSE;sp|P98197|AT11A_MOUSE;tr|D6RII8|D6RII8_MOUSE;tr|F6Z4J2|F6Z4J2_MOUSE	tr|E9Q3G7|E9Q3G7_MOUSE Phospholipid-transporting ATPase OS=Mus musculus GN=Atp11a PE=1 SV=1;sp|P98197|AT11A_MOUSE Probable phospholipid-transporting ATPase IH OS=Mus musculus GN=Atp11a PE=1 SV=1	'ATP11A	4	3;3;1;1	13	3	lysosomal membrane,endosome,endoplasmic reticulum,plasma membrane,membrane,integral component of membrane,intracellular membrane-bounded organelle,recycling endosome,recycling endosome	nucleotide binding,magnesium ion binding,phospholipid-translocating ATPase activity,ATP binding,hydrolase activity,metal ion binding	transport,lipid transport,phospholipid transport	Transport
3277	sp|Q9EPE9|AT131_MOUSE	sp|Q9EPE9|AT131_MOUSE Manganese-transporting ATPase 13A1 OS=Mus musculus GN=Atp13a1 PE=1 SV=2	'ATP13A1	1	6	19	6	endoplasmic reticulum,integral component of plasma membrane,membrane,integral component of membrane,intracellular membrane-bounded organelle	nucleotide binding,ATP binding,hydrolase activity,ATPase activity,cation-transporting ATPase activity,metal ion binding,alpha-D-galactofuranose transporter activity	transport,cation transport,cellular calcium ion homeostasis	Transport
2467	sp|Q8VDN2|AT1A1_MOUSE	sp|Q8VDN2|AT1A1_MOUSE Sodium/potassium-transporting ATPase subunit alpha-1 OS=Mus musculus GN=Atp1a1 PE=1 SV=1	'ATP1A1	1	30	2268	47	endosome,endoplasmic reticulum,Golgi apparatus,plasma membrane,plasma membrane,integral component of plasma membrane,sodium:potassium-exchanging ATPase complex,caveola,intercalated disc,membrane,membrane,integral component of membrane,basolateral plasma membrane,apical plasma membrane,T-tubule,T-tubule,sarcolemma,sarcolemma,myelin sheath,intracellular membrane-bounded organelle,protein complex,me…	nucleotide binding,sodium:potassium-exchanging ATPase activity,sodium:potassium-exchanging ATPase activity,sodium:potassium-exchanging ATPase activity,sodium:potassium-exchanging ATPase activity,protein binding,ATP binding,hydrolase activity,phosphatase activity,protein kinase binding,protein domain specific binding,ankyrin binding,potassium ion binding,sodium ion binding,ADP binding,phosphatidyl…	regulation of the force of heart contraction,regulation of sodium ion transport,transport,ion transport,potassium ion transport,sodium ion transport,cellular sodium ion homeostasis,cellular sodium ion homeostasis,regulation of blood pressure,potassium ion import,potassium ion import,ATP hydrolysis coupled proton transport,cellular potassium ion homeostasis,cellular potassium ion homeostasis,negat…	Muscle contraction (or regulation of)
1775	tr|D3YYN7|D3YYN7_MOUSE;sp|Q6PIE5|AT1A2_MOUSE	tr|D3YYN7|D3YYN7_MOUSE Sodium/potassium-transporting ATPase subunit alpha-2 OS=Mus musculus GN=Atp1a2 PE=1 SV=1;sp|Q6PIE5|AT1A2_MOUSE Sodium/potassium-transporting ATPase subunit alpha-2 OS=Mus musculus GN=Atp1a2 PE=1 SV=1	'ATP1A2	2	17;17	313	36	cytoplasm,endosome,plasma membrane,integral component of plasma membrane,sodium:potassium-exchanging ATPase complex,caveola,intercalated disc,membrane,integral component of membrane,T-tubule,T-tubule,sarcolemma,sarcolemma,neuron projection,dendritic spine,myelin sheath,intracellular membrane-bounded organelle,synapse,extracellular vesicle	nucleotide binding,sodium:potassium-exchanging ATPase activity,sodium:potassium-exchanging ATPase activity,sodium:potassium-exchanging ATPase activity,protein binding,ATP binding,ATP binding,drug binding,hydrolase activity,ATPase activity,cation-transporting ATPase activity,potassium ion binding,sodium ion binding,metal ion binding,chaperone binding,alpha-D-galactofuranose transporter activity,st…	neurotransmitter uptake,regulation of the force of heart contraction,regulation of respiratory gaseous exchange by neurological system process,transport,ion transport,potassium ion transport,sodium ion transport,cellular sodium ion homeostasis,cellular sodium ion homeostasis,regulation of muscle contraction,regulation of smooth muscle contraction,regulation of striated muscle contraction,regulati…	Muscle contraction (or regulation of)
470	sp|P14094|AT1B1_MOUSE;tr|A0A0A6YX05|A0A0A6YX05_MOUSE	sp|P14094|AT1B1_MOUSE Sodium/potassium-transporting ATPase subunit beta-1 OS=Mus musculus GN=Atp1b1 PE=1 SV=1;tr|A0A0A6YX05|A0A0A6YX05_MOUSE Sodium/potassium-transporting ATPase subunit beta-1 (Fragment) OS=Mus musculus GN=Atp1b1 PE=1 SV=1	'ATP1B1	2	10;5	659	10	plasma membrane,plasma membrane,sodium:potassium-exchanging ATPase complex,sodium:potassium-exchanging ATPase complex,caveola,intercalated disc,membrane,integral component of membrane,basolateral plasma membrane,basolateral plasma membrane,apical plasma membrane,apical plasma membrane,sarcolemma,myelin sheath,extracellular exosome,extracellular vesicle	ATPase activator activity,sodium:potassium-exchanging ATPase activity,sodium:potassium-exchanging ATPase activity,sodium:potassium-exchanging ATPase activity,protein binding,ATP binding,protein C-terminus binding,drug binding,ATPase activity,MHC class II protein complex binding,potassium ion binding,sodium ion binding,ATPase binding	response to hypoxia,blastocyst development,positive regulation of defense response to virus by host,transport,ion transport,potassium ion transport,sodium ion transport,cellular calcium ion homeostasis,cellular sodium ion homeostasis,cell adhesion,potassium ion import,potassium ion import,regulation of gene expression,regulation of cardiac muscle contraction by calcium ion signaling,metal ion tra…	Muscle contraction (or regulation of)
1157	sp|P97370|AT1B3_MOUSE	sp|P97370|AT1B3_MOUSE Sodium/potassium-transporting ATPase subunit beta-3 OS=Mus musculus GN=Atp1b3 PE=1 SV=1	'ATP1B3	1	4	31	4	cytoplasm,plasma membrane,sodium:potassium-exchanging ATPase complex,caveola,membrane,integral component of membrane,extracellular exosome	ATPase activator activity,sodium:potassium-exchanging ATPase activity,sodium:potassium-exchanging ATPase activity,protein binding,ATPase binding	transport,ion transport,potassium ion transport,sodium ion transport,cellular sodium ion homeostasis,potassium ion import,metal ion transport,cellular potassium ion homeostasis,positive regulation of ATPase activity,sodium ion export from cell,protein stabilization,protein localization to plasma membrane,membrane repolarization,positive regulation of potassium ion transmembrane transporter activi…	Transport
2408	sp|Q8R429|AT2A1_MOUSE;tr|F6RQN3|F6RQN3_MOUSE	sp|Q8R429|AT2A1_MOUSE Sarcoplasmic/endoplasmic reticulum calcium ATPase 1 OS=Mus musculus GN=Atp2a1 PE=1 SV=1	'ATP2A1	2	14;1	108	38	endoplasmic reticulum,endoplasmic reticulum membrane,integral component of plasma membrane,membrane,integral component of membrane,sarcoplasmic reticulum,sarcoplasmic reticulum,H zone,I band,sarcoplasmic reticulum membrane,intracellular membrane-bounded organelle	nucleotide binding,nucleotide-sugar transmembrane transporter activity,calcium-transporting ATPase activity,calcium-transporting ATPase activity,calcium ion binding,protein binding,ATP binding,hydrolase activity,protein homodimerization activity,metal ion binding	transport,ion transport,calcium ion transport,cellular calcium ion homeostasis,regulation of muscle contraction,regulation of striated muscle contraction,apoptotic mitochondrial changes,positive regulation of fast-twitch skeletal muscle fiber contraction,positive regulation of endoplasmic reticulum calcium ion concentration,negative regulation of endoplasmic reticulum calcium ion concentration,re…	Muscle contraction (or regulation of)
220	sp|O55143-2|AT2A2_MOUSE	sp|O55143-2|AT2A2_MOUSE Isoform 2 of Sarcoplasmic/endoplasmic reticulum calcium ATPase 2 OS=Mus musculus GN=Atp2a2	'ATP2A2	1	1	6345	76	intracellular,cell,cytoplasm,endoplasmic reticulum,endoplasmic reticulum,endoplasmic reticulum membrane,integral component of plasma membrane,vesicle membrane,intercalated disc,longitudinal sarcoplasmic reticulum,membrane,membrane,integral component of membrane,sarcoplasmic reticulum,sarcoplasmic reticulum,sarcoplasmic reticulum,extrinsic component of cytoplasmic side of plasma membrane,sarcoplas…	nucleotide binding,calcium-transporting ATPase activity,calcium-transporting ATPase activity,calcium ion binding,protein binding,ATP binding,protein C-terminus binding,protein C-terminus binding,hydrolase activity,enzyme binding,enzyme binding,lutropin-choriogonadotropic hormone receptor binding,S100 protein binding,metal ion binding,calcium-transporting ATPase activity involved in regulation of …	regulation of the force of heart contraction,transport,ion transport,calcium ion transport,cellular calcium ion homeostasis,cellular calcium ion homeostasis,cellular calcium ion homeostasis,cellular calcium ion homeostasis,regulation of muscle contraction,ER-nucleus signaling pathway,organelle organization,regulation of cardiac muscle contraction by calcium ion signaling,regulation of cardiac mus…	Muscle contraction (or regulation of)
1673	tr|B1ATS4|B1ATS4_MOUSE;sp|Q64518-2|AT2A3_MOUSE;tr|B1ATS5|B1ATS5_MOUSE;sp|Q64518-3|AT2A3_MOUSE;tr|E9Q559|E9Q559_MOUSE;sp|Q64518|AT2A3_MOUSE	tr|B1ATS4|B1ATS4_MOUSE Calcium-transporting ATPase OS=Mus musculus GN=Atp2a3 PE=1 SV=1;sp|Q64518-2|AT2A3_MOUSE Isoform SERCA3A of Sarcoplasmic/endoplasmic reticulum calcium ATPase 3 OS=Mus musculus GN=Atp2a3;tr|B1ATS5|B1ATS5_MOUSE Calcium-transporting A	'ATP2A3	6	4;4;4;4;4;4	9	14	endoplasmic reticulum,endoplasmic reticulum,endoplasmic reticulum membrane,integral component of plasma membrane,membrane,integral component of membrane,sarcoplasmic reticulum,sarcoplasmic reticulum membrane	nucleotide binding,calcium-transporting ATPase activity,calcium-transporting ATPase activity,protein binding,ATP binding,hydrolase activity,metal ion binding	transport,ion transport,calcium ion transport,cellular calcium ion homeostasis,calcium ion transmembrane transport	Transport
78	sp|G5E829|AT2B1_MOUSE;tr|Q8C048|Q8C048_MOUSE;tr|A2ALL9|A2ALL9_MOUSE;sp|Q9R0K7|AT2B2_MOUSE;tr|Q0VF55|Q0VF55_MOUSE;tr|F8WHB1|F8WHB1_MOUSE;tr|S4R1C4|S4R1C4_MOUSE	sp|G5E829|AT2B1_MOUSE Plasma membrane calcium-transporting ATPase 1 OS=Mus musculus GN=Atp2b1 PE=1 SV=1	'ATP2B1	7	15;2;2;3;2;3;2	178	24	nucleus,plasma membrane,integral component of plasma membrane,cytoplasmic side of plasma membrane,membrane,integral component of membrane,basolateral plasma membrane,apical plasma membrane,cell junction,dendrite membrane,dendritic spine membrane,neuronal cell body membrane,intracellular membrane-bounded organelle,membrane raft,apical part of cell,synapse,extracellular exosome	nucleotide binding,calcium-transporting ATPase activity,protein binding,calmodulin binding,ATP binding,hydrolase activity,PDZ domain binding,PDZ domain binding,metal ion binding	transport,ion transport,calcium ion transport,cellular calcium ion homeostasis,calcium ion transmembrane transport,calcium ion export	Transport
3817	tr|Q32ME1|Q32ME1_MOUSE;tr|F7AAP4|F7AAP4_MOUSE;tr|E9Q828|E9Q828_MOUSE;tr|Q6Q477|Q6Q477_MOUSE	tr|Q32ME1|Q32ME1_MOUSE Calcium-transporting ATPase OS=Mus musculus GN=Atp2b4 PE=1 SV=1;tr|F7AAP4|F7AAP4_MOUSE Calcium-transporting ATPase OS=Mus musculus GN=Atp2b4 PE=1 SV=1;tr|E9Q828|E9Q828_MOUSE Calcium-transporting ATPase OS=Mus musculus GN=Atp2b4 PE	'ATP2B4	4	6;6;6;6	53	15	plasma membrane,integral component of plasma membrane,membrane,integral component of membrane,basolateral plasma membrane,Z disc,T-tubule,T-tubule,sperm flagellum,sarcolemma,cell projection,neuron projection,intracellular membrane-bounded organelle,protein complex,sperm principal piece	nucleotide binding,calcium-transporting ATPase activity,calcium-transporting ATPase activity,calmodulin binding,ATP binding,hydrolase activity,sodium channel regulator activity,PDZ domain binding,PDZ domain binding,protein phosphatase 2B binding,nitric-oxide synthase inhibitor activity,nitric-oxide synthase inhibitor activity,metal ion binding,nitric-oxide synthase binding,scaffold protein binding	regulation of transcription from RNA polymerase II promoter,transport,ion transport,calcium ion transport,calcium ion transport,cellular calcium ion homeostasis,cellular calcium ion homeostasis,negative regulation of nitric oxide mediated signal transduction,sperm motility,positive regulation of peptidyl-serine phosphorylation,negative regulation of nitric oxide biosynthetic process,negative regu…	Transport
1232	sp|Q03265|ATPA_MOUSE;tr|D6RJ16|D6RJ16_MOUSE	sp|Q03265|ATPA_MOUSE ATP synthase subunit alpha, mitochondrial OS=Mus musculus GN=Atp5a1 PE=1 SV=1	'ATP5A1	2	1;1	7599	59	mitochondrial proton-transporting ATP synthase complex, catalytic core F(1),mitochondrion,mitochondrion,mitochondrial inner membrane,mitochondrial inner membrane,mitochondrial proton-transporting ATP synthase complex,plasma membrane,COP9 signalosome,membrane,membrane,proton-transporting two-sector ATPase complex, catalytic domain,myelin sheath,proton-transporting ATP synthase complex, catalytic c…	nucleotide binding,ATP binding,ATP binding,hydrolase activity, acting on acid anhydrides, catalyzing transmembrane movement of substances,ATPase activity,ATPase activity,MHC class I protein binding,ADP binding,poly(A) RNA binding,proton-transporting ATP synthase activity, rotational mechanism,proton-transporting ATPase activity, rotational mechanism	negative regulation of endothelial cell proliferation,lipid metabolic process,ATP biosynthetic process,transport,ion transport,embryo development,ATP synthesis coupled proton transport,ATP hydrolysis coupled proton transport,proton transport,ATP metabolic process	Metabolism
892	sp|P56480|ATPB_MOUSE	sp|P56480|ATPB_MOUSE ATP synthase subunit beta, mitochondrial OS=Mus musculus GN=Atp5b PE=1 SV=2	'ATP5B	1	45	7035	45	mitochondrial proton-transporting ATP synthase complex, catalytic core F(1),nucleus,mitochondrion,mitochondrion,mitochondrial inner membrane,mitochondrial inner membrane,mitochondrial proton-transporting ATP synthase complex,plasma membrane,cell surface,membrane,mitochondrial membrane,proton-transporting two-sector ATPase complex, catalytic domain,mitochondrial nucleoid,myelin sheath,proton-trans…	nucleotide binding,calcium ion binding,ATP binding,hydrolase activity,hydrolase activity, acting on acid anhydrides, catalyzing transmembrane movement of substances,ATPase activity,ATPase activity,lipoprotein particle receptor activity,MHC class I protein binding,proton-transporting ATP synthase activity, rotational mechanism,proton-transporting ATPase activity, rotational mechanism	angiogenesis,osteoblast differentiation,lipid metabolic process,ATP biosynthetic process,transport,ion transport,receptor-mediated endocytosis,negative regulation of cell adhesion involved in substrate-bound cell migration,ATP synthesis coupled proton transport,ATP hydrolysis coupled proton transport,proton transport,ATP metabolic process,regulation of intracellular pH	Metabolism
3721	tr|A2AKU9|A2AKU9_MOUSE	tr|A2AKU9|A2AKU9_MOUSE ATP synthase subunit gamma OS=Mus musculus GN=Atp5c1 PE=1 SV=1	'ATP5C1	1	2	1515	21	mitochondrial proton-transporting ATP synthase complex, catalytic core F(1),mitochondrion,mitochondrial inner membrane,mitochondrial inner membrane,mitochondrial proton-transporting ATP synthase complex,membrane,myelin sheath,proton-transporting ATP synthase complex, catalytic core F(1),extracellular exosome	ATPase activity,ATPase activity,poly(A) RNA binding,proton-transporting ATP synthase activity, rotational mechanism,proton-transporting ATPase activity, rotational mechanism	ATP biosynthetic process,transport,ion transport,ATP synthesis coupled proton transport,proton transport,ATP metabolic process	Metabolism
3103	sp|Q9D3D9|ATPD_MOUSE;tr|D3Z7S4|D3Z7S4_MOUSE	sp|Q9D3D9|ATPD_MOUSE ATP synthase subunit delta, mitochondrial OS=Mus musculus GN=Atp5d PE=1 SV=1	'ATP5D	2	7;2	218	7	mitochondrial proton-transporting ATP synthase complex, catalytic core F(1),mitochondrial proton-transporting ATP synthase complex, catalytic core F(1),mitochondrion,mitochondrial envelope,mitochondrial inner membrane,mitochondrial inner membrane,mitochondrial proton-transporting ATP synthase complex,membrane,proton-transporting ATP synthase complex,proton-transporting ATP synthase complex, catal…	hydrogen ion transmembrane transporter activity,ATPase activity,ATPase activity,protein complex binding,proton-transporting ATP synthase activity, rotational mechanism,proton-transporting ATPase activity, rotational mechanism	ATP biosynthetic process,transport,ion transport,ATP synthesis coupled proton transport,proton transport,ATP metabolic process	Metabolism
884	sp|P56382|ATP5E_MOUSE	sp|P56382|ATP5E_MOUSE ATP synthase subunit epsilon, mitochondrial OS=Mus musculus GN=Atp5e PE=1 SV=2	'ATP5E	1	3	24	3	mitochondrial proton-transporting ATP synthase complex, catalytic core F(1),mitochondrion,mitochondrial inner membrane,mitochondrial proton-transporting ATP synthase complex,membrane,proton-transporting ATP synthase complex, catalytic core F(1)	hydrogen-exporting ATPase activity, phosphorylative mechanism,hydrolase activity,ATPase activity,proton-transporting ATP synthase activity, rotational mechanism,proton-transporting ATPase activity, rotational mechanism	ATP biosynthetic process,transport,ion transport,ATP synthesis coupled proton transport,proton transport	Metabolism
2876	sp|Q9CQQ7|AT5F1_MOUSE;tr|A0A0G2JGX3|A0A0G2JGX3_MOUSE	sp|Q9CQQ7|AT5F1_MOUSE ATP synthase F(0) complex subunit B1, mitochondrial OS=Mus musculus GN=Atp5f1 PE=1 SV=1;tr|A0A0G2JGX3|A0A0G2JGX3_MOUSE ATP synthase F(0) complex subunit B1, mitochondrial (Fragment) OS=Mus musculus GN=Atp5f1 PE=1 SV=1	'ATP5F1	2	31;16	1680	31	mitochondrial proton-transporting ATP synthase complex, coupling factor F(o),mitochondrial proton-transporting ATP synthase complex, coupling factor F(o),nucleus,nucleoplasm,mitochondrion,mitochondrion,mitochondrial inner membrane,mitochondrial proton-transporting ATP synthase complex,membrane,myelin sheath,proton-transporting ATP synthase complex, coupling factor F(o),extracellular exosome	hydrogen ion transmembrane transporter activity,ATPase activity,proton-transporting ATP synthase activity, rotational mechanism	transport,ion transport,ATP synthesis coupled proton transport,proton transport	Metabolism
885	tr|A0A087WQS5|A0A087WQS5_MOUSE;sp|Q9CR84|AT5G1_MOUSE;sp|P56384|AT5G3_MOUSE;sp|P56383|AT5G2_MOUSE	tr|A0A087WQS5|A0A087WQS5_MOUSE ATP synthase F(0) complex subunit C2, mitochondrial (Fragment) OS=Mus musculus GN=Atp5g2 PE=3 SV=1;sp|Q9CR84|AT5G1_MOUSE ATP synthase F(0) complex subunit C1, mitochondrial OS=Mus musculus GN=Atp5g1 PE=2 SV=1;sp|P56384|AT5G3_MOUSE ATP synthase F(0) complex subunit C3, mitochondrial OS=Mus musculus GN=Atp5g3 PE=? SV=1;sp|P56383|AT5G2_MOUSE ATP synthase F(0) complex s…	ATP5G2;ATP5G1;ATP5G3	4	2;2;2;2	128	2				Transport
3266	tr|G3X9L6|G3X9L6_MOUSE;sp|Q9DCX2|ATP5H_MOUSE;tr|B1ASE2|B1ASE2_MOUSE	tr|G3X9L6|G3X9L6_MOUSE MCG55033 OS=Mus musculus GN=Gm10250 PE=4 SV=1;sp|Q9DCX2|ATP5H_MOUSE ATP synthase subunit d, mitochondrial OS=Mus musculus GN=Atp5h PE=1 SV=3;tr|B1ASE2|B1ASE2_MOUSE ATP synthase subunit d, mitochondrial (Fragment) OS=Mus musculus G	ATP5H	3	17;17;15	827	17				Metabolism
1249	sp|Q06185|ATP5I_MOUSE;tr|Q8BTB6|Q8BTB6_MOUSE	sp|Q06185|ATP5I_MOUSE ATP synthase subunit e, mitochondrial OS=Mus musculus GN=Atp5i PE=1 SV=2;tr|Q8BTB6|Q8BTB6_MOUSE ATP synthase subunit e, mitochondrial OS=Mus musculus GN=Atp5k PE=1 SV=1	ATP5I	2	10;6	334	10				Metabolism
1168	sp|P97450|ATP5J_MOUSE;tr|E9QAD6|E9QAD6_MOUSE	sp|P97450|ATP5J_MOUSE ATP synthase-coupling factor 6, mitochondrial OS=Mus musculus GN=Atp5j PE=1 SV=1;tr|E9QAD6|E9QAD6_MOUSE ATP synthase-coupling factor 6, mitochondrial (Fragment) OS=Mus musculus GN=Atp5j PE=1 SV=5	'ATP5J	2	9;5	262	9	mitochondrial proton-transporting ATP synthase complex, coupling factor F(o),mitochondrion,mitochondrion,mitochondrial inner membrane,mitochondrial proton-transporting ATP synthase complex,membrane,proton-transporting ATP synthase complex, coupling factor F(o)	hydrogen ion transmembrane transporter activity,ATPase activity	transport,ion transport,ATP synthesis coupled proton transport,proton transport,ATP metabolic process	Metabolism
877	sp|P56135|ATPK_MOUSE;tr|F8WHP8|F8WHP8_MOUSE	sp|P56135|ATPK_MOUSE ATP synthase subunit f, mitochondrial OS=Mus musculus GN=Atp5j2 PE=1 SV=3;tr|F8WHP8|F8WHP8_MOUSE ATP synthase subunit f, mitochondrial OS=Mus musculus GN=Atp5j2 PE=1 SV=1	'ATP5J2	2	5;3	291	5	mitochondrial proton-transporting ATP synthase complex, coupling factor F(o),nucleus,mitochondrion,mitochondrial inner membrane,mitochondrial proton-transporting ATP synthase complex,membrane,integral component of membrane,proton-transporting ATP synthase complex, coupling factor F(o),extracellular exosome		ATP biosynthetic process,transport,ion transport,proton transport,ATP metabolic process	Metabolism
2805	sp|Q9CPQ8|ATP5L_MOUSE;tr|J3QNM7|J3QNM7_MOUSE	sp|Q9CPQ8|ATP5L_MOUSE ATP synthase subunit g, mitochondrial OS=Mus musculus GN=Atp5l PE=1 SV=1	'ATP5L	2	8;2	502	8	mitochondrial proton-transporting ATP synthase complex, coupling factor F(o),mitochondrion,mitochondrion,mitochondrial inner membrane,mitochondrial proton-transporting ATP synthase complex,mitochondrial proton-transporting ATP synthase complex,membrane,proton-transporting ATP synthase complex, coupling factor F(o),extracellular exosome	hydrogen-exporting ATPase activity, phosphorylative mechanism,hydrogen ion transmembrane transporter activity,ATPase activity	ATP biosynthetic process,transport,ion transport,ATP synthesis coupled proton transport,proton transport,ATP metabolic process	Metabolism
3190	sp|Q9DB20|ATPO_MOUSE;tr|F7D3P8|F7D3P8_MOUSE;tr|F6XVM5|F6XVM5_MOUSE	sp|Q9DB20|ATPO_MOUSE ATP synthase subunit O, mitochondrial OS=Mus musculus GN=Atp5o PE=1 SV=1	'ATP5O	3	21;8;7	1210	21	mitochondrial proton-transporting ATP synthase complex, coupling factor F(o),nucleus,mitochondrion,mitochondrion,mitochondrial inner membrane,mitochondrial proton-transporting ATP synthase complex,plasma membrane,membrane,myelin sheath,extracellular exosome	steroid binding,drug binding,ATPase activity,protein complex binding,proton-transporting ATP synthase activity, rotational mechanism	ATP biosynthetic process,transport,ion transport,ATP synthesis coupled proton transport,proton transport,mitochondrial ATP synthesis coupled proton transport,ATP metabolic process	Metabolism
2920	sp|Q9CRA7|ATP5S_MOUSE	sp|Q9CRA7|ATP5S_MOUSE ATP synthase subunit s, mitochondrial OS=Mus musculus GN=Atp5s PE=1 SV=1	'ATP5S	1	6	66	6	mitochondrion,mitochondrial inner membrane,membrane,proton-transporting ATP synthase complex, coupling factor F(o)		ATP biosynthetic process,transport,ion transport,proton transport	Transport
3632	sp|Q9Z1G4-3|VPP1_MOUSE;tr|K3W4T3|K3W4T3_MOUSE;sp|Q9Z1G4-2|VPP1_MOUSE;sp|Q9Z1G4|VPP1_MOUSE;sp|P15920|VPP2_MOUSE	sp|Q9Z1G4-3|VPP1_MOUSE Isoform A1-III of V-type proton ATPase 116 kDa subunit a isoform 1 OS=Mus musculus GN=Atp6v0a1;tr|K3W4T3|K3W4T3_MOUSE V-type proton ATPase subunit a OS=Mus musculus GN=Atp6v0a1 PE=1 SV=1;sp|Q9Z1G4-2|VPP1_MOUSE Isoform A1-I of V-ty	'ATP6V0A1	5	11;11;11;11;1	77	11	vacuolar proton-transporting V-type ATPase, V0 domain,nucleoplasm,cytoplasm,cytoplasm,Golgi apparatus,plasma membrane,membrane,integral component of membrane,vacuolar proton-transporting V-type ATPase complex,cytoplasmic vesicle,proton-transporting V-type ATPase, V0 domain,terminal bouton,intracellular membrane-bounded organelle,extracellular exosome	protein binding,hydrogen ion transmembrane transporter activity,proton-transporting ATPase activity, rotational mechanism,ATPase binding,ATPase binding	transport,ion transport,vacuolar acidification,ATP synthesis coupled proton transport,ATP hydrolysis coupled proton transport,proton transport,regulation of macroautophagy,vacuolar proton-transporting V-type ATPase complex assembly,toxin transport	Transport
828	sp|P51863|VA0D1_MOUSE	sp|P51863|VA0D1_MOUSE V-type proton ATPase subunit d 1 OS=Mus musculus GN=Atp6v0d1 PE=1 SV=2	'ATP6V0D1	1	5	43	5	lysosomal membrane,early endosome,centrosome,synaptic vesicle,membrane,apical plasma membrane,vacuolar proton-transporting V-type ATPase complex,proton-transporting V-type ATPase, V0 domain,neuron projection,protein complex,axon terminus,extracellular exosome	hydrogen-exporting ATPase activity, phosphorylative mechanism,hydrogen ion transmembrane transporter activity,protein complex binding	transport,ion transport,ATP hydrolysis coupled proton transport,proton transport,cell projection organization	Transport
808	sp|P50516|VATA_MOUSE;sp|P50516-2|VATA_MOUSE;tr|D3Z1B9|D3Z1B9_MOUSE;tr|D3YWH3|D3YWH3_MOUSE;tr|D3YZ23|D3YZ23_MOUSE	sp|P50516|VATA_MOUSE V-type proton ATPase catalytic subunit A OS=Mus musculus GN=Atp6v1a PE=1 SV=2;sp|P50516-2|VATA_MOUSE Isoform 2 of V-type proton ATPase catalytic subunit A OS=Mus musculus GN=Atp6v1a	'ATP6V1A	5	26;19;7;5;1	312	26	mitochondrion,lysosomal membrane,cytosol,plasma membrane,microvillus,apical plasma membrane,proton-transporting two-sector ATPase complex, catalytic domain,proton-transporting V-type ATPase, V1 domain,myelin sheath,extracellular exosome	nucleotide binding,ATP binding,hydrolase activity,hydrolase activity, acting on acid anhydrides, catalyzing transmembrane movement of substances,proton-transporting ATPase activity, rotational mechanism	transport,ion transport,ATP hydrolysis coupled proton transport,proton transport,ATP metabolic process	Transport
1013	sp|P62814|VATB2_MOUSE;tr|Q91YH6|Q91YH6_MOUSE	sp|P62814|VATB2_MOUSE V-type proton ATPase subunit B, brain isoform OS=Mus musculus GN=Atp6v1b2 PE=1 SV=1	'ATP6V1B2	2	16;6	250	16	ruffle,cytoplasm,lysosomal membrane,cytosol,plasma membrane,microvillus,membrane,integral component of membrane,proton-transporting V-type ATPase, V1 domain,myelin sheath,intracellular membrane-bounded organelle,extracellular exosome	ATP binding,hydrolase activity,hydrolase activity, acting on acid anhydrides, catalyzing transmembrane movement of substances	transport,ion transport,ATP hydrolysis coupled proton transport,proton transport,ATP metabolic process	Transport
3631	sp|Q9Z1G3|VATC1_MOUSE	sp|Q9Z1G3|VATC1_MOUSE V-type proton ATPase subunit C 1 OS=Mus musculus GN=Atp6v1c1 PE=1 SV=4	'ATP6V1C1	1	5	64	6	cytoplasm,lysosomal membrane,plasma membrane,cytoplasmic vesicle,proton-transporting V-type ATPase, V1 domain,apical part of cell,extracellular exosome	hydrogen-exporting ATPase activity, phosphorylative mechanism,hydrogen ion transmembrane transporter activity	transport,ion transport,ATP hydrolysis coupled proton transport,proton transport	Transport
901	sp|P57746|VATD_MOUSE	sp|P57746|VATD_MOUSE V-type proton ATPase subunit D OS=Mus musculus GN=Atp6v1d PE=1 SV=1	'ATP6V1D	1	8	94	8	lysosomal membrane,centrosome,cilium,membrane,proton-transporting V-type ATPase complex,extracellular exosome		transport,ion transport,proton transport,cell projection organization,cilium assembly,protein localization to cilium	Transport
809	sp|P50518|VATE1_MOUSE;sp|Q9D593|VATE2_MOUSE	sp|P50518|VATE1_MOUSE V-type proton ATPase subunit E 1 OS=Mus musculus GN=Atp6v1e1 PE=1 SV=2	'ATP6V1E1	2	12;3	137	12	cytoplasm,mitochondrion,lysosomal membrane,endosome,cytosol,microvillus,apical plasma membrane,proton-transporting two-sector ATPase complex, catalytic domain,extracellular exosome	protein binding,hydrogen-exporting ATPase activity, phosphorylative mechanism,hydrolase activity,proton-transporting ATPase activity, rotational mechanism,ATPase binding	transport,ion transport,ATP hydrolysis coupled proton transport,proton transport	Transport
2072	tr|A0A0A6YX18|A0A0A6YX18_MOUSE;sp|Q8BVE3|VATH_MOUSE;tr|A0A0A6YWP6|A0A0A6YWP6_MOUSE;tr|A0A0A6YW86|A0A0A6YW86_MOUSE;tr|A0A0A6YVU0|A0A0A6YVU0_MOUSE	tr|A0A0A6YX18|A0A0A6YX18_MOUSE V-type proton ATPase subunit H OS=Mus musculus GN=Atp6v1h PE=1 SV=1;sp|Q8BVE3|VATH_MOUSE V-type proton ATPase subunit H OS=Mus musculus GN=Atp6v1h PE=1 SV=1;tr|A0A0A6YWP6|A0A0A6YWP6_MOUSE V-type proton ATPase subunit H OS=	'ATP6V1H	5	9;9;8;1;1	48	9	vacuolar proton-transporting V-type ATPase, V1 domain,lysosomal membrane,extracellular exosome	hydrolase activity, acting on acid anhydrides, catalyzing transmembrane movement of substances,proton-transporting ATPase activity, rotational mechanism	transport,ion transport,endocytosis,ATP hydrolysis coupled proton transport,proton transport	Transport
1117	sp|P70704-3|AT8A1_MOUSE;sp|P70704-2|AT8A1_MOUSE;tr|F6WYQ5|F6WYQ5_MOUSE;sp|P70704|AT8A1_MOUSE;tr|E9Q4J5|E9Q4J5_MOUSE;tr|F6Q8P7|F6Q8P7_MOUSE;tr|Q3U9N5|Q3U9N5_MOUSE	sp|P70704-3|AT8A1_MOUSE Isoform 3 of Phospholipid-transporting ATPase IA OS=Mus musculus GN=Atp8a1;sp|P70704-2|AT8A1_MOUSE Isoform 2 of Phospholipid-transporting ATPase IA OS=Mus musculus GN=Atp8a1;tr|F6WYQ5|F6WYQ5_MOUSE Phospholipid-transporting ATPase	'ATP8A1	7	12;12;12;12;3;3;3	43	12	endoplasmic reticulum,Golgi apparatus,trans-Golgi network,plasma membrane,plasma membrane,membrane,integral component of membrane,cytoplasmic vesicle,intracellular membrane-bounded organelle,extracellular exosome	nucleotide binding,magnesium ion binding,phospholipid-translocating ATPase activity,protein binding,ATP binding,hydrolase activity,metal ion binding	transport,lipid transport,learning,phospholipid transport,positive regulation of cell migration,Golgi vesicle budding,positive regulation of phospholipid translocation	Transport
230	tr|Q8C4G3|Q8C4G3_MOUSE;tr|Q8C288|Q8C288_MOUSE;sp|O70228|ATP9A_MOUSE;tr|A2AQC3|A2AQC3_MOUSE;tr|D3YV00|D3YV00_MOUSE;sp|P98195-2|ATP9B_MOUSE;sp|P98195|ATP9B_MOUSE	tr|Q8C4G3|Q8C4G3_MOUSE Phospholipid-transporting ATPase OS=Mus musculus GN=Atp9a PE=1 SV=1;tr|Q8C288|Q8C288_MOUSE Phospholipid-transporting ATPase OS=Mus musculus GN=Atp9a PE=1 SV=1;sp|O70228|ATP9A_MOUSE Probable phospholipid-transporting ATPase IIA OS=	'ATP9A	7	4;4;4;4;1;1;1	4	4	endosome,early endosome,Golgi apparatus,trans-Golgi network,trans-Golgi network,plasma membrane,membrane,integral component of membrane,perinuclear region of cytoplasm,recycling endosome	nucleotide binding,magnesium ion binding,phospholipid-translocating ATPase activity,ATP binding,hydrolase activity,metal ion binding	retrograde vesicle-mediated transport, Golgi to ER,endocytosis,phospholipid transport	Transport
1915	tr|V9GX21|V9GX21_MOUSE;sp|Q811I0|ATPF1_MOUSE;tr|H3BLL2|H3BLL2_MOUSE;tr|H3BJP9|H3BJP9_MOUSE;tr|H3BK16|H3BK16_MOUSE;tr|H3BLD0|H3BLD0_MOUSE;tr|H3BKR0|H3BKR0_MOUSE	tr|V9GX21|V9GX21_MOUSE ATP synthase mitochondrial F1 complex assembly factor 1 (Fragment) OS=Mus musculus GN=Atpaf1 PE=1 SV=1;sp|Q811I0|ATPF1_MOUSE ATP synthase mitochondrial F1 complex assembly factor 1 OS=Mus musculus GN=Atpaf1 PE=1 SV=1;tr|H3BLL2|H3B	'ATPAF1	7	13;13;13;11;7;5;3	125	13	mitochondrion,mitochondrion		protein complex assembly,mitochondrial proton-transporting ATP synthase complex assembly	Transport
2593	sp|Q91YY4|ATPF2_MOUSE;tr|H3BLF0|H3BLF0_MOUSE	sp|Q91YY4|ATPF2_MOUSE ATP synthase mitochondrial F1 complex assembly factor 2 OS=Mus musculus GN=Atpaf2 PE=1 SV=1	'ATPAF2	2	10;4	123	10	cytoplasm,mitochondrion,nuclear speck		biological_process,proton-transporting ATP synthase complex assembly	Transport
138	tr|E9PV44|E9PV44_MOUSE;sp|O35143|ATIF1_MOUSE	tr|E9PV44|E9PV44_MOUSE ATPase inhibitor, mitochondrial OS=Mus musculus GN=Atpif1 PE=1 SV=1;sp|O35143|ATIF1_MOUSE ATPase inhibitor, mitochondrial OS=Mus musculus GN=Atpif1 PE=1 SV=2	'ATPIF1	2	4;4	29	4	mitochondrion,mitochondrion,mitochondrial proton-transporting ATP synthase complex,cell surface	protein binding,ATPase inhibitor activity,ATPase inhibitor activity,angiostatin binding,ATPase binding,ATPase binding	negative regulation of endothelial cell proliferation,heme biosynthetic process,heme biosynthetic process,erythrocyte differentiation,erythrocyte differentiation,negative regulation of ATPase activity,negative regulation of ATPase activity,negative regulation of hydrolase activity,mitochondrial depolarization,reactive oxygen species metabolic process,mitophagy in response to mitochondrial depolar…	Metabolism
621	sp|P28658|ATX10_MOUSE	sp|P28658|ATX10_MOUSE Ataxin-10 OS=Mus musculus GN=Atxn10 PE=1 SV=2	'ATXN10	1	8	36	8	extracellular space,cytoplasm,cytosol,plasma membrane,membrane,dendrite,neuronal cell body,perinuclear region of cytoplasm	protein binding,enzyme binding,identical protein binding	nervous system development,neuron projection development,cilium assembly,protein homotrimerization	Differentiation/Development
235	tr|F7B6X4|F7B6X4_MOUSE;tr|F6U2C2|F6U2C2_MOUSE;sp|O70305-3|ATX2_MOUSE;sp|O70305-2|ATX2_MOUSE;sp|O70305|ATX2_MOUSE;tr|E9QM77|E9QM77_MOUSE	tr|F7B6X4|F7B6X4_MOUSE Ataxin-2 (Fragment) OS=Mus musculus GN=Atxn2 PE=1 SV=1;tr|F6U2C2|F6U2C2_MOUSE Ataxin-2 (Fragment) OS=Mus musculus GN=Atxn2 PE=1 SV=1;sp|O70305-3|ATX2_MOUSE Isoform 3 of Ataxin-2 OS=Mus musculus GN=Atxn2;sp|O70305-2|ATX2_MOUSE Iso	'ATXN2	6	2;2;2;2;2;2	6	2	nucleoplasm,cytoplasm,cytoplasm,Golgi apparatus,trans-Golgi network,polysome,cytoplasmic stress granule,cytoplasmic stress granule,membrane,intracellular ribonucleoprotein complex,perinuclear region of cytoplasm,perinuclear region of cytoplasm	epidermal growth factor receptor binding,protein C-terminus binding,poly(A) RNA binding,poly(A) RNA binding,DBD domain binding	negative regulation of receptor internalization,regulation of cytoplasmic mRNA processing body assembly,cerebellar Purkinje cell differentiation,cytoplasmic mRNA processing body assembly,stress granule assembly,stress granule assembly,negative regulation of multicellular organism growth,neuron projection morphogenesis,homeostasis of number of cells,neuromuscular process	Transport
1849	tr|E9Q5Q0|E9Q5Q0_MOUSE;tr|Q3TGG2|Q3TGG2_MOUSE;sp|Q7TQH0-3|ATX2L_MOUSE;sp|Q7TQH0|ATX2L_MOUSE;sp|Q7TQH0-2|ATX2L_MOUSE	tr|E9Q5Q0|E9Q5Q0_MOUSE Ataxin-2-like protein (Fragment) OS=Mus musculus GN=Atxn2l PE=1 SV=2;tr|Q3TGG2|Q3TGG2_MOUSE Ataxin-2-like protein OS=Mus musculus GN=Atxn2l PE=1 SV=1;sp|Q7TQH0-3|ATX2L_MOUSE Isoform 3 of Ataxin-2-like protein OS=Mus musculus GN=At	ATXN2L	5	4;4;4;4;4	12	4				RNA processing
1439	sp|Q5EBG8|CA050_MOUSE	sp|Q5EBG8|CA050_MOUSE Uncharacterized protein C1orf50 homolog OS=Mus musculus PE=1 SV=1	AU022252	1	2	19	2	-	-	-	stress response
3423	sp|Q9JLZ3|AUHM_MOUSE;tr|F6RT60|F6RT60_MOUSE;tr|F6R307|F6R307_MOUSE;sp|Q9JLZ3-3|AUHM_MOUSE;tr|E9Q6L3|E9Q6L3_MOUSE;tr|E9QMT1|E9QMT1_MOUSE;sp|Q9JLZ3-2|AUHM_MOUSE	sp|Q9JLZ3|AUHM_MOUSE Methylglutaconyl-CoA hydratase, mitochondrial OS=Mus musculus GN=Auh PE=1 SV=1;tr|F6RT60|F6RT60_MOUSE Methylglutaconyl-CoA hydratase, mitochondrial (Fragment) OS=Mus musculus GN=Auh PE=1 SV=1;tr|F6R307|F6R307_MOUSE Methylglutaconyl-	'AUH	7	14;10;9;4;2;2;2	509	14		RNA binding,mRNA 3'-UTR binding,catalytic activity,enoyl-CoA hydratase activity,enoyl-CoA hydratase activity,methylglutaconyl-CoA hydratase activity,lyase activity	nuclear-transcribed mRNA catabolic process, deadenylation-dependent decay,metabolic process,branched-chain amino acid catabolic process	RNA processing
1679	sp|Q64726|ZA2G_MOUSE	sp|Q64726|ZA2G_MOUSE Zinc-alpha-2-glycoprotein OS=Mus musculus GN=Azgp1 PE=1 SV=2	'AZGP1	1	8	47	8	extracellular region,extracellular space,extracellular space,nucleus,plasma membrane,MHC class I protein complex,extracellular exosome	glycoprotein binding,antigen binding,peptide antigen binding	detection of chemical stimulus involved in sensory perception of bitter taste,antigen processing and presentation of peptide antigen via MHC class I,immune response,cell adhesion,antigen processing and presentation,regulation of multicellular organism growth	Catabolism
332	sp|P01887|B2MG_MOUSE	sp|P01887|B2MG_MOUSE Beta-2-microglobulin OS=Mus musculus GN=B2m PE=1 SV=2	'B2M	1	2	27	2	extracellular region,extracellular space,cytoplasm,Golgi apparatus,plasma membrane,focal adhesion,external side of plasma membrane,membrane,MHC class I protein complex,extracellular exosome,HFE-transferrin receptor complex	glycoprotein binding,protein binding,identical protein binding	positive regulation of T cell mediated cytotoxicity,response to molecule of bacterial origin,immune system process,antigen processing and presentation of peptide antigen via MHC class I,antigen processing and presentation of exogenous protein antigen via MHC class Ib, TAP-dependent,positive regulation of T cell cytokine production,regulation of membrane depolarization,immune response,cellular def…	Signaling
1501	sp|Q60739-2|BAG1_MOUSE;tr|F6TCF9|F6TCF9_MOUSE;sp|Q60739|BAG1_MOUSE	sp|Q60739-2|BAG1_MOUSE Isoform 2 of BAG family molecular chaperone regulator 1 OS=Mus musculus GN=Bag1;tr|F6TCF9|F6TCF9_MOUSE BAG family molecular chaperone regulator 1 OS=Mus musculus GN=Bag1 PE=1 SV=1;sp|Q60739|BAG1_MOUSE BAG family molecular chaperon	'BAG1	3	7;7;7	27	7	nucleus,nucleus,cytoplasm,mitochondrion,cytosol,cytosol,perinuclear region of cytoplasm	protein binding,chaperone binding,phosphoprotein binding	negative regulation of protein phosphorylation,apoptotic process,neuron differentiation,negative regulation of apoptotic process,negative regulation of apoptotic process,negative regulation of apoptotic process,positive regulation of neuron apoptotic process,positive regulation of transcription from RNA polymerase II promoter,chaperone cofactor-dependent protein refolding,protein localization to …	Chaperone
2581	sp|Q91YN9|BAG2_MOUSE;tr|A0A087WNX9|A0A087WNX9_MOUSE	sp|Q91YN9|BAG2_MOUSE BAG family molecular chaperone regulator 2 OS=Mus musculus GN=Bag2 PE=1 SV=1	'BAG2	2	10;1	109	10		identical protein binding,chaperone binding	protein folding,protein metabolic process	Chaperone
3419	sp|Q9JLV1|BAG3_MOUSE	sp|Q9JLV1|BAG3_MOUSE BAG family molecular chaperone regulator 3 OS=Mus musculus GN=Bag3 PE=1 SV=2	'BAG3	1	29	552	29	cytoplasm,cytosol,plasma membrane,Z disc,neuron projection	adenyl-nucleotide exchange factor activity,protein binding,protein complex binding,protein complex binding,chaperone binding	apoptotic process,extrinsic apoptotic signaling pathway via death domain receptors,negative regulation of striated muscle cell apoptotic process,protein stabilization,cellular response to mechanical stimulus,extrinsic apoptotic signaling pathway in absence of ligand	Chaperone
2222	sp|Q8CI32|BAG5_MOUSE;tr|E0CYW3|E0CYW3_MOUSE	sp|Q8CI32|BAG5_MOUSE BAG family molecular chaperone regulator 5 OS=Mus musculus GN=Bag5 PE=1 SV=1	'BAG5	2	6;1	40	6	nucleus,mitochondrion,cytosol,membrane,inclusion body,inclusion body,perinuclear region of cytoplasm,perinuclear region of cytoplasm	protein binding,protein kinase binding,ubiquitin protein ligase binding,chaperone binding,chaperone binding	Golgi organization,negative regulation of neuron projection development,negative regulation of protein ubiquitination,negative regulation of protein ubiquitination,negative regulation of proteasomal ubiquitin-dependent protein catabolic process,negative regulation of ubiquitin-protein transferase activity,negative regulation of ubiquitin-protein transferase activity,negative regulation of protein…	Chaperone
3642	tr|Q3UF95|Q3UF95_MOUSE;sp|Q9Z1R2|BAG6_MOUSE;tr|G3UYQ2|G3UYQ2_MOUSE;tr|G3UZT6|G3UZT6_MOUSE;tr|Q3TDL4|Q3TDL4_MOUSE;tr|G3UXT8|G3UXT8_MOUSE;tr|G3UYZ0|G3UYZ0_MOUSE;tr|G3V013|G3V013_MOUSE;tr|S4R183|S4R183_MOUSE;tr|S4R224|S4R224_MOUSE	tr|Q3UF95|Q3UF95_MOUSE Large proline-rich protein BAG6 OS=Mus musculus GN=Bag6 PE=1 SV=1;sp|Q9Z1R2|BAG6_MOUSE Large proline-rich protein BAG6 OS=Mus musculus GN=Bag6 PE=1 SV=1;tr|G3UYQ2|G3UYQ2_MOUSE Large proline-rich protein BAG6 OS=Mus musculus GN=Bag	BAG6	10	16;16;13;13;12;7;4;4;2;2	98	16				Chaperone
98	sp|O08734|BAK_MOUSE;tr|F7CUQ1|F7CUQ1_MOUSE;tr|Q91WX5|Q91WX5_MOUSE	sp|O08734|BAK_MOUSE Bcl-2 homologous antagonist/killer OS=Mus musculus GN=Bak1 PE=1 SV=3	'BAK1	3	5;2;2	32	5	intracellular,mitochondrion,mitochondrion,endoplasmic reticulum,cytosol,cytosol,membrane,integral component of membrane,integral component of mitochondrial outer membrane,mitochondrial membrane,pore complex	protein binding,heat shock protein binding,identical protein binding,protein homodimerization activity,protein homodimerization activity,ion channel binding,metal ion binding,protein heterodimerization activity,protein heterodimerization activity,chaperone binding,BH domain binding	leukocyte homeostasis,B cell homeostasis,B cell homeostasis,B cell apoptotic process,release of cytochrome c from mitochondria,release of cytochrome c from mitochondria,blood vessel remodeling,myeloid cell homeostasis,B cell negative selection,apoptotic process,apoptotic process,activation of cysteine-type endopeptidase activity involved in apoptotic process,activation of cysteine-type endopeptid…	Apoptosis
196	sp|O54962|BAF_MOUSE	sp|O54962|BAF_MOUSE Barrier-to-autointegration factor OS=Mus musculus GN=Banf1 PE=1 SV=1	'BANF1	1	5	69	5	condensed chromosome,nucleus,nucleoplasm,chromosome,cytoplasm,extracellular exosome	DNA binding,DNA binding,protein homodimerization activity	DNA integration,establishment of integrated proviral latency	Cell cycle
1258	sp|Q07813|BAX_MOUSE	sp|Q07813|BAX_MOUSE Apoptosis regulator BAX OS=Mus musculus GN=Bax PE=1 SV=1	'BAX	1	3	17	3	intracellular,nucleus,nuclear envelope,cytoplasm,cytoplasm,mitochondrion,mitochondrion,mitochondrial outer membrane,mitochondrial outer membrane,mitochondrial permeability transition pore complex,endoplasmic reticulum,endoplasmic reticulum,endoplasmic reticulum membrane,cytosol,cytosol,membrane,integral component of membrane,mitochondrial membrane,mitochondrial membrane,pore complex,perinuclear r…	protein binding,lipid binding,channel activity,channel activity,heat shock protein binding,protein complex binding,identical protein binding,protein homodimerization activity,protein homodimerization activity,protein homodimerization activity,protein heterodimerization activity,protein heterodimerization activity,chaperone binding,BH domain binding,BH3 domain binding	ovarian follicle development,ovarian follicle development,neuron migration,leukocyte homeostasis,T cell homeostatic proliferation,B cell homeostasis,B cell homeostasis,B cell apoptotic process,B cell apoptotic process,kidney development,release of cytochrome c from mitochondria,release of cytochrome c from mitochondria,release of cytochrome c from mitochondria,protein insertion into mitochondrial…	Apoptosis
1326	sp|Q3TYS2|CQ062_MOUSE;tr|X1WI15|X1WI15_MOUSE;tr|A0A0A0MQK0|A0A0A0MQK0_MOUSE	sp|Q3TYS2|CQ062_MOUSE Uncharacterized protein C17orf62 homolog OS=Mus musculus PE=1 SV=2;tr|X1WI15|X1WI15_MOUSE Protein BC017643 (Fragment) OS=Mus musculus GN=BC017643 PE=1 SV=4;tr|A0A0A0MQK0|A0A0A0MQK0_MOUSE Protein BC017643 (Fragment) OS=Mus musculus	'BC017643	3	2;1;1	16	2	cellular_component,membrane,integral component of membrane			Unknown
1384	sp|Q3UNZ8|QORL2_MOUSE;tr|A0A0A6YWV6|A0A0A6YWV6_MOUSE;sp|Q3UNZ8-2|QORL2_MOUSE;tr|A0A0A6YWZ0|A0A0A6YWZ0_MOUSE;tr|A0A0A6YXW5|A0A0A6YXW5_MOUSE	sp|Q3UNZ8|QORL2_MOUSE Quinone oxidoreductase-like protein 2 OS=Mus musculus PE=1 SV=1;tr|A0A0A6YWV6|A0A0A6YWV6_MOUSE Protein BC026585 OS=Mus musculus GN=BC026585 PE=1 SV=1	'BC026585	5	10;6;4;3;2	58	10		zinc ion binding,N-ethylmaleimide reductase activity,oxidoreductase activity,reduced coenzyme F420 dehydrogenase activity,sulfur oxygenase reductase activity,malolactic enzyme activity,NADPH:sulfur oxidoreductase activity,epoxyqueuosine reductase activity		Cell redox homeostasis
3505	sp|Q9R069|BCAM_MOUSE;tr|D3YTK7|D3YTK7_MOUSE	sp|Q9R069|BCAM_MOUSE Basal cell adhesion molecule OS=Mus musculus GN=Bcam PE=1 SV=1	'BCAM	2	16;5	326	16	plasma membrane,integral component of plasma membrane,cell surface,membrane,integral component of membrane,extracellular exosome	laminin receptor activity,laminin receptor activity,protein C-terminus binding,laminin binding	cell adhesion,cell-matrix adhesion	Cytoskeleton
1556	sp|Q61334|BAP29_MOUSE	sp|Q61334|BAP29_MOUSE B-cell receptor-associated protein 29 OS=Mus musculus GN=Bcap29 PE=1 SV=1	'BCAP29	1	4	38	4	endoplasmic reticulum,membrane,integral component of membrane		osteoblast differentiation,transport,intracellular protein transport,ER to Golgi vesicle-mediated transport,apoptotic process,protein transport,vesicle-mediated transport,protein localization to endoplasmic reticulum exit site	Transport
1557	sp|Q61335|BAP31_MOUSE	sp|Q61335|BAP31_MOUSE B-cell receptor-associated protein 31 OS=Mus musculus GN=Bcap31 PE=1 SV=4	'BCAP31	1	10	179	10	Golgi membrane,endoplasmic reticulum,Sec61 translocon complex,endoplasmic reticulum membrane,lipid particle,plasma membrane,integral component of plasma membrane,membrane,integral component of membrane,clathrin-coated vesicle,Golgi cisterna membrane,perinuclear endoplasmic reticulum	protein binding,protein complex binding,MHC class I protein binding	transport,intracellular protein transport,ER to Golgi vesicle-mediated transport,ER to Golgi vesicle-mediated transport,apoptotic process,immune response,positive regulation of cytosolic calcium ion concentration,protein transport,vesicle-mediated transport,negative regulation of endoplasmic reticulum calcium ion concentration,calcium-mediated signaling using intracellular calcium source,positive…	Transport
3087	sp|Q9D287|SPF27_MOUSE;tr|D6RGA5|D6RGA5_MOUSE;tr|D6RHR7|D6RHR7_MOUSE	sp|Q9D287|SPF27_MOUSE Pre-mRNA-splicing factor SPF27 OS=Mus musculus GN=Bcas2 PE=1 SV=1;tr|D6RGA5|D6RGA5_MOUSE Pre-mRNA-splicing factor SPF27 OS=Mus musculus GN=Bcas2 PE=1 SV=1	'BCAS2	3	3;2;1	16	3	Prp19 complex,nucleus,DNA replication factor A complex,spliceosomal complex,cell junction,precatalytic spliceosome,catalytic step 1 spliceosome,catalytic step 2 spliceosome		mRNA splicing, via spliceosome,mRNA processing,RNA splicing	RNA splicing
173	sp|O35855|BCAT2_MOUSE;tr|O88374|O88374_MOUSE;tr|D3Z7C8|D3Z7C8_MOUSE;tr|D3Z3D7|D3Z3D7_MOUSE	sp|O35855|BCAT2_MOUSE Branched-chain-amino-acid aminotransferase, mitochondrial OS=Mus musculus GN=Bcat2 PE=1 SV=2;tr|O88374|O88374_MOUSE Branched-chain-amino-acid aminotransferase OS=Mus musculus GN=Bcat2 PE=1 SV=1;tr|D3Z7C8|D3Z7C8_MOUSE Branched-chain	'BCAT2	4	13;12;11;4	412	13	nucleus,cytoplasm,mitochondrion,mitochondrion,mitochondrion	catalytic activity,branched-chain-amino-acid transaminase activity,branched-chain-amino-acid transaminase activity,branched-chain-amino-acid transaminase activity,transaminase activity,transferase activity,pyridoxal phosphate binding,L-leucine transaminase activity,L-valine transaminase activity,L-isoleucine transaminase activity	aspartate biosynthetic process,isoleucine metabolic process,isoleucine catabolic process,isoleucine catabolic process,leucine metabolic process,valine metabolic process,metabolic process,cellular amino acid biosynthetic process,branched-chain amino acid metabolic process,branched-chain amino acid biosynthetic process,branched-chain amino acid catabolic process,branched-chain amino acid catabolic …	Catabolism
2938	sp|Q9CWI3|BCCIP_MOUSE	sp|Q9CWI3|BCCIP_MOUSE BRCA2 and CDKN1A-interacting protein OS=Mus musculus GN=Bccip PE=1 SV=1	'BCCIP	1	3	10	3	nucleus,nuclear cyclin-dependent protein kinase holoenzyme complex	kinase regulator activity,poly(A) RNA binding	regulation of cyclin-dependent protein serine/threonine kinase activity,DNA repair,cellular response to DNA damage stimulus,cell cycle,neuroendocrine cell differentiation	Cell cycle
1233	sp|Q03311|CHLE_MOUSE	sp|Q03311|CHLE_MOUSE Cholinesterase OS=Mus musculus GN=Bche PE=1 SV=2	'BCHE	1	3	26	3	extracellular region,extracellular space,extracellular space,nuclear envelope lumen,endoplasmic reticulum,endoplasmic reticulum lumen,membrane,blood microparticle	acetylcholinesterase activity,cholinesterase activity,phospholipase activity,prenylcysteine methylesterase activity,lipase activity,hydrolase activity,1-oxa-2-oxocycloheptane lactonase activity,sulfolactone hydrolase activity,3,4-dihydrocoumarin hydrolase activity,butyrolactone hydrolase activity,choline binding,endosulfan lactone lactonase activity,L-ascorbate 6-phosphate lactonase activity,iden…	response to nutrient,learning,negative regulation of cell proliferation,neuroblast differentiation,choline metabolic process,response to drug,response to alkaloid,negative regulation of synaptic transmission,response to glucocorticoid,response to folic acid	Hydrolase, other
3895	tr|Q3U3J1|Q3U3J1_MOUSE;sp|P50136|ODBA_MOUSE	tr|Q3U3J1|Q3U3J1_MOUSE 2-oxoisovalerate dehydrogenase subunit alpha, mitochondrial OS=Mus musculus GN=Bckdha PE=1 SV=1;sp|P50136|ODBA_MOUSE 2-oxoisovalerate dehydrogenase subunit alpha, mitochondrial OS=Mus musculus GN=Bckdha PE=1 SV=1	'BCKDHA	2	19;17	740	19	mitochondrion,mitochondrion,mitochondrial alpha-ketoglutarate dehydrogenase complex	alpha-ketoacid dehydrogenase activity,3-methyl-2-oxobutanoate dehydrogenase (2-methylpropanoyl-transferring) activity,oxidoreductase activity,oxidoreductase activity, acting on the aldehyde or oxo group of donors, disulfide as acceptor,protein complex binding,metal ion binding	metabolic process,branched-chain amino acid catabolic process,oxidation-reduction process	Catabolism
1726	sp|Q6P3A8|ODBB_MOUSE;sp|Q6P3A8-2|ODBB_MOUSE	sp|Q6P3A8|ODBB_MOUSE 2-oxoisovalerate dehydrogenase subunit beta, mitochondrial OS=Mus musculus GN=Bckdhb PE=1 SV=2;sp|Q6P3A8-2|ODBB_MOUSE Isoform 2 of 2-oxoisovalerate dehydrogenase subunit beta, mitochondrial OS=Mus musculus GN=Bckdhb	'BCKDHB	2	12;11	405	12	mitochondrion,mitochondrion,mitochondrial inner membrane,mitochondrial alpha-ketoglutarate dehydrogenase complex	catalytic activity,alpha-ketoacid dehydrogenase activity,3-methyl-2-oxobutanoate dehydrogenase (2-methylpropanoyl-transferring) activity,oxidoreductase activity,protein complex binding	metabolic process,cellular amino acid catabolic process,branched-chain amino acid catabolic process,oxidation-reduction process	Catabolism
206	sp|O55028|BCKD_MOUSE;tr|D3Z7R0|D3Z7R0_MOUSE	sp|O55028|BCKD_MOUSE [3-methyl-2-oxobutanoate dehydrogenase [lipoamide]] kinase, mitochondrial OS=Mus musculus GN=Bckdk PE=1 SV=1;tr|D3Z7R0|D3Z7R0_MOUSE [3-methyl-2-oxobutanoate dehydrogenase [lipoamide]] kinase, mitochondrial (Fragment) OS=Mus musculus	'BCKDK	2	10;6	129	10	mitochondrion,mitochondrion,mitochondrial alpha-ketoglutarate dehydrogenase complex	nucleotide binding,protein kinase activity,protein serine/threonine kinase activity,ATP binding,kinase activity,transferase activity,transferase activity, transferring phosphorus-containing groups,[3-methyl-2-oxobutanoate dehydrogenase (acetyl-transferring)] kinase activity	protein phosphorylation,branched-chain amino acid catabolic process,phosphorylation	Catabolism
919	sp|P59017|B2L13_MOUSE	sp|P59017|B2L13_MOUSE Bcl-2-like protein 13 OS=Mus musculus GN=Bcl2l13 PE=1 SV=2	'BCL2L13	1	9	518	9	mitochondrion,membrane,integral component of membrane,integral component of membrane,integral component of membrane		apoptotic process,regulation of apoptotic process	Apoptosis
3007	sp|Q9CZP5|BCS1_MOUSE	sp|Q9CZP5|BCS1_MOUSE Mitochondrial chaperone BCS1 OS=Mus musculus GN=Bcs1l PE=1 SV=1	'BCS1L	1	18	340	18	mitochondrion,mitochondrion,mitochondrion,mitochondrial inner membrane,membrane,integral component of membrane	nucleotide binding,ATP binding	mitochondrion organization,mitochondrial respiratory chain complex I assembly,mitochondrial respiratory chain complex IV assembly,mitochondrial respiratory chain complex III assembly,mitochondrial respiratory chain complex III assembly	Chaperone
1899	sp|Q80XN0|BDH_MOUSE;tr|D3Z2Y8|D3Z2Y8_MOUSE	sp|Q80XN0|BDH_MOUSE D-beta-hydroxybutyrate dehydrogenase, mitochondrial OS=Mus musculus GN=Bdh1 PE=1 SV=2;tr|D3Z2Y8|D3Z2Y8_MOUSE D-beta-hydroxybutyrate dehydrogenase, mitochondrial (Fragment) OS=Mus musculus GN=Bdh1 PE=1 SV=1	'BDH1	2	16;9	668	16	nucleoplasm,cytoplasm,mitochondrion,mitochondrion,mitochondrial inner membrane,mitochondrial inner membrane,membrane	catalytic activity,3-hydroxybutyrate dehydrogenase activity,phospholipid binding,oxidoreductase activity	metabolic process,oxidation-reduction process	Metabolism
618	sp|P28653|PGS1_MOUSE	sp|P28653|PGS1_MOUSE Biglycan OS=Mus musculus GN=Bgn PE=1 SV=1	'BGN	1	12	362	13	extracellular region,proteinaceous extracellular matrix,intracellular,cytoplasm,cell surface,transport vesicle,extracellular matrix,sarcolemma,extracellular exosome	protein kinase inhibitor activity,glycosaminoglycan binding,extracellular matrix binding	negative regulation of protein kinase activity,cytokine-mediated signaling pathway,peptide cross-linking via chondroitin 4-sulfate glycosaminoglycan,negative regulation of JAK-STAT cascade	Extracellular matrix
2615	sp|Q921C5|BICD2_MOUSE;sp|Q921C5-2|BICD2_MOUSE;tr|D3Z390|D3Z390_MOUSE;sp|Q921C5-3|BICD2_MOUSE	sp|Q921C5|BICD2_MOUSE Protein bicaudal D homolog 2 OS=Mus musculus GN=Bicd2 PE=1 SV=1;sp|Q921C5-2|BICD2_MOUSE Isoform 2 of Protein bicaudal D homolog 2 OS=Mus musculus GN=Bicd2;tr|D3Z390|D3Z390_MOUSE Bicaudal D homolog 2 (Drosophila), isoform CRA_a OS=M	'BICD2	4	8;8;7;3	49	8	cytoplasm,Golgi apparatus,Golgi apparatus,cytoskeleton,plasma membrane,cytoplasmic vesicle	protein binding,Rab GTPase binding,dynein light intermediate chain binding	transport,microtubule-based movement,minus-end-directed organelle transport along microtubule,microtubule anchoring at microtubule organizing center	Transport
83	sp|O08539-2|BIN1_MOUSE;tr|Q6P1B9|Q6P1B9_MOUSE;sp|O08539|BIN1_MOUSE	sp|O08539-2|BIN1_MOUSE Isoform 2 of Myc box-dependent-interacting protein 1 OS=Mus musculus GN=Bin1;tr|Q6P1B9|Q6P1B9_MOUSE Bin1 protein OS=Mus musculus GN=Bin1 PE=1 SV=1;sp|O08539|BIN1_MOUSE Myc box-dependent-interacting protein 1 OS=Mus musculus GN=Bin	BIN1 (isoforms 1 or 2)	3	3;3;3	7	3				Differentiation/Development
62	tr|S4R1B8|S4R1B8_MOUSE;sp|D3Z6Q9|BIN2_MOUSE;tr|S4R270|S4R270_MOUSE;tr|S4R171|S4R171_MOUSE;tr|S4R2J8|S4R2J8_MOUSE	tr|S4R1B8|S4R1B8_MOUSE Bridging integrator 2 OS=Mus musculus GN=Bin2 PE=1 SV=1;sp|D3Z6Q9|BIN2_MOUSE Bridging integrator 2 OS=Mus musculus GN=Bin2 PE=1 SV=1;tr|S4R270|S4R270_MOUSE Bridging integrator 2 OS=Mus musculus GN=Bin2 PE=1 SV=1;tr|S4R171|S4R171_	'BIN2	5	2;2;2;1;1	9	2	phagocytic cup,podosome		phagocytosis, engulfment,cell chemotaxis,podosome assembly,membrane tubulation	Cytoskeleton
285	tr|S4R1L5|S4R1L5_MOUSE;sp|O88738-3|BIRC6_MOUSE;tr|S4R2P8|S4R2P8_MOUSE;sp|O88738-2|BIRC6_MOUSE;sp|O88738|BIRC6_MOUSE;tr|S4R268|S4R268_MOUSE;tr|J3QP64|J3QP64_MOUSE;tr|S4R1R8|S4R1R8_MOUSE;tr|S4R2N7|S4R2N7_MOUSE;tr|S4R1S3|S4R1S3_MOUSE;REV__sp|Q5NCS9|MID49_MOUSE;REV__tr|S4R268|S4R268_MOUSE;REV__tr|S4R1L5|S4R1L5_MOUSE;REV__sp|O88738-3|BIRC6_MOUSE;REV__tr|S4R2P8|S4R2P8_MOUSE;REV__sp|O88738-2|BIRC6_MOUSE…	tr|S4R1L5|S4R1L5_MOUSE Baculoviral IAP repeat-containing protein 6 OS=Mus musculus GN=Birc6 PE=1 SV=1;sp|O88738-3|BIRC6_MOUSE Isoform 3 of Baculoviral IAP repeat-containing protein 6 OS=Mus musculus GN=Birc6;tr|S4R2P8|S4R2P8_MOUSE Baculoviral IAP repeat	'BIRC6	17	36;36;36;36;36;3;3;2;2;1;1;1;1;1;1;1;1	141	36	spindle pole,cytoplasm,endosome,Golgi apparatus,trans-Golgi network,microtubule organizing center,cytoskeleton,membrane,membrane,midbody	ubiquitin-protein transferase activity,cysteine-type endopeptidase inhibitor activity,protein binding,UDP-N-acetylmuramoylalanyl-D-glutamyl-2,6-diaminopimelate-D-alanyl-D-alanine ligase activity,ligase activity,ribosomal S6-glutamic acid ligase activity,peptidase inhibitor activity,coenzyme F420-0 gamma-glutamyl ligase activity,coenzyme F420-2 alpha-glutamyl ligase activity,ubiquitin conjugating …	placenta development,apoptotic process,cell cycle,mitotic nuclear division,positive regulation of cell proliferation,regulation of signal transduction,negative regulation of peptidase activity,protein ubiquitination,regulation of cytokinesis,regulation of cell proliferation,negative regulation of apoptotic process,negative regulation of apoptotic process,cell division,labyrinthine layer developme…	Apoptosis
2454	sp|Q8VD62|CK068_MOUSE;tr|E9QNR6|E9QNR6_MOUSE	sp|Q8VD62|CK068_MOUSE UPF0696 protein C11orf68 homolog OS=Mus musculus GN=Bles03 PE=1 SV=1;tr|E9QNR6|E9QNR6_MOUSE Protein AI837181 OS=Mus musculus GN=AI837181 PE=1 SV=1	BLES03	2	3;3	14	3				Unknown
2337	sp|Q8R016|BLMH_MOUSE;tr|E9PY26|E9PY26_MOUSE;tr|E9Q6V3|E9Q6V3_MOUSE;tr|E9PZH4|E9PZH4_MOUSE;tr|E9QA53|E9QA53_MOUSE;tr|E9PYU0|E9PYU0_MOUSE	sp|Q8R016|BLMH_MOUSE Bleomycin hydrolase OS=Mus musculus GN=Blmh PE=1 SV=1;tr|E9PY26|E9PY26_MOUSE Bleomycin hydrolase (Fragment) OS=Mus musculus GN=Blmh PE=1 SV=1	'BLMH	6	16;8;5;5;3;1	105	16	nucleus,cytoplasm,extracellular exosome	aminopeptidase activity,cysteine-type endopeptidase activity,peptidase activity,cysteine-type peptidase activity,hydrolase activity	proteolysis,response to toxic substance,response to drug	Proteolysis
2979	sp|Q9CY64|BIEA_MOUSE;tr|A2ASB1|A2ASB1_MOUSE;tr|A2ASB8|A2ASB8_MOUSE;tr|A2ASB7|A2ASB7_MOUSE	sp|Q9CY64|BIEA_MOUSE Biliverdin reductase A OS=Mus musculus GN=Blvra PE=1 SV=1	'BLVRA	4	14;5;3;3	111	14	cytoplasm,extracellular exosome	nucleotide binding,biliverdin reductase activity,biliverdin reductase activity,zinc ion binding,oxidoreductase activity,metal ion binding	heme catabolic process,oxidation-reduction process	Catabolism
2655	sp|Q923D2|BLVRB_MOUSE;tr|E9PZC3|E9PZC3_MOUSE;tr|E9PZC4|E9PZC4_MOUSE	sp|Q923D2|BLVRB_MOUSE Flavin reductase (NADPH) OS=Mus musculus GN=Blvrb PE=1 SV=3;tr|E9PZC3|E9PZC3_MOUSE Flavin reductase (NADPH) OS=Mus musculus GN=Blvrb PE=1 SV=1;tr|E9PZC4|E9PZC4_MOUSE Flavin reductase (NADPH) OS=Mus musculus GN=Blvrb PE=1 SV=1	'BLVRB	3	12;8;6	203	12	nucleoplasm,cytoplasm,cytosol,plasma membrane,extracellular exosome	biliverdin reductase activity,oxidoreductase activity,riboflavin reductase (NADPH) activity	heme catabolic process,oxidation-reduction process	Catabolism
3543	sp|Q9R229|BMP10_MOUSE	sp|Q9R229|BMP10_MOUSE Bone morphogenetic protein 10 OS=Mus musculus GN=Bmp10 PE=1 SV=2	'BMP10	1	9	169	9	extracellular region,extracellular space,extracellular space,cytoplasm,cell surface,Z disc	cytokine activity,transforming growth factor beta receptor binding,hormone activity,growth factor activity,telethonin binding,receptor serine/threonine kinase binding	cell adhesion,multicellular organism development,heart development,adult heart development,negative regulation of endothelial cell migration,positive regulation of cardiac muscle hypertrophy,negative regulation of cardiac muscle hypertrophy,positive regulation of gene expression,positive regulation of pathway-restricted SMAD protein phosphorylation,positive regulation of pathway-restricted SMAD p…	Differentiation/Development
1779	sp|Q6QD59|SEC20_MOUSE;tr|B8JJI4|B8JJI4_MOUSE;tr|F7C279|F7C279_MOUSE;tr|F6QGF9|F6QGF9_MOUSE	sp|Q6QD59|SEC20_MOUSE Vesicle transport protein SEC20 OS=Mus musculus GN=Bnip1 PE=1 SV=1;tr|B8JJI4|B8JJI4_MOUSE Vesicle transport protein SEC20 OS=Mus musculus GN=Bnip1 PE=1 SV=1;tr|F7C279|F7C279_MOUSE Vesicle transport protein SEC20 (Fragment) OS=Mus m	'BNIP1	4	5;4;3;1	22	5	nuclear envelope,cytoplasm,mitochondrion,endoplasmic reticulum,Golgi apparatus,membrane,integral component of membrane,SNARE complex,intracellular membrane-bounded organelle		transport,autophagy,apoptotic process,endoplasmic reticulum organization,protein transport,vesicle-mediated transport,endoplasmic reticulum membrane fusion	Apoptosis
202	sp|O55003|BNIP3_MOUSE	sp|O55003|BNIP3_MOUSE BCL2/adenovirus E1B 19 kDa protein-interacting protein 3 OS=Mus musculus GN=Bnip3 PE=1 SV=1	'BNIP3	1	3	24	3	nucleus,nuclear envelope,nuclear envelope,nucleoplasm,cytoplasm,mitochondrion,mitochondrion,mitochondrial envelope,mitochondrial outer membrane,mitochondrial outer membrane,endoplasmic reticulum,membrane,integral component of membrane,dendrite,integral component of mitochondrial outer membrane,mitochondrial membrane,mitochondrial membrane	protein binding,identical protein binding,protein homodimerization activity,protein homodimerization activity,protein heterodimerization activity,GTPase binding	response to hypoxia,apoptotic process,cell death,granzyme-mediated apoptotic signaling pathway,negative regulation of mitochondrial fusion,positive regulation of cardiac muscle cell apoptotic process,regulation of mitochondrion organization,positive regulation of macroautophagy,mitochondrial protein catabolic process,positive regulation of apoptotic process,negative regulation of apoptotic proces…	Apoptosis
3165	sp|Q9D8S9|BOLA1_MOUSE	sp|Q9D8S9|BOLA1_MOUSE BolA-like protein 1 OS=Mus musculus GN=Bola1 PE=1 SV=1	'BOLA1	1	7	56	7	extracellular region,mitochondrion			Cell redox homeostasis
1948	sp|Q8BGS2-2|BOLA2_MOUSE;sp|Q8BGS2|BOLA2_MOUSE	sp|Q8BGS2-2|BOLA2_MOUSE Isoform 2 of BolA-like protein 2 OS=Mus musculus GN=Bola2;sp|Q8BGS2|BOLA2_MOUSE BolA-like protein 2 OS=Mus musculus GN=Bola2 PE=1 SV=1	'BOLA2	2	4;4	20	4				Cell redox homeostasis
2194	tr|E9Q705|E9Q705_MOUSE;sp|Q8CEI1|BOLA3_MOUSE;tr|E9PX89|E9PX89_MOUSE	tr|E9Q705|E9Q705_MOUSE BolA-like protein 3 OS=Mus musculus GN=Bola3 PE=1 SV=1;sp|Q8CEI1|BOLA3_MOUSE BolA-like protein 3 OS=Mus musculus GN=Bola3 PE=1 SV=1;tr|E9PX89|E9PX89_MOUSE BolA-like protein 3 OS=Mus musculus GN=Bola3 PE=1 SV=1	'BOLA3	3	5;5;5	25	5	cellular_component,extracellular region			Cell redox homeostasis
492	sp|P15327|PMGE_MOUSE;tr|D3Z223|D3Z223_MOUSE;tr|D3YUE8|D3YUE8_MOUSE;tr|D3YYH3|D3YYH3_MOUSE	sp|P15327|PMGE_MOUSE Bisphosphoglycerate mutase OS=Mus musculus GN=Bpgm PE=1 SV=2;tr|D3Z223|D3Z223_MOUSE Phosphoglycerate mutase (Fragment) OS=Mus musculus GN=Bpgm PE=1 SV=1	'BPGM	4	12;8;4;3	194	12	cytosol,extracellular exosome	catalytic activity,bisphosphoglycerate mutase activity,bisphosphoglycerate 2-phosphatase activity,phosphoglycerate mutase activity,hydrolase activity,isomerase activity,intramolecular transferase activity, phosphotransferases,2,3-bisphosphoglycerate-dependent phosphoglycerate mutase activity	gluconeogenesis,glycolytic process,metabolic process,regulation of pentose-phosphate shunt,erythrocyte development	Metabolism
2358	sp|Q8R164|BPHL_MOUSE	sp|Q8R164|BPHL_MOUSE Valacyclovir hydrolase OS=Mus musculus GN=Bphl PE=1 SV=1	'BPHL	1	17	253	17	cytoplasm,mitochondrion,extracellular exosome	nuclease activity,hydrolase activity,phosphoric ester hydrolase activity,T/G mismatch-specific endonuclease activity,retroviral 3' processing activity		Hydrolase, other
1155	sp|P97361|BPIA1_MOUSE	sp|P97361|BPIA1_MOUSE BPI fold-containing family A member 1 OS=Mus musculus GN=Bpifa1 PE=1 SV=3	'BPIFA1	1	4	13	4	extracellular region,extracellular space,microvillus		immune system process,antibacterial humoral response,antibacterial humoral response,defense response to bacterium,innate immune response,innate immune response,regulation of liquid surface tension,multicellular organismal water homeostasis,negative regulation of single-species biofilm formation in or on host organism,negative regulation of single-species biofilm formation in or on host organism,r…	Stress response
1532	sp|Q61114|BPIB1_MOUSE	sp|Q61114|BPIB1_MOUSE BPI fold-containing family B member 1 OS=Mus musculus GN=Bpifb1 PE=2 SV=4	'BPIFB1	1	2	4	2	extracellular region,extracellular space,extracellular exosome		innate immune response in mucosa,immune system process,negative regulation of toll-like receptor 4 signaling pathway,innate immune response	Stress response
3619	sp|Q9Z0S1|BPNT1_MOUSE;tr|D3Z0E6|D3Z0E6_MOUSE;tr|D3Z5X0|D3Z5X0_MOUSE	sp|Q9Z0S1|BPNT1_MOUSE 3(2),5-bisphosphate nucleotidase 1 OS=Mus musculus GN=Bpnt1 PE=1 SV=2;tr|D3Z0E6|D3Z0E6_MOUSE 3(2),5-bisphosphate nucleotidase 1 OS=Mus musculus GN=Bpnt1 PE=1 SV=1	'BPNT1	3	10;6;4	120	10	cytoplasm,extracellular exosome	magnesium ion binding,magnesium ion binding,inositol-1,4-bisphosphate 1-phosphatase activity,3'(2'),5'-bisphosphate nucleotidase activity,3'(2'),5'-bisphosphate nucleotidase activity,hydrolase activity,metal ion binding	nucleobase-containing compound metabolic process,phosphatidylinositol phosphorylation	Metabolism
743	sp|P46737|BRCC3_MOUSE;tr|A3KGA8|A3KGA8_MOUSE;sp|P46737-2|BRCC3_MOUSE;tr|E9Q0P6|E9Q0P6_MOUSE	sp|P46737|BRCC3_MOUSE Lys-63-specific deubiquitinase BRCC36 OS=Mus musculus GN=Brcc3 PE=1 SV=1;tr|A3KGA8|A3KGA8_MOUSE Lys-63-specific deubiquitinase BRCC36 (Fragment) OS=Mus musculus GN=Brcc3 PE=1 SV=1;sp|P46737-2|BRCC3_MOUSE Isoform 2 of Lys-63-specifi	'BRCC3	4	3;2;2;1	53	4	ubiquitin ligase complex,nuclear ubiquitin ligase complex,nucleus,nucleoplasm,cytoplasm,cytoskeleton,BRCA1-A complex,BRISC complex	thiol-dependent ubiquitin-specific protease activity,protein binding,peptidase activity,metallopeptidase activity,hydrolase activity,pyroglutamyl-peptidase activity,enzyme regulator activity,polyubiquitin binding,metal ion binding	DNA repair,double-strand break repair,proteolysis,cellular response to DNA damage stimulus,cell cycle,mitotic nuclear division,response to X-ray,response to ionizing radiation,chromatin modification,G2 DNA damage checkpoint,positive regulation of DNA repair,cell division,protein K63-linked deubiquitination,histone H2A K63-linked deubiquitination	DNA repair
2313	tr|D3Z7P0|D3Z7P0_MOUSE;sp|Q8K3W0|BRE_MOUSE;sp|Q8K3W0-1|BRE_MOUSE;tr|E9Q8Q1|E9Q8Q1_MOUSE;tr|E9Q0U3|E9Q0U3_MOUSE	tr|D3Z7P0|D3Z7P0_MOUSE BRCA1-A complex subunit BRE OS=Mus musculus GN=Bre PE=1 SV=2;sp|Q8K3W0|BRE_MOUSE BRCA1-A complex subunit BRE OS=Mus musculus GN=Bre PE=1 SV=2;sp|Q8K3W0-1|BRE_MOUSE Isoform 1 of BRCA1-A complex subunit BRE OS=Mus musculus GN=Bre;t	'BRE	5	1;1;1;1;1	9	2	nuclear ubiquitin ligase complex,nucleus,cytoplasm,BRCA1-A complex,BRISC complex	tumor necrosis factor receptor binding,tumor necrosis factor receptor binding,polyubiquitin binding	DNA repair,double-strand break repair,apoptotic process,cellular response to DNA damage stimulus,cell cycle,mitotic nuclear division,response to ionizing radiation,chromatin modification,G2 DNA damage checkpoint,positive regulation of DNA repair,cell division	DNA repair
2103	sp|Q8BXV2|BRI3B_MOUSE;tr|A0A0G2JGE0|A0A0G2JGE0_MOUSE	sp|Q8BXV2|BRI3B_MOUSE BRI3-binding protein OS=Mus musculus GN=Bri3bp PE=1 SV=1	'BRI3BP	2	3;1	76	3	mitochondrion,mitochondrion,mitochondrial outer membrane,membrane,integral component of membrane			Cell cycle
2297	sp|Q8K2Q7|BROX_MOUSE	sp|Q8K2Q7|BROX_MOUSE BRO1 domain-containing protein BROX OS=Mus musculus GN=Brox PE=1 SV=1	'BROX	1	4	36	4	membrane,extracellular exosome			Unknown
529	tr|K3W4Q8|K3W4Q8_MOUSE;sp|P18572-2|BASI_MOUSE;sp|P18572|BASI_MOUSE;tr|J3QP71|J3QP71_MOUSE	tr|K3W4Q8|K3W4Q8_MOUSE Basigin OS=Mus musculus GN=Bsg PE=1 SV=1;sp|P18572-2|BASI_MOUSE Isoform 2 of Basigin OS=Mus musculus GN=Bsg;sp|P18572|BASI_MOUSE Basigin OS=Mus musculus GN=Bsg PE=1 SV=2;tr|J3QP71|J3QP71_MOUSE Basigin (Fragment) OS=Mus musculus G	'BSG	4	7;7;7;5	403	7	acrosomal membrane,intracellular,cell,mitochondrion,plasma membrane,integral component of plasma membrane,focal adhesion,membrane,integral component of membrane,sarcolemma,membrane raft,extracellular exosome	mannose binding,carbohydrate binding		Signaling
1652	sp|Q64277|BST1_MOUSE;tr|D3Z579|D3Z579_MOUSE	sp|Q64277|BST1_MOUSE ADP-ribosyl cyclase/cyclic ADP-ribose hydrolase 2 OS=Mus musculus GN=Bst1 PE=1 SV=1;tr|D3Z579|D3Z579_MOUSE ADP-ribosyl cyclase/cyclic ADP-ribose hydrolase 2 OS=Mus musculus GN=Bst1 PE=1 SV=1	'BST1	2	2;1	6	2	plasma membrane,membrane,anchored component of membrane,extracellular exosome	NAD+ nucleosidase activity,transferase activity,hydrolase activity,phosphorus-oxygen lyase activity,NAD(P)+ nucleosidase activity		Hydrolase, other
2381	sp|Q8R2Q8|BST2_MOUSE	sp|Q8R2Q8|BST2_MOUSE Bone marrow stromal antigen 2 OS=Mus musculus GN=Bst2 PE=1 SV=1	'BST2	1	3	32	3	intracellular,cytoplasm,endosome,Golgi apparatus,plasma membrane,cell surface,cell surface,membrane,integral component of membrane,apical plasma membrane,anchored component of membrane		immune system process,response to virus,regulation of actin cytoskeleton organization,response to interferon-gamma,response to interferon-alpha,response to interferon-beta,negative regulation of viral genome replication,innate immune response,defense response to virus,negative regulation of intracellular transport of viral material,negative regulation of intracellular transport of viral material	Stress response
1648	sp|Q64152-2|BTF3_MOUSE;sp|Q64152|BTF3_MOUSE	sp|Q64152-2|BTF3_MOUSE Isoform 2 of Transcription factor BTF3 OS=Mus musculus GN=Btf3;sp|Q64152|BTF3_MOUSE Transcription factor BTF3 OS=Mus musculus GN=Btf3 PE=1 SV=3	'BTF3	2	5;5	58	5	nucleus,cytoplasm		in utero embryonic development,transcription, DNA-templated,regulation of transcription, DNA-templated,transport,protein transport	Transcription
2860	sp|Q9CQH7|BT3L4_MOUSE	sp|Q9CQH7|BT3L4_MOUSE Transcription factor BTF3 homolog 4 OS=Mus musculus GN=Btf3l4 PE=1 SV=1	'BTF3L4	1	5	36	5				Transcription
1988	sp|Q8BJE2|BTNL9_MOUSE;sp|Q8BJE2-2|BTNL9_MOUSE;tr|A0A0A0MQJ9|A0A0A0MQJ9_MOUSE	sp|Q8BJE2|BTNL9_MOUSE Butyrophilin-like protein 9 OS=Mus musculus GN=Btnl9 PE=1 SV=1;sp|Q8BJE2-2|BTNL9_MOUSE Isoform 2 of Butyrophilin-like protein 9 OS=Mus musculus GN=Btnl9;tr|A0A0A0MQJ9|A0A0A0MQJ9_MOUSE Butyrophilin-like protein 9 (Fragment) OS=Mus m	'BTNL9	3	4;3;2	34	4	cellular_component,membrane,integral component of membrane			Unknown
3594	sp|Q9WVA3|BUB3_MOUSE	sp|Q9WVA3|BUB3_MOUSE Mitotic checkpoint protein BUB3 OS=Mus musculus GN=Bub3 PE=1 SV=2	'BUB3	1	6	40	6	chromosome, centromeric region,kinetochore,kinetochore,nucleus,nucleoplasm,chromosome,mitotic checkpoint complex,bub1-bub3 complex		mitotic sister chromatid segregation,cell cycle,chromosome segregation,mitotic nuclear division,mitotic spindle assembly checkpoint,attachment of spindle microtubules to kinetochore,cell division,meiotic cell cycle,regulation of chromosome segregation,spindle assembly checkpoint,spindle assembly checkpoint	Cell cycle
3325	sp|Q9ES83|POPD1_MOUSE	sp|Q9ES83|POPD1_MOUSE Blood vessel epicardial substance OS=Mus musculus GN=Bves PE=1 SV=1	'BVES	1	8	67	8	plasma membrane,caveola,bicellular tight junction,bicellular tight junction,membrane,integral component of membrane,integral component of membrane,lateral plasma membrane,lateral plasma membrane,cell junction,cell projection membrane,sarcolemma,sarcolemma	structural molecule activity,protein binding,cAMP binding	positive regulation of receptor recycling,regulation of heart rate,hematopoietic progenitor cell differentiation,response to ischemia,cell adhesion,multicellular organism development,heart development,skeletal muscle tissue development,regulation of cell shape,vesicle-mediated transport,substrate adhesion-dependent cell spreading,positive regulation of locomotion,regulation of membrane potential,…	Signaling
2848	sp|Q9CQC6|BZW1_MOUSE;tr|A0A087WQS2|A0A087WQS2_MOUSE;tr|A0A087WPF9|A0A087WPF9_MOUSE	sp|Q9CQC6|BZW1_MOUSE Basic leucine zipper and W2 domain-containing protein 1 OS=Mus musculus GN=Bzw1 PE=1 SV=1;tr|A0A087WQS2|A0A087WQS2_MOUSE Basic leucine zipper and W2 domain-containing protein 1 OS=Mus musculus GN=Bzw1 PE=1 SV=1;tr|A0A087WPF9|A0A087W	'BZW1	3	5;5;4	29	6	cytoplasm,membrane		transcription, DNA-templated,regulation of transcription, DNA-templated,biological_process	Transcription
2530	sp|Q91VK1|BZW2_MOUSE	sp|Q91VK1|BZW2_MOUSE Basic leucine zipper and W2 domain-containing protein 2 OS=Mus musculus GN=Bzw2 PE=1 SV=1	'BZW2	1	11	134	12			multicellular organism development,nervous system development,biological_process,cell differentiation	Differentiation/Development
2481	sp|Q8VE95|CH082_MOUSE	sp|Q8VE95|CH082_MOUSE UPF0598 protein C8orf82 homolog OS=Mus musculus PE=1 SV=1	C030006K11RIK	1	11	175	11	mitochondrion	-	positive regulation of synapse assembly	Unknown
1190	sp|P98086|C1QA_MOUSE	sp|P98086|C1QA_MOUSE Complement C1q subcomponent subunit A OS=Mus musculus GN=C1qa PE=1 SV=2	'C1QA	1	3	19	3	extracellular region,collagen trimer,extracellular exosome		immune system process,complement activation, classical pathway,innate immune response	Stress response
471	sp|P14106|C1QB_MOUSE	sp|P14106|C1QB_MOUSE Complement C1q subcomponent subunit B OS=Mus musculus GN=C1qb PE=1 SV=2	'C1QB	1	5	54	5	extracellular region,collagen trimer,complement component C1 complex,extracellular exosome,blood microparticle		immune system process,complement activation, classical pathway,innate immune response,inner ear development	Stress response
3948	tr|Q8R5L1|Q8R5L1_MOUSE;sp|O35658|C1QBP_MOUSE	tr|Q8R5L1|Q8R5L1_MOUSE Complement component 1 Q subcomponent-binding protein, mitochondrial OS=Mus musculus GN=C1qbp PE=1 SV=1;sp|O35658|C1QBP_MOUSE Complement component 1 Q subcomponent-binding protein, mitochondrial OS=Mus musculus GN=C1qbp PE=1 SV=1	'C1QBP	2	8;7	307	8	extracellular region,extracellular space,nucleus,cytoplasm,mitochondrion,mitochondrion,mitochondrial matrix,cytosol,plasma membrane,cell surface,membrane	complement component C1q binding,transcription corepressor activity,mRNA binding,protein kinase C binding,protein binding,hyaluronic acid binding,transcription factor binding,kininogen binding,adrenergic receptor binding,mitochondrial ribosome binding	negative regulation of transcription from RNA polymerase II promoter,adaptive immune response,immune system process,transcription, DNA-templated,regulation of transcription, DNA-templated,mRNA processing,apoptotic process,complement activation, classical pathway,RNA splicing,phosphatidylinositol 3-kinase signaling,regulation of complement activation,negative regulation of interferon-gamma product…	Stress response
1221	sp|Q02105|C1QC_MOUSE	sp|Q02105|C1QC_MOUSE Complement C1q subcomponent subunit C OS=Mus musculus GN=C1qc PE=1 SV=2	'C1QC	1	3	13	3	extracellular region,collagen trimer,extracellular space,extracellular exosome,blood microparticle		immune system process,complement activation, classical pathway,negative regulation of granulocyte differentiation,innate immune response,negative regulation of macrophage differentiation	Stress response
1424	sp|Q4ZJN1-2|C1QT9_MOUSE;sp|Q4ZJN1|C1QT9_MOUSE	sp|Q4ZJN1-2|C1QT9_MOUSE Isoform 2 of Complement C1q and tumor necrosis factor-related protein 9 OS=Mus musculus GN=C1qtnf9;sp|Q4ZJN1|C1QT9_MOUSE Complement C1q and tumor necrosis factor-related protein 9 OS=Mus musculus GN=C1qtnf9 PE=1 SV=1	'C1QTNF9	2	2;2	2	2	extracellular region,collagen trimer,extracellular exosome			Stress response
2202	sp|Q8CG14|CS1A_MOUSE;tr|E9Q6C2|E9Q6C2_MOUSE;tr|E0CZE7|E0CZE7_MOUSE;sp|Q8CFG8|CS1B_MOUSE;tr|W4VSN5|W4VSN5_MOUSE	sp|Q8CG14|CS1A_MOUSE Complement C1s-A subcomponent OS=Mus musculus GN=C1sa PE=2 SV=2;tr|E9Q6C2|E9Q6C2_MOUSE Protein C1s1 OS=Mus musculus GN=C1s1 PE=1 SV=1;tr|E0CZE7|E0CZE7_MOUSE Protein C1s1 (Fragment) OS=Mus musculus GN=C1s1 PE=1 SV=1;sp|Q8CFG8|CS1B_M	'C1SA;C1S1	5	2;2;1;1;1	10	2				Stress response
322	sp|P01027|CO3_MOUSE;sp|P01027-2|CO3_MOUSE;tr|H3BKW9|H3BKW9_MOUSE;tr|H3BL60|H3BL60_MOUSE	sp|P01027|CO3_MOUSE Complement C3 OS=Mus musculus GN=C3 PE=1 SV=3	'C3	4	91;24;7;5	2238	91	extracellular region,extracellular space,extracellular exosome,blood microparticle	endopeptidase inhibitor activity,protein binding,lipid binding,C5L2 anaphylatoxin chemotactic receptor binding,cofactor binding	positive regulation of type IIa hypersensitivity,positive regulation of protein phosphorylation,positive regulation of activation of membrane attack complex,immune system process,lipid metabolic process,fatty acid metabolic process,inflammatory response,complement activation,complement activation,complement activation, alternative pathway,complement activation, classical pathway,blood coagulation…	Stress response
323	sp|P01029|CO4B_MOUSE	sp|P01029|CO4B_MOUSE Complement C4-B OS=Mus musculus GN=C4b PE=1 SV=3	'C4B	1	37	507	37	extracellular region,extracellular space,extracellular space,other organism cell,extracellular exosome,blood microparticle	complement binding,complement component C1q binding,carbohydrate binding	complement activation,immunoglobulin mediated immune response	Stress response
400	sp|P08607|C4BPA_MOUSE;tr|F6QLW4|F6QLW4_MOUSE;tr|E9PUZ8|E9PUZ8_MOUSE	sp|P08607|C4BPA_MOUSE C4b-binding protein OS=Mus musculus GN=C4bpa PE=1 SV=3	'C4BPA	3	4;1;1	44	4				Stress response
370	sp|P06684|CO5_MOUSE	sp|P06684|CO5_MOUSE Complement C5 OS=Mus musculus GN=C5 PE=1 SV=2	'C5	1	29	80	29				Stress response
3807	tr|Q91X70|Q91X70_MOUSE;tr|E9Q6D8|E9Q6D8_MOUSE;tr|Q8BRY4|Q8BRY4_MOUSE	tr|Q91X70|Q91X70_MOUSE Complement component 6 OS=Mus musculus GN=C6 PE=1 SV=1;tr|E9Q6D8|E9Q6D8_MOUSE Protein C6 OS=Mus musculus GN=C6 PE=1 SV=1	'C6	3	13;13;3	63	13	extracellular space,extracellular exosome		in utero embryonic development,positive regulation of activation of membrane attack complex,positive regulation of apoptotic process,positive regulation of angiogenesis,positive regulation of complement activation	Stress response
3749	tr|D3YXF5|D3YXF5_MOUSE	tr|D3YXF5|D3YXF5_MOUSE Oxidation resistance protein 1 OS=Mus musculus GN=C7 PE=1 SV=2	'C7	1	8	60	8				Stress response
2271	tr|A2A998|A2A998_MOUSE;sp|Q8K182|CO8A_MOUSE;tr|A2A997|A2A997_MOUSE	tr|A2A998|A2A998_MOUSE Complement component C8 alpha chain OS=Mus musculus GN=C8a PE=1 SV=1;sp|Q8K182|CO8A_MOUSE Complement component C8 alpha chain OS=Mus musculus GN=C8a PE=1 SV=1;tr|A2A997|A2A997_MOUSE Complement component C8 alpha chain OS=Mus muscu	'C8A	3	10;10;9	92	10	extracellular region,membrane attack complex,extracellular space,plasma membrane,membrane,integral component of membrane,extracellular exosome,blood microparticle	complement binding,protein complex binding	immune system process,immune response,complement activation,complement activation, alternative pathway,complement activation, classical pathway,cytolysis,innate immune response	Stress response
1956	sp|Q8BH35|CO8B_MOUSE;sp|Q8BH35-2|CO8B_MOUSE	sp|Q8BH35|CO8B_MOUSE Complement component C8 beta chain OS=Mus musculus GN=C8b PE=1 SV=1;sp|Q8BH35-2|CO8B_MOUSE Isoform 2 of Complement component C8 beta chain OS=Mus musculus GN=C8b	'C8B	2	10;8	94	10	extracellular region,membrane attack complex,extracellular space,extracellular exosome,extracellular vesicle		immune system process,immune response,complement activation, alternative pathway,complement activation, classical pathway,cytolysis,innate immune response	Stress response
2439	sp|Q8VCG4|CO8G_MOUSE;tr|Q9DAC2|Q9DAC2_MOUSE	sp|Q8VCG4|CO8G_MOUSE Complement component C8 gamma chain OS=Mus musculus GN=C8g PE=1 SV=1;tr|Q9DAC2|Q9DAC2_MOUSE Complement component 8, gamma subunit, isoform CRA_b OS=Mus musculus GN=C8g PE=1 SV=1	'C8G	2	8;7	69	8	extracellular region,membrane attack complex,extracellular space,extracellular exosome,blood microparticle	complement binding,retinol binding,protein complex binding,small molecule binding	immune system process,complement activation, alternative pathway,complement activation, classical pathway,cytolysis,innate immune response	Stress response
369	sp|P06683|CO9_MOUSE;tr|H3BKN4|H3BKN4_MOUSE	sp|P06683|CO9_MOUSE Complement component C9 OS=Mus musculus GN=C9 PE=1 SV=2	'C9	2	16;2	146	16	extracellular region,membrane attack complex,cytoplasm,plasma membrane,membrane,integral component of membrane,extracellular exosome,blood microparticle		immune system process,immune response,complement activation, alternative pathway,complement activation, classical pathway,blood coagulation,cytolysis,innate immune response	Stress response
467	sp|P13634|CAH1_MOUSE;tr|D3YYQ4|D3YYQ4_MOUSE	sp|P13634|CAH1_MOUSE Carbonic anhydrase 1 OS=Mus musculus GN=Ca1 PE=1 SV=4	'CA1	2	12;5	260	12				Metabolism
3609	sp|Q9WVT6|CAH14_MOUSE	sp|Q9WVT6|CAH14_MOUSE Carbonic anhydrase 14 OS=Mus musculus GN=Ca14 PE=1 SV=1	'CA14	1	4	21	4				Transport
321	sp|P00920|CAH2_MOUSE;tr|A0A0A6YX78|A0A0A6YX78_MOUSE	sp|P00920|CAH2_MOUSE Carbonic anhydrase 2 OS=Mus musculus GN=Ca2 PE=1 SV=4	'CA2	2	13;6	476	13				Transport
498	sp|P16015|CAH3_MOUSE	sp|P16015|CAH3_MOUSE Carbonic anhydrase 3 OS=Mus musculus GN=Ca3 PE=1 SV=3	'CA3	1	18	426	18				Metabolism
1665	sp|Q64444|CAH4_MOUSE;tr|F6ST32|F6ST32_MOUSE	sp|Q64444|CAH4_MOUSE Carbonic anhydrase 4 OS=Mus musculus GN=Ca4 PE=1 SV=1;tr|F6ST32|F6ST32_MOUSE Carbonic anhydrase 4 (Fragment) OS=Mus musculus GN=Car4 PE=1 SV=1	CA4	2	9;6	69	9				Transport
3481	sp|Q9QZA0|CAH5B_MOUSE	sp|Q9QZA0|CAH5B_MOUSE Carbonic anhydrase 5B, mitochondrial OS=Mus musculus GN=Ca5b PE=1 SV=2	'CA5B	1	5	17	5				Metabolism
617	sp|P28651|CAH8_MOUSE	sp|P28651|CAH8_MOUSE Carbonic anhydrase-related protein OS=Mus musculus GN=Ca8 PE=1 SV=5	'CA8	1	2	15	2				Metabolism
1248	sp|Q06138|CAB39_MOUSE	sp|Q06138|CAB39_MOUSE Calcium-binding protein 39 OS=Mus musculus GN=Cab39 PE=1 SV=2	'CAB39	1	9	205	11	cytoplasm,extracellular exosome	protein serine/threonine kinase activity,calcium ion binding,kinase binding,protein kinase activator activity,protein serine/threonine kinase activator activity	positive regulation of peptidyl-threonine phosphorylation,peptidyl-serine phosphorylation,signal transduction by protein phosphorylation,activation of protein kinase activity,intracellular signal transduction,positive regulation of protein serine/threonine kinase activity	Chaperone
3189	sp|Q9DB16|CB39L_MOUSE;sp|Q9DB16-2|CB39L_MOUSE	sp|Q9DB16|CB39L_MOUSE Calcium-binding protein 39-like OS=Mus musculus GN=Cab39l PE=1 SV=3;sp|Q9DB16-2|CB39L_MOUSE Isoform 2 of Calcium-binding protein 39-like OS=Mus musculus GN=Cab39l	'CAB39L	2	6;5	29	8				Chaperone
1217	sp|Q01815-2|CAC1C_MOUSE;tr|A0A087WQT9|A0A087WQT9_MOUSE;tr|F8WJL1|F8WJL1_MOUSE;tr|A0A087WR02|A0A087WR02_MOUSE;tr|A0A087WPZ8|A0A087WPZ8_MOUSE;sp|Q01815|CAC1C_MOUSE;tr|A0A087WS40|A0A087WS40_MOUSE;tr|A0A087WQJ4|A0A087WQJ4_MOUSE;tr|A0A087WRZ6|A0A087WRZ6_MOUSE;tr|A0A087WS67|A0A087WS67_MOUSE;tr|A0A087WPP1|A0A087WPP1_MOUSE;tr|Q0PCR6|Q0PCR6_MOUSE;tr|C7TQ59|C7TQ59_MOUSE;tr|C7TQ57|C7TQ57_MOUSE;tr|A0A087WRM3…	sp|Q01815-2|CAC1C_MOUSE Isoform 2 of Voltage-dependent L-type calcium channel subunit alpha-1C OS=Mus musculus GN=Cacna1c;tr|A0A087WQT9|A0A087WQT9_MOUSE Voltage-dependent L-type calcium channel subunit alpha-1C OS=Mus musculus GN=Cacna1c PE=1 SV=1;tr|F8	'CACNA1C	21	12;12;12;12;12;12;12;12;12;12;12;12;12;12;12;12;12;9;3;3;3	74	13	caveolar macromolecular signaling complex,cytoplasm,plasma membrane,plasma membrane,voltage-gated calcium channel complex,voltage-gated calcium channel complex,postsynaptic density,membrane,membrane,integral component of membrane,Z disc,Z disc,Z disc,T-tubule,T-tubule,T-tubule,dendrite,sarcolemma,neuronal cell body,neuronal cell body,dendritic shaft,protein complex,L-type voltage-gated calcium ch…	ion channel activity,voltage-gated ion channel activity,voltage-gated calcium channel activity,voltage-gated calcium channel activity,voltage-gated calcium channel activity,voltage-gated calcium channel activity,calcium channel activity,protein binding,calmodulin binding,high voltage-gated calcium channel activity,high voltage-gated calcium channel activity,enzyme binding,protein domain specific …	immune system development,transport,ion transport,calcium ion transport,calcium ion transport,calcium ion transport,cellular calcium ion homeostasis,smooth muscle contraction,positive regulation of cytosolic calcium ion concentration,chemical synaptic transmission,heart development,adult walking behavior,regulation of blood pressure,visual learning,calcium ion regulated exocytosis,regulation of v…	Muscle contraction (or regulation of)
2181	sp|Q8CC27-4|CACB2_MOUSE;sp|Q8CC27-2|CACB2_MOUSE;tr|C7IVS7|C7IVS7_MOUSE;sp|Q8CC27-3|CACB2_MOUSE;sp|Q8CC27|CACB2_MOUSE;tr|A0A0A6YWX5|A0A0A6YWX5_MOUSE;sp|Q8R0S4-2|CACB4_MOUSE;tr|A2A542|A2A542_MOUSE;sp|Q8R3Z5-3|CACB1_MOUSE;sp|Q8R0S4-1|CACB4_MOUSE;tr|J3QK20|J3QK20_MOUSE;sp|Q8R0S4|CACB4_MOUSE;tr|A2A545|A2A545_MOUSE;sp|Q8R3Z5-4|CACB1_MOUSE;tr|A2A543|A2A543_MOUSE;sp|Q8R3Z5|CACB1_MOUSE;sp|Q8R3Z5-2|CACB1_M…	sp|Q8CC27-4|CACB2_MOUSE Isoform 4 of Voltage-dependent L-type calcium channel subunit beta-2 OS=Mus musculus GN=Cacnb2;sp|Q8CC27-2|CACB2_MOUSE Isoform 2 of Voltage-dependent L-type calcium channel subunit beta-2 OS=Mus musculus GN=Cacnb2;tr|C7IVS7|C7IVS	'CACNB2	19	8;8;8;8;8;3;2;2;2;2;2;2;2;2;2;2;2;1;1	48	8	plasma membrane,voltage-gated calcium channel complex,voltage-gated calcium channel complex,membrane,L-type voltage-gated calcium channel complex	voltage-gated ion channel activity,voltage-gated calcium channel activity,voltage-gated calcium channel activity,calcium channel regulator activity,calcium channel activity,protein binding,high voltage-gated calcium channel activity,high voltage-gated calcium channel activity,protein kinase binding,protein domain specific binding,actin filament binding,actin filament binding,phosphoprotein bindin…	transport,ion transport,calcium ion transport,chemical synaptic transmission,neuromuscular junction development,visual perception,regulation of ion transmembrane transport,positive regulation of calcium ion transport,calcium ion import,calcium ion transmembrane transport,membrane depolarization during AV node cell action potential,regulation of heart rate by cardiac conduction,establishment of pr…	Transport
2968	sp|Q9CXW3|CYBP_MOUSE;tr|A0A0A6YY29|A0A0A6YY29_MOUSE	sp|Q9CXW3|CYBP_MOUSE Calcyclin-binding protein OS=Mus musculus GN=Cacybp PE=1 SV=1;tr|A0A0A6YY29|A0A0A6YY29_MOUSE Calcyclin-binding protein (Fragment) OS=Mus musculus GN=Cacybp PE=1 SV=1	'CACYBP	2	9;6	132	9	nucleus,nuclear envelope lumen,nucleoplasm,cytoplasm,cytoplasm,beta-catenin destruction complex,neuron projection,cell body,extracellular exosome	protein binding,protein homodimerization activity	positive regulation of DNA replication,cardiac muscle cell differentiation,response to growth hormone,negative regulation of cell death	Ubiquitination
49	tr|E9QAI5|E9QAI5_MOUSE;sp|B2RQC6|PYR1_MOUSE;sp|B2RQC6-2|PYR1_MOUSE;tr|G3UWN2|G3UWN2_MOUSE;tr|E9QAT6|E9QAT6_MOUSE;tr|F6S3Z3|F6S3Z3_MOUSE	tr|E9QAI5|E9QAI5_MOUSE CAD protein OS=Mus musculus GN=Cad PE=1 SV=1;sp|B2RQC6|PYR1_MOUSE CAD protein OS=Mus musculus GN=Cad PE=1 SV=1;sp|B2RQC6-2|PYR1_MOUSE Isoform 2 of CAD protein OS=Mus musculus GN=Cad;tr|G3UWN2|G3UWN2_MOUSE CAD protein OS=Mus muscu	'CAD	6	17;17;16;16;8;1	86	17	nucleus,nucleoplasm,cytoplasm,cytoplasm,cytosol,membrane,nuclear matrix,cell projection,neuronal cell body,terminal bouton,protein complex,extracellular exosome	nucleotide binding,UTP binding,catalytic activity,aspartate carbamoyltransferase activity,aspartate carbamoyltransferase activity,carbamoyl-phosphate synthase (ammonia) activity,carbamoyl-phosphate synthase (glutamine-hydrolyzing) activity,carbamoyl-phosphate synthase (glutamine-hydrolyzing) activity,dihydroorotase activity,dihydroorotase activity,protein kinase activity,ATP binding,zinc ion bind…	urea cycle,'de novo' pyrimidine nucleobase biosynthetic process,'de novo' pyrimidine nucleobase biosynthetic process,pyrimidine nucleotide biosynthetic process,UTP biosynthetic process,cellular amino acid metabolic process,arginine biosynthetic process,glutamine metabolic process,nitrogen compound metabolic process,metabolic process,drug metabolic process,peptidyl-threonine phosphorylation,citrul…	Metabolism
3950	tr|Q8VCQ8|Q8VCQ8_MOUSE;tr|D3Z6I7|D3Z6I7_MOUSE;tr|S4R1T7|S4R1T7_MOUSE	tr|Q8VCQ8|Q8VCQ8_MOUSE Caldesmon 1 OS=Mus musculus GN=Cald1 PE=1 SV=1;tr|D3Z6I7|D3Z6I7_MOUSE Protein Cald1 OS=Mus musculus GN=Cald1 PE=1 SV=1;tr|S4R1T7|S4R1T7_MOUSE Protein Cald1 OS=Mus musculus GN=Cald1 PE=1 SV=1	'CALD1	3	1;1;1	254	22	actin filament,postsynaptic density,membrane,dendrite,actin cap,neuronal cell body,dendritic spine	actin binding,actin binding	regulation of smooth muscle contraction,positive regulation of protein binding,actin filament bundle assembly,response to transforming growth factor beta	Muscle contraction (or regulation of)
986	sp|P0DP26|CALM1_MOUSE;tr|Q3UKW2|Q3UKW2_MOUSE;sp|Q9D6P8|CALL3_MOUSE;tr|G3UX57|G3UX57_MOUSE	sp|P0DP26|CALM1_MOUSE Calmodulin-1 OS=Mus musculus GN=Calm1 PE=1 SV=2;tr|Q3UKW2|Q3UKW2_MOUSE Calmodulin OS=Mus musculus GN=Calm1 PE=1 SV=1	'CALM1	4	10;9;5;1	156	11	nucleus,cytoplasm,plasma membrane,voltage-gated potassium channel complex,growth cone,neuron projection	calcium ion binding,calcium ion binding,adenylate cyclase binding,protein domain specific binding,enzyme regulator activity,nitric-oxide synthase regulator activity,type 3 metabotropic glutamate receptor binding,phosphatidylinositol 3-kinase binding,ion channel binding,protein N-terminus binding,calcium-dependent protein binding,nitric-oxide synthase binding	G2/M transition of mitotic cell cycle,positive regulation of DNA binding	Cell cycle
478	sp|P14211|CALR_MOUSE	sp|P14211|CALR_MOUSE Calreticulin OS=Mus musculus GN=Calr PE=1 SV=1	'CALR	1	15	172	15	acrosomal vesicle,extracellular space,extracellular space,nucleus,cytoplasm,endoplasmic reticulum,endoplasmic reticulum,endoplasmic reticulum,endoplasmic reticulum lumen,endoplasmic reticulum lumen,smooth endoplasmic reticulum,Golgi apparatus,cytosol,polysome,focal adhesion,external side of plasma membrane,cell surface,membrane,sarcoplasmic reticulum,extracellular matrix,MHC class I peptide loadi…	glycoprotein binding,mRNA binding,mRNA binding,integrin binding,iron ion binding,calcium ion binding,calcium ion binding,protein binding,carbohydrate binding,ubiquitin protein ligase binding,peptide binding,hormone binding,poly(A) RNA binding,metal ion binding,androgen receptor binding,unfolded protein binding	negative regulation of transcription from RNA polymerase II promoter,peptide antigen assembly with MHC class I protein complex,protein folding,protein export from nucleus,cell cycle arrest,positive regulation of cell proliferation,positive regulation of gene expression,negative regulation of translation,cortical actin cytoskeleton organization,negative regulation of intracellular steroid hormone …	Chaperone
3919	tr|Q6XLQ8|Q6XLQ8_MOUSE;tr|G3UYI3|G3UYI3_MOUSE	tr|Q6XLQ8|Q6XLQ8_MOUSE Calumenin OS=Mus musculus GN=Calu PE=1 SV=1	'CALU	2	3;1	228	15	extracellular region,endoplasmic reticulum,endoplasmic reticulum,endoplasmic reticulum lumen,Golgi apparatus,membrane,sarcoplasmic reticulum,intracellular membrane-bounded organelle	enzyme inhibitor activity,calcium ion binding,calcium ion binding,enzyme binding,metal ion binding		Protein post-translational modification
2589	sp|Q91YS8|KCC1A_MOUSE;tr|D3Z368|D3Z368_MOUSE	sp|Q91YS8|KCC1A_MOUSE Calcium/calmodulin-dependent protein kinase type 1 OS=Mus musculus GN=Camk1 PE=1 SV=1	'CAMK1	2	6;3	63	9	nucleus,cytoplasm	nucleotide binding,catalytic activity,protein kinase activity,protein serine/threonine kinase activity,calmodulin-dependent protein kinase activity,protein binding,calmodulin binding,ATP binding,kinase activity,transferase activity	protein phosphorylation,protein phosphorylation,protein phosphorylation,nucleocytoplasmic transport,nucleocytoplasmic transport,cell cycle,signal transduction,multicellular organism development,nervous system development,metabolic process,positive regulation of neuron projection development,phosphorylation,cell differentiation,negative regulation of protein binding,regulation of protein localizat…	Cell cycle
447	sp|P11798|KCC2A_MOUSE;tr|F8WIS9|F8WIS9_MOUSE;tr|F8WHB5|F8WHB5_MOUSE;sp|P11798-2|KCC2A_MOUSE	sp|P11798|KCC2A_MOUSE Calcium/calmodulin-dependent protein kinase type II subunit alpha OS=Mus musculus GN=Camk2a PE=1 SV=2;tr|F8WIS9|F8WIS9_MOUSE Calcium/calmodulin-dependent protein kinase type II subunit alpha OS=Mus musculus GN=Camk2a PE=1 SV=1;tr|F	'CAMK2A	4	4;3;4;3	53	7	nucleus,cytoplasm,mitochondrion,plasma membrane,postsynaptic density,membrane,cell junction,axon,dendrite,dendrite cytoplasm,neuronal cell body,synapse	nucleotide binding,protein kinase activity,protein serine/threonine kinase activity,protein serine/threonine kinase activity,calmodulin-dependent protein kinase activity,protein binding,calmodulin binding,ATP binding,kinase activity,transferase activity,GTPase activating protein binding,glutamate receptor binding,protein homodimerization activity	G1/S transition of mitotic cell cycle,response to ischemia,protein phosphorylation,calcium ion transport,positive regulation of cardiac muscle cell apoptotic process,phosphorylation,peptidyl-serine phosphorylation,peptidyl-serine phosphorylation,ionotropic glutamate receptor signaling pathway,angiotensin-activated signaling pathway,protein autophosphorylation,protein autophosphorylation,regulatio…	Cell cycle
1774	sp|Q6PHZ2-4|KCC2D_MOUSE;tr|A0A0G2JDC1|A0A0G2JDC1_MOUSE;sp|Q6PHZ2-2|KCC2D_MOUSE;sp|Q6PHZ2|KCC2D_MOUSE;tr|E9Q1V9|E9Q1V9_MOUSE;sp|Q6PHZ2-5|KCC2D_MOUSE;tr|E9Q1T1|E9Q1T1_MOUSE;tr|A0A0G2JGS4|A0A0G2JGS4_MOUSE;tr|E9Q1W0|E9Q1W0_MOUSE;tr|Q8CCM0|Q8CCM0_MOUSE;tr|F6ZIE1|F6ZIE1_MOUSE;tr|E9QAJ4|E9QAJ4_MOUSE;tr|D6RDQ8|D6RDQ8_MOUSE;tr|E9PXV3|E9PXV3_MOUSE;tr|F6RWZ9|F6RWZ9_MOUSE;tr|F7A856|F7A856_MOUSE;tr|E9PYZ8|E9P…	sp|Q6PHZ2-4|KCC2D_MOUSE Isoform 3 of Calcium/calmodulin-dependent protein kinase type II subunit delta OS=Mus musculus GN=Camk2d;tr|A0A0G2JDC1|A0A0G2JDC1_MOUSE Calcium/calmodulin-dependent protein kinase type II subunit delta OS=Mus musculus GN=Camk2d PE	'CAMK2D	17	9;8;8;8;8;8;8;8;7;5;4;2;2;3;3;3;1	434	12	nucleus,nucleus,cytoplasm,cytoplasm,cytosol,plasma membrane,intercalated disc,membrane,sarcoplasmic reticulum,T-tubule,neuromuscular junction,calcium channel complex,calcium channel complex,neuronal cell body,axon initial segment,protein complex,perinuclear region of cytoplasm	nucleotide binding,protein kinase activity,protein serine/threonine kinase activity,protein serine/threonine kinase activity,protein serine/threonine kinase activity,calmodulin-dependent protein kinase activity,calmodulin-dependent protein kinase activity,protein binding,calmodulin binding,ATP binding,kinase activity,transferase activity,sodium channel inhibitor activity,titin binding,protein hom…	G1/S transition of mitotic cell cycle,response to hypoxia,regulation of sodium ion transport,regulation of membrane depolarization,protein phosphorylation,calcium ion transport,calcium ion transport,regulation of G2/M transition of mitotic cell cycle,positive regulation of cardiac muscle hypertrophy,regulation of cell communication by electrical coupling,positive regulation of cardiac muscle cell…	Cell cycle
2659	sp|Q923T9-3|KCC2G_MOUSE;sp|Q923T9-2|KCC2G_MOUSE;sp|Q923T9|KCC2G_MOUSE	sp|Q923T9-3|KCC2G_MOUSE Isoform 3 of Calcium/calmodulin-dependent protein kinase type II subunit gamma OS=Mus musculus GN=Camk2g;sp|Q923T9-2|KCC2G_MOUSE Isoform 2 of Calcium/calmodulin-dependent protein kinase type II subunit gamma OS=Mus musculus GN=Cam	CAMK2G (isoforms 1-3)	3	3;3;3	75	8				Cell cycle
1790	sp|Q6ZQ38|CAND1_MOUSE;tr|D3YWC5|D3YWC5_MOUSE	sp|Q6ZQ38|CAND1_MOUSE Cullin-associated NEDD8-dissociated protein 1 OS=Mus musculus GN=Cand1 PE=1 SV=2	'CAND1	2	46;8	449	47	ubiquitin ligase complex,nucleus,nucleus,nucleoplasm,cytoplasm,Golgi apparatus,membrane,cullin-RING ubiquitin ligase complex,extracellular exosome	protein binding,TBP-class protein binding	SCF complex assembly,SCF complex assembly,protein ubiquitination,protein ubiquitination,cell differentiation,negative regulation of catalytic activity,positive regulation of transcription, DNA-templated,positive regulation of RNA polymerase II transcriptional preinitiation complex assembly	Transcription
1792	sp|Q6ZQ73|CAND2_MOUSE	sp|Q6ZQ73|CAND2_MOUSE Cullin-associated NEDD8-dissociated protein 2 OS=Mus musculus GN=Cand2 PE=1 SV=2	'CAND2	1	51	837	52	intracellular,nucleus,nucleus	protein binding,TBP-class protein binding,TBP-class protein binding	SCF complex assembly,protein ubiquitination	Transcription
681	sp|P35564|CALX_MOUSE	sp|P35564|CALX_MOUSE Calnexin OS=Mus musculus GN=Canx PE=1 SV=1	'CANX	1	20	631	20	cytoplasm,endoplasmic reticulum,endoplasmic reticulum,endoplasmic reticulum membrane,smooth endoplasmic reticulum,rough endoplasmic reticulum,ribosome,membrane,membrane,integral component of membrane,axon,dendrite cytoplasm,neuronal cell body,dendritic spine,myelin sheath,protein complex,ER-mitochondrion membrane contact site	glycoprotein binding,calcium ion binding,protein binding,carbohydrate binding,apolipoprotein binding,ionotropic glutamate receptor binding,poly(A) RNA binding,metal ion binding,unfolded protein binding	protein folding,synaptic vesicle endocytosis,chaperone-mediated protein folding,clathrin-mediated endocytosis	Chaperone
701	sp|P40124|CAP1_MOUSE;tr|B1ARS0|B1ARS0_MOUSE	sp|P40124|CAP1_MOUSE Adenylyl cyclase-associated protein 1 OS=Mus musculus GN=Cap1 PE=1 SV=4	'CAP1	2	17;5	295	18	cytoplasm,plasma membrane,focal adhesion,membrane,cortical actin cytoskeleton,extracellular exosome	actin binding,protein binding,adenylate cyclase binding	cell morphogenesis,ameboidal-type cell migration,receptor-mediated endocytosis,cytoskeleton organization,establishment or maintenance of cell polarity,signal transduction,actin polymerization or depolymerization,actin cytoskeleton organization,regulation of adenylate cyclase activity	Cytoskeleton
2986	sp|Q9CYT6|CAP2_MOUSE;tr|D3YTR7|D3YTR7_MOUSE	sp|Q9CYT6|CAP2_MOUSE Adenylyl cyclase-associated protein 2 OS=Mus musculus GN=Cap2 PE=1 SV=1;tr|D3YTR7|D3YTR7_MOUSE Adenylyl cyclase-associated protein OS=Mus musculus GN=Cap2 PE=1 SV=1	'CAP2	2	19;16	368	20	plasma membrane,membrane,cortical actin cytoskeleton	actin binding,adenylate cyclase binding	cell morphogenesis,cytoskeleton organization,establishment or maintenance of cell polarity,signal transduction,actin polymerization or depolymerization,regulation of adenylate cyclase activity	Cytoskeleton
3970	tr|Q99LB4|Q99LB4_MOUSE;sp|P24452|CAPG_MOUSE;tr|D3YTL5|D3YTL5_MOUSE;tr|D3YZN3|D3YZN3_MOUSE;tr|D3YU77|D3YU77_MOUSE;tr|D3Z4K5|D3Z4K5_MOUSE	tr|Q99LB4|Q99LB4_MOUSE Capping protein (Actin filament), gelsolin-like OS=Mus musculus GN=Capg PE=1 SV=1;sp|P24452|CAPG_MOUSE Macrophage-capping protein OS=Mus musculus GN=Capg PE=1 SV=2;tr|D3YTL5|D3YTL5_MOUSE Macrophage-capping protein (Fragment) OS=Mu	'CAPG	6	9;7;6;4;4;1	92	9	extracellular region,nucleus,nucleoplasm,nucleolus,cytoplasm,centriole,extracellular exosome,mitotic spindle,Flemming body	actin binding,protein domain specific binding,protein complex binding	cell projection assembly,barbed-end actin filament capping,actin filament capping	Cytoskeleton
151	sp|O35350|CAN1_MOUSE	sp|O35350|CAN1_MOUSE Calpain-1 catalytic subunit OS=Mus musculus GN=Capn1 PE=1 SV=1	'CAPN1	1	21	285	21	intracellular,cytoplasm,mitochondrion,lysosome,cytosol,cytosol,plasma membrane,focal adhesion,membrane,extracellular exosome	calcium-dependent cysteine-type endopeptidase activity,calcium-dependent cysteine-type endopeptidase activity,calcium-dependent cysteine-type endopeptidase activity,calcium ion binding,protein binding,cytoskeletal protein binding,peptidase activity,cysteine-type peptidase activity,hydrolase activity,metal ion binding	proteolysis,proteolysis,protein autoprocessing,receptor catabolic process,mammary gland involution	Cytoskeleton
82	sp|O08529|CAN2_MOUSE	sp|O08529|CAN2_MOUSE Calpain-2 catalytic subunit OS=Mus musculus GN=Capn2 PE=1 SV=4	'CAPN2	1	26	418	26	chromatin,intracellular,nucleus,cytoplasm,cytoplasm,lysosome,endoplasmic reticulum,Golgi apparatus,cytosol,cytosol,plasma membrane,focal adhesion,membrane,dendrite,pseudopodium,membrane raft,membrane raft,extracellular exosome,perinuclear endoplasmic reticulum	calcium-dependent cysteine-type endopeptidase activity,calcium-dependent cysteine-type endopeptidase activity,calcium-dependent cysteine-type endopeptidase activity,calcium-dependent cysteine-type endopeptidase activity,calcium ion binding,cytoskeletal protein binding,peptidase activity,cysteine-type peptidase activity,hydrolase activity,metal ion binding,protein heterodimerization activity	blastocyst development,proteolysis,proteolysis,myoblast fusion,protein autoprocessing,regulation of cytoskeleton organization,proteolysis involved in cellular protein catabolic process,cellular response to amino acid stimulus,cellular response to amino acid stimulus	Cytoskeleton
267	tr|D3YW48|D3YW48_MOUSE;sp|O88456|CPNS1_MOUSE;sp|Q9D7J7|CPNS2_MOUSE	tr|D3YW48|D3YW48_MOUSE Calpain small subunit 1 (Fragment) OS=Mus musculus GN=Capns1 PE=1 SV=1;sp|O88456|CPNS1_MOUSE Calpain small subunit 1 OS=Mus musculus GN=Capns1 PE=1 SV=1	'CAPNS1	3	9;9;1	147	9	cytoplasm,cytosol,plasma membrane,membrane,extracellular exosome	calcium-dependent cysteine-type endopeptidase activity,calcium-dependent cysteine-type endopeptidase activity,calcium ion binding,metal ion binding,protein heterodimerization activity		Cytoskeleton
1511	sp|Q60865|CAPR1_MOUSE	sp|Q60865|CAPR1_MOUSE Caprin-1 OS=Mus musculus GN=Caprin1 PE=1 SV=2	'CAPRIN1	1	5	70	5	cytoplasmic mRNA processing body,cytoplasm,cytoplasmic stress granule,cytoplasmic stress granule,membrane,cell projection	RNA binding,poly(A) RNA binding	negative regulation of translation,cell differentiation,positive regulation of dendrite morphogenesis,positive regulation of dendritic spine morphogenesis	Translation
3907	tr|Q5RKN9|Q5RKN9_MOUSE;sp|P47753|CAZA1_MOUSE;tr|A0A0G2JE27|A0A0G2JE27_MOUSE	tr|Q5RKN9|Q5RKN9_MOUSE Capping protein (Actin filament) muscle Z-line, alpha 1 OS=Mus musculus GN=Capza1 PE=1 SV=1;sp|P47753|CAZA1_MOUSE F-actin-capping protein subunit alpha-1 OS=Mus musculus GN=Capza1 PE=1 SV=4	'CAPZA1	3	8;7;3	169	11	cytoplasm,cytoskeleton,brush border,cell-cell junction,F-actin capping protein complex,membrane,cortical cytoskeleton,extracellular exosome,WASH complex	actin binding,protein binding,protein binding,actin filament binding	barbed-end actin filament capping,actin filament capping	Cytoskeleton
752	sp|P47754|CAZA2_MOUSE;tr|D6RCW7|D6RCW7_MOUSE	sp|P47754|CAZA2_MOUSE F-actin-capping protein subunit alpha-2 OS=Mus musculus GN=Capza2 PE=1 SV=3;tr|D6RCW7|D6RCW7_MOUSE F-actin-capping protein subunit alpha-2 OS=Mus musculus GN=Capza2 PE=1 SV=1	'CAPZA2	2	15;12	528	18	brush border,F-actin capping protein complex,membrane,cortical cytoskeleton,extracellular exosome	actin binding,protein binding	biological_process,barbed-end actin filament capping,actin filament capping	Cytoskeleton
753	sp|P47757|CAPZB_MOUSE	sp|P47757|CAPZB_MOUSE F-actin-capping protein subunit beta OS=Mus musculus GN=Capzb PE=1 SV=3	'CAPZB	1	3	54	19	acrosomal vesicle,cytoplasm,cytoskeleton,actin filament,brush border,F-actin capping protein complex,F-actin capping protein complex,intercalated disc,intercalated disc,membrane,Z disc,Z disc,lamellipodium,cortical cytoskeleton,neuronal cell body,dendritic spine,extracellular exosome,WASH complex	actin binding,protein binding,protein binding,beta-tubulin binding,actin filament binding	cell morphogenesis,cytoskeleton organization,regulation of lamellipodium assembly,regulation of cell morphogenesis,cell projection organization,lamellipodium assembly,actin cytoskeleton organization,negative regulation of microtubule polymerization,neuron projection development,muscle fiber development,barbed-end actin filament capping,negative regulation of filopodium assembly,actin filament cap…	Cytoskeleton
754	sp|P47757-2|CAPZB_MOUSE;tr|A2AMW0|A2AMW0_MOUSE;sp|P47757-4|CAPZB_MOUSE	sp|P47757-2|CAPZB_MOUSE Isoform 2 of F-actin-capping protein subunit beta OS=Mus musculus GN=Capzb;tr|A2AMW0|A2AMW0_MOUSE Capping protein (Actin filament) muscle Z-line, beta, isoform CRA_a OS=Mus musculus GN=Capzb PE=1 SV=1;sp|P47757-4|CAPZB_MOUSE Isof	CAPZB (isoforms 2, 4)	3	4;4;4	387	20	acrosomal vesicle,cytoplasm,cytoskeleton,actin filament,brush border,F-actin capping protein complex,F-actin capping protein complex,intercalated disc,intercalated disc,membrane,Z disc,Z disc,lamellipodium,cortical cytoskeleton,neuronal cell body,dendritic spine,extracellular exosome,WASH complex	actin binding,protein binding,protein binding,beta-tubulin binding,actin filament binding	cell morphogenesis,cytoskeleton organization,regulation of lamellipodium assembly,regulation of cell morphogenesis,cell projection organization,lamellipodium assembly,actin cytoskeleton organization,negative regulation of microtubule polymerization,neuron projection development,muscle fiber development,barbed-end actin filament capping,negative regulation of filopodium assembly,actin filament cap…	Cytoskeleton
2916	tr|A0A0A6YW52|A0A0A6YW52_MOUSE;sp|Q9CR86|CHSP1_MOUSE	tr|A0A0A6YW52|A0A0A6YW52_MOUSE Uncharacterized protein OS=Mus musculus GN=Gm9791 PE=4 SV=1;sp|Q9CR86|CHSP1_MOUSE Calcium-regulated heat stable protein 1 OS=Mus musculus GN=Carhsp1 PE=1 SV=1	CARHSP1	2	4;4	11	4				Transcription
2994	sp|Q9CZ42-2|NNRD_MOUSE;tr|J3QMM7|J3QMM7_MOUSE;sp|Q9CZ42-3|NNRD_MOUSE;sp|Q9CZ42|NNRD_MOUSE;tr|K3W4M4|K3W4M4_MOUSE;tr|J3QN06|J3QN06_MOUSE;tr|J3QPU6|J3QPU6_MOUSE	sp|Q9CZ42-2|NNRD_MOUSE Isoform 2 of ATP-dependent (S)-NAD(P)H-hydrate dehydratase OS=Mus musculus GN=Carkd;tr|J3QMM7|J3QMM7_MOUSE ATP-dependent (S)-NAD(P)H-hydrate dehydratase OS=Mus musculus GN=Carkd PE=1 SV=1;sp|Q9CZ42-3|NNRD_MOUSE Isoform 3 of ATP-de	'CARKD	7	12;11;11;11;11;10;2	175	12	mitochondrion,mitochondrion,endoplasmic reticulum,cytosol	nucleotide binding,ATP binding,lyase activity,ATP-dependent NAD(P)H-hydrate dehydratase activity,ADP-dependent NAD(P)H-hydrate dehydratase activity		Metabolism
3600	sp|Q9WVG6-2|CARM1_MOUSE;sp|Q9WVG6|CARM1_MOUSE;tr|D3YUP1|D3YUP1_MOUSE;tr|D6RFA7|D6RFA7_MOUSE	sp|Q9WVG6-2|CARM1_MOUSE Isoform 2 of Histone-arginine methyltransferase CARM1 OS=Mus musculus GN=Carm1;sp|Q9WVG6|CARM1_MOUSE Histone-arginine methyltransferase CARM1 OS=Mus musculus GN=Carm1 PE=1 SV=2;tr|D3YUP1|D3YUP1_MOUSE Histone-arginine methyltransf	'CARM1	4	7;7;7;2	40	7	nucleus,nucleus,nucleoplasm,cytoplasm,cytosol,RNA polymerase II transcription factor complex	transcription coactivator activity,protein binding,methyltransferase activity,protein methyltransferase activity,histone-arginine N-methyltransferase activity,protein-arginine N-methyltransferase activity,protein-arginine N-methyltransferase activity,transferase activity,ligand-dependent nuclear receptor transcription coactivator activity,protein-arginine omega-N asymmetric methyltransferase acti…	regulation of growth plate cartilage chondrocyte proliferation,transcription, DNA-templated,regulation of transcription, DNA-templated,protein methylation,positive regulation of cell proliferation,positive regulation of cell proliferation,chromatin modification,histone methylation,histone methylation,intracellular steroid hormone receptor signaling pathway,intracellular estrogen receptor signalin…	Histone, histone-related
1876	sp|Q80UY1|CARME_MOUSE	sp|Q80UY1|CARME_MOUSE Carnosine N-methyltransferase OS=Mus musculus GN=Carnmt1 PE=1 SV=1	CARNMT1	1	4	28	4	cytoplasm, nucleus	N-methyltransferase, transferase	carnosine metabolic process	Metabolism
3303	sp|Q9ER72|SYCC_MOUSE;sp|Q9ER72-2|SYCC_MOUSE	sp|Q9ER72|SYCC_MOUSE Cysteine--tRNA ligase, cytoplasmic OS=Mus musculus GN=Cars PE=1 SV=2;sp|Q9ER72-2|SYCC_MOUSE Isoform 2 of Cysteine--tRNA ligase, cytoplasmic OS=Mus musculus GN=Cars	'CARS	2	18;17	106	18	cytoplasm,cytosol	tRNA binding,nucleotide binding,aminoacyl-tRNA ligase activity,cysteine-tRNA ligase activity,cysteine-tRNA ligase activity,ATP binding,ligase activity,protein homodimerization activity,metal ion binding	translation,tRNA aminoacylation for protein translation,cysteinyl-tRNA aminoacylation,cysteinyl-tRNA aminoacylation	Metabolism - biosynthesis
2113	sp|Q8BYM8|SYCM_MOUSE	sp|Q8BYM8|SYCM_MOUSE Probable cysteine--tRNA ligase, mitochondrial OS=Mus musculus GN=Cars2 PE=1 SV=2	'CARS2	1	1	189	9	mitochondrion,cytosol	nucleotide binding,aminoacyl-tRNA ligase activity,cysteine-tRNA ligase activity,ATP binding,ligase activity,metal ion binding	translation,tRNA aminoacylation for protein translation,cysteinyl-tRNA aminoacylation	Metabolism - biosynthesis
2497	sp|Q8VHK1|CSKI2_MOUSE	sp|Q8VHK1|CSKI2_MOUSE Caskin-2 OS=Mus musculus GN=Caskin2 PE=1 SV=3	'CASKIN2	1	2	5	2				Unknown
1112	sp|P70677|CASP3_MOUSE	sp|P70677|CASP3_MOUSE Caspase-3 OS=Mus musculus GN=Casp3 PE=1 SV=1	'CASP3	1	4	25	4	nucleus,nucleus,cytoplasm,cytoplasm,cytosol,death-inducing signaling complex,membrane raft	protease binding,aspartic-type endopeptidase activity,aspartic-type endopeptidase activity,cysteine-type endopeptidase activity,cysteine-type endopeptidase activity,cyclin-dependent protein serine/threonine kinase inhibitor activity,death receptor binding,protein binding,peptidase activity,peptidase activity,peptidase activity,peptidase activity,cysteine-type peptidase activity,cysteine-type pept…	B cell homeostasis,proteolysis,proteolysis,proteolysis,apoptotic process,apoptotic process,apoptotic process,cellular response to DNA damage stimulus,heart development,sensory perception of sound,learning or memory,response to UV,response to UV,response to wounding,response to glucose,response to organic substance,protein processing,neuron differentiation,keratinocyte differentiation,erythrocyte …	Apoptosis
99	sp|O08738|CASP6_MOUSE	sp|O08738|CASP6_MOUSE Caspase-6 OS=Mus musculus GN=Casp6 PE=1 SV=1	'CASP6	1	5	27	5	nucleus,nucleoplasm,cytoplasm,cytoplasm,cytosol	endopeptidase activity,endopeptidase activity,cysteine-type endopeptidase activity,protein binding,peptidase activity,cysteine-type peptidase activity,hydrolase activity,identical protein binding,cysteine-type endopeptidase activity involved in apoptotic process	acute inflammatory response to non-antigenic stimulus,proteolysis,proteolysis,proteolysis,apoptotic process,response to glucose,response to iron ion,response to cytokine,response to hydrogen peroxide,regulation of apoptotic process,positive regulation of apoptotic process,positive regulation of neuron apoptotic process,positive regulation of retinal cell programmed cell death	Apoptosis
1184	sp|P97864|CASP7_MOUSE	sp|P97864|CASP7_MOUSE Caspase-7 OS=Mus musculus GN=Casp7 PE=1 SV=2	'CASP7	1	3	19	3	nucleus,cytoplasm,cytosol,intracellular membrane-bounded organelle	aspartic-type endopeptidase activity,cysteine-type endopeptidase activity,protein binding,peptidase activity,cysteine-type peptidase activity,hydrolase activity,cysteine-type endopeptidase activity involved in apoptotic process,cysteine-type endopeptidase activity involved in execution phase of apoptosis	proteolysis,proteolysis,proteolysis,apoptotic process,apoptotic process,heart development,response to UV,protein processing,neuron apoptotic process,execution phase of apoptosis,execution phase of apoptosis	Apoptosis
126	sp|O09165|CASQ1_MOUSE;tr|E9Q489|E9Q489_MOUSE	sp|O09165|CASQ1_MOUSE Calsequestrin-1 OS=Mus musculus GN=Casq1 PE=1 SV=3;tr|E9Q489|E9Q489_MOUSE Calsequestrin (Fragment) OS=Mus musculus GN=Casq1 PE=1 SV=1	'CASQ1	2	5;3	9	5	cytoplasm,mitochondrion,mitochondrion,mitochondrial matrix,Golgi apparatus,terminal cisterna,terminal cisterna lumen,membrane,sarcoplasmic reticulum,sarcoplasmic reticulum,sarcoplasmic reticulum,myofibril,T-tubule,I band,sarcoplasmic reticulum lumen,sarcolemma,intracellular membrane-bounded organelle	calcium ion binding,calcium ion binding,metal ion binding	regulation of muscle contraction,endoplasmic reticulum organization,response to heat,regulation of release of sequestered calcium ion into cytosol by sarcoplasmic reticulum,regulation of release of sequestered calcium ion into cytosol by sarcoplasmic reticulum,regulation of skeletal muscle contraction by regulation of release of sequestered calcium ion,sarcomere organization,protein polymerizatio…	Muscle contraction (or regulation of)
124	sp|O09161|CASQ2_MOUSE;tr|F6QYE1|F6QYE1_MOUSE;tr|E9PZ67|E9PZ67_MOUSE	sp|O09161|CASQ2_MOUSE Calsequestrin-2 OS=Mus musculus GN=Casq2 PE=1 SV=3;tr|F6QYE1|F6QYE1_MOUSE Calsequestrin OS=Mus musculus GN=Casq2 PE=1 SV=1;tr|E9PZ67|E9PZ67_MOUSE Calsequestrin (Fragment) OS=Mus musculus GN=Casq2 PE=1 SV=1	'CASQ2	3	20;19;14	1090	20	intracellular,cytoplasm,sarcoplasmic reticulum,sarcoplasmic reticulum,Z disc,Z disc,junctional membrane complex,sarcoplasmic reticulum lumen	protein kinase C binding,calcium ion binding,calcium ion binding,protein homodimerization activity,metal ion binding,calcium-dependent protein binding	regulation of heart rate,regulation of heart rate,regulation of muscle contraction,regulation of cell communication by electrical coupling,regulation of release of sequestered calcium ion into cytosol by sarcoplasmic reticulum,regulation of cardiac muscle contraction by regulation of the release of sequestered calcium ion,regulation of cardiac muscle contraction by regulation of the release of se…	Muscle contraction (or regulation of)
815	sp|P51125-3|ICAL_MOUSE;tr|Q8CE80|Q8CE80_MOUSE;sp|P51125-2|ICAL_MOUSE;sp|P51125-6|ICAL_MOUSE;sp|P51125|ICAL_MOUSE;sp|P51125-7|ICAL_MOUSE;sp|P51125-5|ICAL_MOUSE;sp|P51125-4|ICAL_MOUSE	sp|P51125-3|ICAL_MOUSE Isoform 3 of Calpastatin OS=Mus musculus GN=Cast;tr|Q8CE80|Q8CE80_MOUSE Calpastatin OS=Mus musculus GN=Cast PE=1 SV=1;sp|P51125-2|ICAL_MOUSE Isoform 2 of Calpastatin OS=Mus musculus GN=Cast;sp|P51125-6|ICAL_MOUSE Isoform 6 of Cal	'CAST	8	15;15;15;15;15;14;8;8	194	15	nucleus,cytoplasm,endoplasmic reticulum,cytosol,membrane,membrane	protease binding,cysteine-type endopeptidase inhibitor activity,calcium-dependent cysteine-type endopeptidase inhibitor activity,peptidase inhibitor activity,poly(A) RNA binding	egg activation,negative regulation of peptidase activity,protein catabolic process,negative regulation of catalytic activity,negative regulation of cell cycle arrest,negative regulation of type B pancreatic cell apoptotic process	Proteolysis
577	sp|P24270|CATA_MOUSE;tr|A2AL20|A2AL20_MOUSE	sp|P24270|CATA_MOUSE Catalase OS=Mus musculus GN=Cat PE=1 SV=4	'CAT	2	23;10	636	23	extracellular space,mitochondrion,mitochondrial intermembrane space,lysosome,peroxisome,peroxisome,peroxisomal membrane,endoplasmic reticulum,Golgi apparatus,cytosol,plasma membrane,focal adhesion,membrane,intracellular membrane-bounded organelle,extracellular exosome	aminoacylase activity,catalase activity,catalase activity,catalase activity,peroxidase activity,receptor binding,antioxidant activity,oxidoreductase activity,oxidoreductase activity, acting on peroxide as acceptor,enzyme binding,heme binding,heme binding,protein homodimerization activity,metal ion binding,NADP binding	response to reactive oxygen species,osteoblast differentiation,ureteric bud development,response to hypoxia,kidney development,triglyceride metabolic process,response to oxidative stress,response to oxidative stress,response to oxidative stress,cholesterol metabolic process,aerobic respiration,UV protection,positive regulation of phosphatidylinositol 3-kinase signaling,hemoglobin metabolic proces…	Cell redox homeostasis
795	sp|P49817|CAV1_MOUSE;tr|H3BKG0|H3BKG0_MOUSE;tr|H3BLK5|H3BLK5_MOUSE	sp|P49817|CAV1_MOUSE Caveolin-1 OS=Mus musculus GN=Cav1 PE=1 SV=1;tr|H3BKG0|H3BKG0_MOUSE Caveolin-1 OS=Mus musculus GN=Cav1 PE=1 SV=1;tr|H3BLK5|H3BLK5_MOUSE Caveolin, caveolae protein 1, isoform CRA_c OS=Mus musculus GN=Cav1 PE=1 SV=1	'CAV1	3	3;3;3	618	10	Golgi membrane,acrosomal membrane,intracellular,cytoplasm,mitochondrion,endosome,peroxisomal membrane,endoplasmic reticulum,endoplasmic reticulum,Golgi apparatus,Golgi apparatus,lipid particle,cytosol,plasma membrane,plasma membrane,integral component of plasma membrane,caveola,caveola,caveola,focal adhesion,focal adhesion,focal adhesion,cilium,cell cortex,basal plasma membrane,cell surface,membr…	SNARE binding,RNA polymerase I transcription factor binding,receptor binding,structural molecule activity,protein binding,peptidase activator activity,enzyme binding,kinase binding,protein kinase binding,protein kinase binding,syntaxin binding,protein binding, bridging,protein complex scaffold,identical protein binding,ion channel binding,protein heterodimerization activity,Rac GTPase binding,nit…	negative regulation of transcription from RNA polymerase II promoter,MAPK cascade,inactivation of MAPK activity,angiogenesis,vasculogenesis,response to hypoxia,negative regulation of endothelial cell proliferation,negative regulation of endothelial cell proliferation,positive regulation of endothelial cell proliferation,negative regulation of cytokine-mediated signaling pathway,regulation of the …	Signaling
3597	sp|Q9WVC3|CAV2_MOUSE;tr|Q924U4|Q924U4_MOUSE;tr|D3Z147|D3Z147_MOUSE	sp|Q9WVC3|CAV2_MOUSE Caveolin-2 OS=Mus musculus GN=Cav2 PE=1 SV=1;tr|Q924U4|Q924U4_MOUSE Caveolin OS=Mus musculus GN=Cav2 PE=1 SV=1;tr|D3Z147|D3Z147_MOUSE Caveolin-2 OS=Mus musculus GN=Cav2 PE=1 SV=1	'CAV2	3	6;4;3	125	6	acrosomal membrane,intracellular,nucleus,nuclear envelope,nuclear inner membrane,cytoplasm,endoplasmic reticulum,Golgi apparatus,lipid particle,cytosol,plasma membrane,plasma membrane,integral component of plasma membrane,caveola,caveola,focal adhesion,focal adhesion,cell surface,membrane,membrane,transport vesicle,extrinsic component of cytoplasmic side of plasma membrane,extrinsic component of …	SNARE binding,protein kinase binding,protein kinase binding,syntaxin binding,protein binding, bridging,mitogen-activated protein kinase kinase kinase binding,D1 dopamine receptor binding,D1 dopamine receptor binding,protein complex scaffold,protein homodimerization activity,protein heterodimerization activity,phosphoprotein binding,scaffold protein binding	negative regulation of endothelial cell proliferation,negative regulation of endothelial cell proliferation,positive regulation of endothelial cell proliferation,endocytosis,vesicle fusion,vesicle fusion,mitochondrion organization,endoplasmic reticulum organization,chemical synaptic transmission,negative regulation of cell proliferation,insulin receptor signaling pathway,vesicle organization,rece…	Signaling
822	sp|P51637|CAV3_MOUSE	sp|P51637|CAV3_MOUSE Caveolin-3 OS=Mus musculus GN=Cav3 PE=1 SV=1	'CAV3	1	4	229	6	cytoplasm,endoplasmic reticulum,Golgi apparatus,plasma membrane,plasma membrane,caveola,caveola,caveola,cell surface,intercalated disc,dystrophin-associated glycoprotein complex,membrane,Z disc,T-tubule,T-tubule,neuromuscular junction,vesicle,sarcolemma,sarcolemma,sarcolemma,intracellular membrane-bounded organelle,protein complex,membrane raft	calcium channel regulator activity,protein binding,protein C-terminus binding,sodium channel regulator activity,potassium channel inhibitor activity,enzyme binding,protein complex binding,protein complex scaffold,alpha-tubulin binding,ion channel binding,ion channel binding,nitric-oxide synthase binding,connexin binding,connexin binding	plasma membrane repair,regulation of heart rate,negative regulation of protein kinase activity,triglyceride metabolic process,endocytosis,endocytosis,plasma membrane organization,actin filament organization,positive regulation of cytosolic calcium ion concentration,myoblast fusion,regulation of heart contraction,protein localization,protein localization,positive regulation of cell proliferation,n…	Signaling
777	sp|P48758|CBR1_MOUSE	sp|P48758|CBR1_MOUSE Carbonyl reductase [NADPH] 1 OS=Mus musculus GN=Cbr1 PE=1 SV=3	'CBR1	1	15	367	16	nucleus,cytoplasm,plasma membrane,microvillus,intracellular membrane-bounded organelle,extracellular exosome,extracellular vesicle	carbonyl reductase (NADPH) activity,carbonyl reductase (NADPH) activity,oxidoreductase activity,oxidoreductase activity, acting on NAD(P)H, quinone or similar compound as acceptor,15-hydroxyprostaglandin dehydrogenase (NADP+) activity,prostaglandin-E2 9-reductase activity	drug metabolic process,vitamin K metabolic process,oxidation-reduction process	Cell redox homeostasis
391	sp|P08074|CBR2_MOUSE;tr|F6YNX9|F6YNX9_MOUSE	sp|P08074|CBR2_MOUSE Carbonyl reductase [NADPH] 2 OS=Mus musculus GN=Cbr2 PE=1 SV=1;tr|F6YNX9|F6YNX9_MOUSE Carbonyl reductase [NADPH] 2 (Fragment) OS=Mus musculus GN=Cbr2 PE=1 SV=1	'CBR2	2	17;10	212	18		carbonyl reductase (NADPH) activity,carbonyl reductase (NADPH) activity,protein binding,oxidoreductase activity,protein self-association	NADH oxidation,protein tetramerization,oxidation-reduction process	Cell redox homeostasis
2303	sp|Q8K354|CBR3_MOUSE	sp|Q8K354|CBR3_MOUSE Carbonyl reductase [NADPH] 3 OS=Mus musculus GN=Cbr3 PE=1 SV=1	'CBR3	1	8	76	9	extracellular space,nucleoplasm,cytoplasm,cytosol	3-keto sterol reductase activity,carbonyl reductase (NADPH) activity,oxidoreductase activity,NADPH binding	phylloquinone catabolic process,cognition,oxidation-reduction process	Cell redox homeostasis
2537	sp|Q91VT4|CBR4_MOUSE;tr|D3Z6C4|D3Z6C4_MOUSE	sp|Q91VT4|CBR4_MOUSE Carbonyl reductase family member 4 OS=Mus musculus GN=Cbr4 PE=1 SV=2	'CBR4	2	10;4	380	10	mitochondrion,mitochondrial matrix	C-3 sterol dehydrogenase (C-4 sterol decarboxylase) activity,NAD(P)H dehydrogenase (quinone) activity,aldo-keto reductase (NADP) activity,isocitrate dehydrogenase activity,mevaldate reductase activity,N-ethylmaleimide reductase activity,NADPH dehydrogenase (quinone) activity,gluconate dehydrogenase activity,steroid dehydrogenase activity,oxidoreductase activity,epoxide dehydrogenase activity,5-ex…	lipid metabolic process,fatty acid metabolic process,fatty acid biosynthetic process,daunorubicin metabolic process,doxorubicin metabolic process,protein homotetramerization,oxidation-reduction process	Metabolism - biosynthesis
1133	sp|P83917|CBX1_MOUSE;tr|Q7TPM0|Q7TPM0_MOUSE;tr|Q9CYJ8|Q9CYJ8_MOUSE	sp|P83917|CBX1_MOUSE Chromobox protein homolog 1 OS=Mus musculus GN=Cbx1 PE=1 SV=1;tr|Q7TPM0|Q7TPM0_MOUSE Cbx1 protein OS=Mus musculus GN=Cbx1 PE=1 SV=1;tr|Q9CYJ8|Q9CYJ8_MOUSE Chromobox homolog 1 (Drosophila HP1 beta), isoform CRA_a OS=Mus musculus GN=C	CBX1	3	3;1;1	24	4				Transcription
569	tr|Q9DCC5|Q9DCC5_MOUSE;sp|P23198|CBX3_MOUSE;tr|D3Z1A9|D3Z1A9_MOUSE;tr|D3Z313|D3Z313_MOUSE	tr|Q9DCC5|Q9DCC5_MOUSE Cbx3 protein OS=Mus musculus GN=Cbx3 PE=1 SV=1;sp|P23198|CBX3_MOUSE Chromobox protein homolog 3 OS=Mus musculus GN=Cbx3 PE=1 SV=2	'CBX3	4	3;3;2;2	50	5	chromosome, centromeric region,condensed chromosome, centromeric region,nuclear chromosome, telomeric region,chromatin,chromatin,nucleus,nucleus,nuclear envelope,nuclear euchromatin,nuclear heterochromatin,nuclear heterochromatin,spindle,chromocenter,nuclear pericentric heterochromatin,senescence-associated heterochromatin focus	transcription regulatory region sequence-specific DNA binding,protein binding,enzyme binding,protein domain specific binding,identical protein binding,histone methyltransferase binding	transcription, DNA-templated,regulation of transcription, DNA-templated,chromatin modification,negative regulation of transcription, DNA-templated,negative regulation of transcription, DNA-templated,rhythmic process	Transcription
2045	tr|F6XC25|F6XC25_MOUSE;sp|Q8BRN9|C2D1B_MOUSE	tr|F6XC25|F6XC25_MOUSE Coiled-coil and C2 domain-containing protein 1B (Fragment) OS=Mus musculus GN=Cc2d1b PE=1 SV=1;sp|Q8BRN9|C2D1B_MOUSE Coiled-coil and C2 domain-containing protein 1B OS=Mus musculus GN=Cc2d1b PE=1 SV=1	'CC2D1B	2	3;3	6	3	nucleus,nucleus,nucleoplasm,intracellular membrane-bounded organelle	RNA polymerase II core promoter proximal region sequence-specific DNA binding,transcriptional repressor activity, RNA polymerase II core promoter proximal region sequence-specific binding	negative regulation of transcription from RNA polymerase II promoter,transcription, DNA-templated,regulation of transcription, DNA-templated	Transcription
2469	sp|Q8VDP4|CCAR2_MOUSE	sp|Q8VDP4|CCAR2_MOUSE Cell cycle and apoptosis regulator protein 2 OS=Mus musculus GN=Ccar2 PE=1 SV=2	'CCAR2	1	11	47	11	nuclear chromatin,nucleus,nucleoplasm,spliceosomal complex,cytoplasm,mitochondrial matrix,DBIRD complex	RNA polymerase II core binding,enzyme inhibitor activity,enzyme inhibitor activity,protein binding,enzyme binding,poly(A) RNA binding	transcription, DNA-templated,regulation of transcription, DNA-templated,mRNA processing,apoptotic process,cellular response to DNA damage stimulus,cell cycle,RNA splicing,response to UV,Wnt signaling pathway,negative regulation of cell growth,regulation of protein stability,negative regulation of proteasomal ubiquitin-dependent protein catabolic process,regulation of DNA-templated transcription, …	Apoptosis
2057	sp|Q8BTY1|KAT1_MOUSE;tr|A2AQY8|A2AQY8_MOUSE;tr|A2AQY9|A2AQY9_MOUSE	sp|Q8BTY1|KAT1_MOUSE Kynurenine--oxoglutarate transaminase 1 OS=Mus musculus GN=Ccbl1 PE=1 SV=1;tr|A2AQY8|A2AQY8_MOUSE Kynurenine--oxoglutarate transaminase 1 OS=Mus musculus GN=Ccbl1 PE=1 SV=1;tr|A2AQY9|A2AQY9_MOUSE Kynurenine--oxoglutarate transaminas	'CCBL1	3	12;11;11	79	12				Metabolism
1808	sp|Q71RI9-2|KAT3_MOUSE;sp|Q71RI9|KAT3_MOUSE;tr|A0A0G2JGE1|A0A0G2JGE1_MOUSE;tr|D6RJ70|D6RJ70_MOUSE	sp|Q71RI9-2|KAT3_MOUSE Isoform 2 of Kynurenine--oxoglutarate transaminase 3 OS=Mus musculus GN=Ccbl2;sp|Q71RI9|KAT3_MOUSE Kynurenine--oxoglutarate transaminase 3 OS=Mus musculus GN=Ccbl2 PE=1 SV=1;tr|A0A0G2JGE1|A0A0G2JGE1_MOUSE Kynurenine--oxoglutarate	'CCBL2	4	14;14;9;5	244	14				Metabolism
3172	sp|Q9D8X2|CC124_MOUSE	sp|Q9D8X2|CC124_MOUSE Coiled-coil domain-containing protein 124 OS=Mus musculus GN=Ccdc124 PE=1 SV=1	'CCDC124	1	3	11	3	cytoplasm,cytoskeleton,plasma membrane		cell cycle,biological_process,cell division	Cell cycle
1294	tr|E0CYX9|E0CYX9_MOUSE;sp|Q3TC33|CC127_MOUSE;sp|Q3TC33-2|CC127_MOUSE;tr|E0CYP1|E0CYP1_MOUSE	tr|E0CYX9|E0CYX9_MOUSE Coiled-coil domain-containing protein 127 (Fragment) OS=Mus musculus GN=Ccdc127 PE=1 SV=1;sp|Q3TC33|CC127_MOUSE Coiled-coil domain-containing protein 127 OS=Mus musculus GN=Ccdc127 PE=1 SV=2;sp|Q3TC33-2|CC127_MOUSE Isoform 2 of Co	'CCDC127	4	6;6;5;5	40	6				Unknown
3724	tr|A2AST1|A2AST1_MOUSE;tr|E9Q8Q6|E9Q8Q6_MOUSE;tr|D6RJ38|D6RJ38_MOUSE;tr|A2AK24|A2AK24_MOUSE;tr|J3QNK9|J3QNK9_MOUSE	tr|A2AST1|A2AST1_MOUSE Coiled-coil protein associated with myosin II and DISC1 OS=Mus musculus GN=Ccdc141 PE=1 SV=1;tr|E9Q8Q6|E9Q8Q6_MOUSE Protein Ccdc141 OS=Mus musculus GN=Ccdc141 PE=1 SV=2	'CCDC141	5	23;23;1;1;1	193	23	cytoplasm,centrosome		cerebral cortex radially oriented cell migration,centrosome localization	Cytoskeleton
3750	tr|F6ST92|F6ST92_MOUSE;tr|D3YXL0|D3YXL0_MOUSE	tr|F6ST92|F6ST92_MOUSE Protein Ccdc170 OS=Mus musculus GN=Ccdc170 PE=1 SV=2;tr|D3YXL0|D3YXL0_MOUSE Protein Ccdc170 OS=Mus musculus GN=Ccdc170 PE=1 SV=1	'CCDC170	2	2;2	17	2				Unknown
3368	sp|Q9JIG7|CCD22_MOUSE	sp|Q9JIG7|CCD22_MOUSE Coiled-coil domain-containing protein 22 OS=Mus musculus GN=Ccdc22 PE=1 SV=1	'CCDC22	1	9	85	9		protein binding,cullin family protein binding,cullin family protein binding	transport,cellular copper ion homeostasis,Golgi to plasma membrane transport,cytoplasmic sequestering of NF-kappaB,protein transport,positive regulation of I-kappaB kinase/NF-kappaB signaling,negative regulation of I-kappaB kinase/NF-kappaB signaling,positive regulation of protein ubiquitination involved in ubiquitin-dependent protein catabolic process,positive regulation of protein ubiquitinatio…	Transport
3022	sp|Q9D024-2|CCD47_MOUSE;sp|Q9D024|CCD47_MOUSE;sp|Q9D024-3|CCD47_MOUSE;tr|F7C265|F7C265_MOUSE;tr|B1AR93|B1AR93_MOUSE	sp|Q9D024-2|CCD47_MOUSE Isoform 2 of Coiled-coil domain-containing protein 47 OS=Mus musculus GN=Ccdc47;sp|Q9D024|CCD47_MOUSE Coiled-coil domain-containing protein 47 OS=Mus musculus GN=Ccdc47 PE=1 SV=2;sp|Q9D024-3|CCD47_MOUSE Isoform 3 of Coiled-coil d	'CCDC47	5	7;7;4;4;3	53	7	endoplasmic reticulum,rough endoplasmic reticulum,membrane,integral component of membrane	calcium ion binding,poly(A) RNA binding	osteoblast differentiation,ER overload response,endoplasmic reticulum organization,embryo development,post-embryonic development,ER-associated ubiquitin-dependent protein catabolic process,calcium ion homeostasis	Transport
1393	sp|Q3URS9-2|CCD51_MOUSE;sp|Q3URS9|CCD51_MOUSE	sp|Q3URS9-2|CCD51_MOUSE Isoform 2 of Coiled-coil domain-containing protein 51 OS=Mus musculus GN=Ccdc51;sp|Q3URS9|CCD51_MOUSE Coiled-coil domain-containing protein 51 OS=Mus musculus GN=Ccdc51 PE=1 SV=1	'CCDC51	2	10;10	138	10	nucleoplasm,mitochondrion,mitochondrion,membrane,integral component of membrane			Unknown
2405	tr|F8WJI3|F8WJI3_MOUSE;sp|Q8R3Q6|CCD58_MOUSE;tr|E9Q4B5|E9Q4B5_MOUSE	tr|F8WJI3|F8WJI3_MOUSE Coiled-coil domain-containing protein 58 OS=Mus musculus GN=Ccdc58 PE=1 SV=1;sp|Q8R3Q6|CCD58_MOUSE Coiled-coil domain-containing protein 58 OS=Mus musculus GN=Ccdc58 PE=1 SV=1;tr|E9Q4B5|E9Q4B5_MOUSE Coiled-coil domain-containing p	'CCDC58	3	4;4;3	89	4				Unknown
2150	sp|Q8C3X2|CC90B_MOUSE;sp|Q8C3X2-2|CC90B_MOUSE	sp|Q8C3X2|CC90B_MOUSE Coiled-coil domain-containing protein 90B, mitochondrial OS=Mus musculus GN=Ccdc90b PE=1 SV=1;sp|Q8C3X2-2|CC90B_MOUSE Isoform 2 of Coiled-coil domain-containing protein 90B, mitochondrial OS=Mus musculus GN=Ccdc90b	'CCDC90B	2	17;14	220	18	mitochondrion,mitochondrion,membrane,integral component of membrane			Transport
1851	tr|E9QAD4|E9QAD4_MOUSE;sp|Q7TQK5|CCD93_MOUSE	tr|E9QAD4|E9QAD4_MOUSE Coiled-coil domain-containing protein 93 OS=Mus musculus GN=Ccdc93 PE=1 SV=1;sp|Q7TQK5|CCD93_MOUSE Coiled-coil domain-containing protein 93 OS=Mus musculus GN=Ccdc93 PE=1 SV=1	'CCDC93	2	9;9	31	9			transport,Golgi to plasma membrane transport,Golgi to plasma membrane transport,protein transport	Transport
3563	sp|Q9WU84|CCS_MOUSE	sp|Q9WU84|CCS_MOUSE Copper chaperone for superoxide dismutase OS=Mus musculus GN=Ccs PE=1 SV=1	'CCS	1	2	9	2	nucleus,cytoplasm,cytoplasm	superoxide dismutase activity,copper ion binding,copper ion binding,zinc ion binding,superoxide dismutase copper chaperone activity,enzyme binding,metal ion binding	superoxide metabolic process,removal of superoxide radicals,metal ion transport,positive regulation of oxidoreductase activity,oxidation-reduction process	Chaperone
1119	sp|P80314|TCPB_MOUSE	sp|P80314|TCPB_MOUSE T-complex protein 1 subunit beta OS=Mus musculus GN=Cct2 PE=1 SV=4	'CCT2	1	30	822	30	zona pellucida receptor complex,cytoplasm,chaperonin-containing T-complex,chaperonin-containing T-complex,microtubule,myelin sheath,cell body,extracellular exosome	nucleotide binding,ATP binding,ubiquitin protein ligase binding,protein binding involved in protein folding,unfolded protein binding	protein folding,binding of sperm to zona pellucida,positive regulation of telomere maintenance via telomerase,protein stabilization,chaperone mediated protein folding independent of cofactor,chaperone-mediated protein complex assembly,positive regulation of telomerase activity,scaRNA localization to Cajal body,toxin transport,positive regulation of establishment of protein localization to telomer…	Chaperone
1123	sp|P80318|TCPG_MOUSE;tr|E9Q133|E9Q133_MOUSE;tr|Q3U0I3|Q3U0I3_MOUSE;tr|F6Q609|F6Q609_MOUSE;tr|F6ZVG8|F6ZVG8_MOUSE	sp|P80318|TCPG_MOUSE T-complex protein 1 subunit gamma OS=Mus musculus GN=Cct3 PE=1 SV=1;tr|E9Q133|E9Q133_MOUSE T-complex protein 1 subunit gamma OS=Mus musculus GN=Cct3 PE=1 SV=1;tr|Q3U0I3|Q3U0I3_MOUSE T-complex protein 1 subunit gamma OS=Mus musculus	'CCT3	5	32;30;30;18;2	565	32	zona pellucida receptor complex,cytoplasm,chaperonin-containing T-complex,chaperonin-containing T-complex,microtubule,plasma membrane,myelin sheath,cell body,extracellular exosome	nucleotide binding,protein binding,ATP binding,protein binding involved in protein folding,poly(A) RNA binding,unfolded protein binding	protein folding,binding of sperm to zona pellucida,positive regulation of telomere maintenance via telomerase,pore complex assembly,protein stabilization,toxin transport,positive regulation of protein localization to Cajal body,positive regulation of telomerase RNA localization to Cajal body	Chaperone
1120	sp|P80315|TCPD_MOUSE;tr|G5E839|G5E839_MOUSE;tr|G3UYW5|G3UYW5_MOUSE;tr|G3UXF3|G3UXF3_MOUSE;tr|G3UXG2|G3UXG2_MOUSE	sp|P80315|TCPD_MOUSE T-complex protein 1 subunit delta OS=Mus musculus GN=Cct4 PE=1 SV=3;tr|G5E839|G5E839_MOUSE T-complex protein 1 subunit delta OS=Mus musculus GN=Cct4 PE=1 SV=1	'CCT4	5	29;26;5;1;1	572	29	zona pellucida receptor complex,nucleoplasm,cytoplasm,centrosome,chaperonin-containing T-complex,chaperonin-containing T-complex,cytoskeleton,microtubule,cilium,cell projection,cell body,extracellular exosome	nucleotide binding,protein binding,ATP binding,poly(A) RNA binding,unfolded protein binding	protein folding,binding of sperm to zona pellucida,positive regulation of telomere maintenance via telomerase,protein stabilization,positive regulation of telomerase activity,scaRNA localization to Cajal body,toxin transport,positive regulation of establishment of protein localization to telomere,positive regulation of protein localization to Cajal body,positive regulation of telomerase RNA local…	Chaperone
1121	sp|P80316|TCPE_MOUSE;tr|E0CZA1|E0CZA1_MOUSE	sp|P80316|TCPE_MOUSE T-complex protein 1 subunit epsilon OS=Mus musculus GN=Cct5 PE=1 SV=1	'CCT5	2	26;9	326	26	zona pellucida receptor complex,nucleolus,cytoplasm,centrosome,chaperonin-containing T-complex,chaperonin-containing T-complex,cytoskeleton,microtubule,myelin sheath,cell body,extracellular exosome	nucleotide binding,protein binding,ATP binding,G-protein beta-subunit binding,beta-tubulin binding,unfolded protein binding	protein folding,binding of sperm to zona pellucida,positive regulation of telomere maintenance via telomerase,protein stabilization,toxin transport,positive regulation of establishment of protein localization to telomere,positive regulation of protein localization to Cajal body,positive regulation of telomerase RNA localization to Cajal body	Chaperone
1122	sp|P80317|TCPZ_MOUSE;tr|E9QPA6|E9QPA6_MOUSE;sp|Q61390|TCPW_MOUSE;tr|B1AT05|B1AT05_MOUSE	sp|P80317|TCPZ_MOUSE T-complex protein 1 subunit zeta OS=Mus musculus GN=Cct6a PE=1 SV=3;tr|E9QPA6|E9QPA6_MOUSE T-complex protein 1 subunit zeta OS=Mus musculus GN=Cct6a PE=1 SV=1	'CCT6A	4	22;20;5;3	474	22	acrosomal vesicle,zona pellucida receptor complex,cytoplasm,chaperonin-containing T-complex,chaperonin-containing T-complex,microtubule,cell body,extracellular exosome;	nucleotide binding,protein binding,ATP binding,protein binding involved in protein folding,poly(A) RNA binding,unfolded protein binding,WD40-repeat domain binding;	protein folding,binding of sperm to zona pellucida,positive regulation of telomere maintenance via telomerase,protein stabilization,toxin transport,positive regulation of establishment of protein localization to telomere,positive regulation of protein localization to Cajal body,positive regulation of telomerase RNA localization to Cajal body;	Chaperone
1118	sp|P80313|TCPH_MOUSE	sp|P80313|TCPH_MOUSE T-complex protein 1 subunit eta OS=Mus musculus GN=Cct7 PE=1 SV=1	'CCT7	1	23	470	23	zona pellucida receptor complex,cytoplasm,mitochondrion,chaperonin-containing T-complex,chaperonin-containing T-complex,microtubule,cell body,extracellular exosome	nucleotide binding,protein binding,ATP binding,identical protein binding,unfolded protein binding	protein folding,binding of sperm to zona pellucida,positive regulation of telomere maintenance via telomerase,protein stabilization,toxin transport,positive regulation of establishment of protein localization to telomere,positive regulation of protein localization to Cajal body,positive regulation of telomerase RNA localization to Cajal body	Chaperone
719	sp|P42932|TCPQ_MOUSE;tr|H3BL49|H3BL49_MOUSE;tr|H3BJB6|H3BJB6_MOUSE;tr|H3BKG2|H3BKG2_MOUSE;tr|H3BLL1|H3BLL1_MOUSE;tr|H3BKR8|H3BKR8_MOUSE	sp|P42932|TCPQ_MOUSE T-complex protein 1 subunit theta OS=Mus musculus GN=Cct8 PE=1 SV=3;tr|H3BL49|H3BL49_MOUSE T-complex protein 1 subunit theta OS=Mus musculus GN=Cct8 PE=1 SV=1	'CCT8	6	30;26;14;6;5;2	699	30	zona pellucida receptor complex,nucleoplasm,cytoplasm,centrosome,cytosol,chaperonin-containing T-complex,chaperonin-containing T-complex,cytoskeleton,microtubule,cilium,cell projection,cell body,intermediate filament cytoskeleton,extracellular exosome	nucleotide binding,protein binding,ATP binding,unfolded protein binding	protein folding,binding of sperm to zona pellucida,positive regulation of telomere maintenance via telomerase,pore complex assembly,protein stabilization,toxin transport,positive regulation of establishment of protein localization to telomere,positive regulation of protein localization to Cajal body,positive regulation of telomerase RNA localization to Cajal body	Chaperone
161	sp|O35566|CD151_MOUSE	sp|O35566|CD151_MOUSE CD151 antigen OS=Mus musculus GN=Cd151 PE=1 SV=2	'CD151	1	3	160	3	basement membrane,integral component of plasma membrane,focal adhesion,membrane,integral component of membrane		cell surface receptor signaling pathway,cell migration,T cell proliferation	Signaling
1287	sp|Q2VLH6|C163A_MOUSE;sp|Q2VLH6-2|C163A_MOUSE	sp|Q2VLH6|C163A_MOUSE Scavenger receptor cysteine-rich type 1 protein M130 OS=Mus musculus GN=Cd163 PE=1 SV=2;sp|Q2VLH6-2|C163A_MOUSE Isoform 2 of Scavenger receptor cysteine-rich type 1 protein M130 OS=Mus musculus GN=Cd163	'CD163	2	2;2	6	2	extracellular region,plasma membrane,membrane,integral component of membrane		acute-phase response,inflammatory response	Stress response
192	tr|E9PZI9|E9PZI9_MOUSE;tr|Q05D16|Q05D16_MOUSE;tr|E9QMY1|E9QMY1_MOUSE;tr|Q80VX2|Q80VX2_MOUSE;sp|O54901|OX2G_MOUSE	tr|E9PZI9|E9PZI9_MOUSE OX-2 membrane glycoprotein OS=Mus musculus GN=Cd200 PE=1 SV=1;tr|Q05D16|Q05D16_MOUSE Cd200 protein OS=Mus musculus GN=Cd200 PE=1 SV=1;tr|E9QMY1|E9QMY1_MOUSE OX-2 membrane glycoprotein OS=Mus musculus GN=Cd200 PE=1 SV=1;tr|Q80VX2|	'CD200	5	4;4;4;4;4	27	4	plasma membrane,integral component of plasma membrane,cell-cell adherens junction,membrane,integral component of membrane	receptor activity,receptor binding,protein binding,protein homodimerization activity,cell adhesion molecule binding	homophilic cell adhesion via plasma membrane adhesion molecules,heterophilic cell-cell adhesion via plasma membrane cell adhesion molecules,cell recognition,negative regulation of macrophage activation,regulation of immune response	Signaling
2241	tr|Q8CJ85|Q8CJ85_MOUSE;sp|Q8CJ91-2|C209B_MOUSE;sp|Q8CJ91-3|C209B_MOUSE;sp|Q8CJ91|C209B_MOUSE	tr|Q8CJ85|Q8CJ85_MOUSE CD209 antigen-like protein B OS=Mus musculus GN=Cd209b PE=1 SV=1;sp|Q8CJ91-2|C209B_MOUSE Isoform 2 of CD209 antigen-like protein B OS=Mus musculus GN=Cd209b;sp|Q8CJ91-3|C209B_MOUSE Isoform 3 of CD209 antigen-like protein B OS=Mus	'CD209B	4	2;2;2;2	3	2	external side of plasma membrane,membrane,integral component of membrane	(1->3)-beta-D-glucan binding,mannose binding,carbohydrate binding,polysaccharide binding,metal ion binding	detection of yeast,endocytosis,phagocytosis, recognition,detection of bacterium,positive regulation of tumor necrosis factor biosynthetic process,positive regulation of phagocytosis	Stress response
[truncated: 3,424 more rows]
